# Supplementary material for: Identification of molecular targets for the targeted treatment of gastric cancer using dasatinib
Source: Oncotarget. 2020 Feb 4;11(5):535–49. doi: 10.18632/oncotarget.27462 (PMC7007292; doi:10.18632/oncotarget.27462)
Supplement: Supplementary file 4 [file oncotarget-11-535-s004.xlsx]

## Sheet: Legend
Supplementary Table 1: Selectivity profiling of Dasatinib, using either Kinobeads gamma or Dasatinib beads
"Dasatinib profile"
	Column	Description
	Fasta header	Fasta header of all proteins grouped into protein group (as obtained from UniProt)
	Protein names	recommended protein names, as obtained from UniProt
	Gene names	recommended gene names, as obtained from UniProt
	Protein kinase	protein kinases are marked with "x"
	Dasabeads	This columns contain the EC50 [nM], correction factors and apparent Kds [nM] of Dasatinib, profiled using Dasatinib affinity matrix
	Kinobeads	This columns contain the EC50 [nM], correction factors and apparent Kds [nM] of Dasatinib, profiled using Kinobeads affinity matrix
	Cell content:
	123	This protein-drug interaction was classified as "high-confidence" target.
	<empty>	targets found in only one of the experiment; either not found in mass spectrometric measurement or not found inhibited
"detailed"
	Column	Description
	Fasta header	Fasta header of all proteins grouped into protein group (as obtained from UniProt)
	Protein names	recommended protein names, as obtained from UniProt
	Gene names	recommended gene names, as obtained from UniProt
	Number of proteins	number of proteins grouped into protein group
	Sequence coverage [%]	sequence coverage of identified peptides across protein sequence
	Mol. weight [kDa]	molecular weight of identified protein in kDa
	Peptides	number of peptides identified in mass spectrometric analysis
	Razor + unique peptides	number of razor + unique peptides identified in mass spectrometric analysis and used for label-free quantification
	Unique peptides	number of unique peptides identified in mass spectrometric analysis and used for label-free quantification
	label free quantified intensities	intensities derived from MS1-based label-free quantification using MaxQuant v.1.4.0.5
	raw intensities	raw intensities derived from MaxQuant v.1.4.0.5
	Protein kinase	protein kinases are marked with "x"
	Analysis	This columns contain the EC50 [nM], correction factors and apparent Kds [nM] of Dasatinib, profiled using Dasatinib affinity matrix

## Sheet: Dasatinib profile
Selectivity profiling of Dasatinib, using either Kinobeads gamma or Dasatinib beads
Protein information				DasaBeads			Kinobeads
Fasta headers	Protein names	Gene names	Protein Kinase	EC50 [nM]	correction factor	Kdapp [nM]	EC50 [nM]	correction factor	Kdapp [nM]	used for follow up
>sp|P00519-2|ABL1_HUMAN Isoform IB of Tyrosine-protein kinase ABL1 OS=Homo sapiens GN=ABL1;>sp|P00519|ABL1_HUMAN Tyrosine-protein kinase ABL1 OS=Homo sapiens GN=ABL1 PE=1 SV=4 XREF(PFAM)=F-actin binding;Protein tyrosine kinase (_KINASE_-PROTEIN);SH2 domain	Tyrosine-protein kinase ABL1	ABL1	x				6.03446	0.00310039	0.0187092
>sp|P12931|SRC_HUMAN Proto-oncogene tyrosine-protein kinase Src OS=Homo sapiens GN=SRC PE=1 SV=3 XREF(PFAM)=Protein tyrosine kinase (_KINASE_-PROTEIN);SH2 domain;SH3 domain;;>sp|P12931-2|SRC_HUMAN Isoform 2 of Proto-oncogene tyrosine-protein kinase Src OS=	Proto-oncogene tyrosine-protein kinase Src	SRC	x	7.64247	0.0481909	0.368298	2.48867	0.0888934	0.221226	x
>sp|P42684-7|ABL2_HUMAN Isoform 7 of Abelson tyrosine-protein kinase 2 OS=Homo sapiens GN=ABL2;>sp|P42684-5|ABL2_HUMAN Isoform 5 of Abelson tyrosine-protein kinase 2 OS=Homo sapiens GN=ABL2;>sp|P42684-6|ABL2_HUMAN Isoform 6 of Abelson tyrosine-protein kina	Abelson tyrosine-protein kinase 2	ABL2	x	4.52774	0	4.52774	4.37831	0.0523452	0.229184	x
>sp|P29317|EPHA2_HUMAN Ephrin type-A receptor 2 OS=Homo sapiens GN=EPHA2 PE=1 SV=2 XREF(PFAM)=Ephrin receptor ligand binding domain;Fibronectin type III domain;Protein tyrosine kinase (_KINASE_-PROTEIN);SAM domain (Sterile alpha motif);	Ephrin type-A receptor 2	EPHA2	x	12.8098	0.115516	1.47973	7.34422	0.0630764	0.463247	x
>sp|P07947|YES_HUMAN Tyrosine-protein kinase Yes OS=Homo sapiens GN=YES1 PE=1 SV=3 XREF(PFAM)=Protein tyrosine kinase (_KINASE_-PROTEIN);SH2 domain;SH3 domain;;>tr|J3QRU1|J3QRU1_HUMAN Tyrosine-protein kinase Yes OS=Homo sapiens GN=YES1 PE=4 SV=1 XREF(PFAM)	Tyrosine-protein kinase Yes	YES1	x	6.7977	0.0252858	0.171886	4.81335	0.138894	0.668546	x
>sp|P54760|EPHB4_HUMAN Ephrin type-B receptor 4 OS=Homo sapiens GN=EPHB4 PE=1 SV=2 XREF(PFAM)=Ephrin receptor ligand binding domain;Fibronectin type III domain;GCC2 and GCC3;Protein tyrosine kinase (_KINASE_-PROTEIN);SAM domain (Sterile alpha motif);;>tr|Q	Ephrin type-B receptor 4	EPHB4	x				8.09079	0.136662	1.1057
>sp|P07948|LYN_HUMAN Tyrosine-protein kinase Lyn OS=Homo sapiens GN=LYN PE=1 SV=3 XREF(PFAM)=Protein tyrosine kinase (_KINASE_-PROTEIN);SH2 domain;SH3 domain;	Tyrosine-protein kinase Lyn	LYN	x	4.88653	0.0152452	0.074496	9.66481	0.135604	1.31059	x
>sp|P57059|SIK1_HUMAN Serine/threonine-protein kinase SIK1 OS=Homo sapiens GN=SIK1 PE=1 SV=2 XREF(PFAM)=Protein kinase domain (_KINASE_-PROTEIN);	Serine/threonine-protein kinase SIK1	SIK1	x				11.4181	0.127366	1.45428
>sp|P29323-2|EPHB2_HUMAN Isoform 2 of Ephrin type-B receptor 2 OS=Homo sapiens GN=EPHB2;>sp|P29323-3|EPHB2_HUMAN Isoform 3 of Ephrin type-B receptor 2 OS=Homo sapiens GN=EPHB2;>sp|P29323|EPHB2_HUMAN Ephrin type-B receptor 2 OS=Homo sapiens GN=EPHB2 PE=1 SV	Ephrin type-B receptor 2	EPHB2	x	11.7018	0.2395	2.80259	8.69617	0.214463	1.86501	x
>sp|Q9H0K1|SIK2_HUMAN Serine/threonine-protein kinase SIK2 OS=Homo sapiens GN=SIK2 PE=1 SV=1 XREF(PFAM)=Protein kinase domain (_KINASE_-PROTEIN);	Serine/threonine-protein kinase SIK2	SIK2	x	123.37	0.104414	12.8816	48.0635	0.0743864	3.57527	x
>sp|O43353|RIPK2_HUMAN Receptor-interacting serine/threonine-protein kinase 2 OS=Homo sapiens GN=RIPK2 PE=1 SV=2 XREF(PFAM)=Caspase recruitment domain;Protein kinase domain (_KINASE_-PROTEIN);;>sp|O43353-2|RIPK2_HUMAN Isoform 2 of Receptor-interacting seri	Receptor-interacting serine/threonine-protein kinase 2	RIPK2	x	212.06	0.462792	98.1397	64.5595	0.0671304	4.3339	x
>sp|Q08345-2|DDR1_HUMAN Isoform 2 of Epithelial discoidin domain-containing receptor 1 OS=Homo sapiens GN=DDR1;>sp|Q08345-6|DDR1_HUMAN Isoform 5 of Epithelial discoidin domain-containing receptor 1 OS=Homo sapiens GN=DDR1;>sp|Q08345|DDR1_HUMAN Epithelial d	Epithelial discoidin domain-containing receptor 1	DDR1	x	39.0499	0	39.0499	30.087	0.163824	4.92897	x
>sp|P41240|CSK_HUMAN Tyrosine-protein kinase CSK OS=Homo sapiens GN=CSK PE=1 SV=1 XREF(PFAM)=Protein tyrosine kinase (_KINASE_-PROTEIN);SH2 domain;SH3 domain;	Tyrosine-protein kinase CSK	CSK	x	401.001	0.291664	116.958	26.5266	0.215525	5.71716
>sp|Q07912|ACK1_HUMAN Activated CDC42 kinase 1 OS=Homo sapiens GN=TNK2 PE=1 SV=3 XREF(PFAM)=GTPase binding;EGFR receptor inhibitor Mig-6;Protein tyrosine kinase (_KINASE_-PROTEIN);;>tr|C9J1X3|C9J1X3_HUMAN Activated CDC42 kinase 1 OS=Homo sapiens GN=TNK2 PE	Activated CDC42 kinase 1	TNK2	x	1981.76	0.269076	533.242	88.7891	0.0678223	6.02188
>sp|P42685|FRK_HUMAN Tyrosine-protein kinase FRK OS=Homo sapiens GN=FRK PE=1 SV=1 XREF(PFAM)=Protein tyrosine kinase (_KINASE_-PROTEIN);SH2 domain;SH3 domain;;>tr|B4DY49|B4DY49_HUMAN Tyrosine-protein kinase FRK OS=Homo sapiens GN=FRK PE=2 SV=1 XREF(PFAM)=P	Tyrosine-protein kinase FRK	FRK	x	32.0204	0	32.0204	28.2447	0.300115	8.47668	x
>sp|Q9Y2K2-3|SIK3_HUMAN Isoform 3 of Serine/threonine-protein kinase SIK3 OS=Homo sapiens GN=SIK3;>sp|Q9Y2K2|SIK3_HUMAN Serine/threonine-protein kinase SIK3 OS=Homo sapiens GN=SIK3 PE=1 SV=3 XREF(PFAM)=Protein kinase domain (_KINASE_-PROTEIN);;>tr|J3KPC8|J	Serine/threonine-protein kinase SIK3	SIK3;KIAA0999	x	2253.46	0.323314	728.575	190.748	0.13166	25.114
>sp|P42680|TEC_HUMAN Tyrosine-protein kinase Tec OS=Homo sapiens GN=TEC PE=1 SV=2 XREF(PFAM)=BTK motif;PH domain;Protein tyrosine kinase (_KINASE_-PROTEIN);SH2 domain;SH3 domain;	Tyrosine-protein kinase Tec	TEC	x	4472.77	0.4041	1807.45	266.002	0.103954	27.6519
>sp|A6NKG5|RTL1_HUMAN Retrotransposon-like protein 1 OS=Homo sapiens GN=RTL1 PE=2 SV=3 XREF(PFAM)=Retrotransposon gag protein;	Retrotransposon-like protein 1	RTL1		597.902	0.606704	362.75	276.648	0.205975	56.9826
>sp|Q9NYL2|MLTK_HUMAN Mitogen-activated protein kinase kinase kinase MLT OS=Homo sapiens GN=MLTK PE=1 SV=3 XREF(PFAM)=Protein tyrosine kinase (_KINASE_-PROTEIN);SAM domain (Sterile alpha motif);	Mitogen-activated protein kinase kinase kinase MLT	MLTK	x	3585.37	0.503289	1804.48	464.259	0.319754	148.449
>sp|O14976|GAK_HUMAN Cyclin-G-associated kinase OS=Homo sapiens GN=GAK PE=1 SV=2 XREF(PFAM)=DnaJ domain;Protein kinase domain (_KINASE_-PROTEIN);C2 domain of PTEN tumour-suppressor protein;;>tr|E9PGR2|E9PGR2_HUMAN Cyclin-G-associated kinase OS=Homo sapiens	Cyclin-G-associated kinase	GAK	x	1806.61	0.789129	1425.65	1175.01	0.168463	197.945
>sp|Q13163-4|MP2K5_HUMAN Isoform 4 of Dual specificity mitogen-activated protein kinase kinase 5 OS=Homo sapiens GN=MAP2K5;>sp|Q13163|MP2K5_HUMAN Dual specificity mitogen-activated protein kinase kinase 5 OS=Homo sapiens GN=MAP2K5 PE=1 SV=2 XREF(PFAM)=PB1	Dual specificity mitogen-activated protein kinase kinase 5	MAP2K5	x	2090.76	0.712214	1489.07	721.843	0.293515	211.872
>sp|Q9Y4K4|M4K5_HUMAN Mitogen-activated protein kinase kinase kinase kinase 5 OS=Homo sapiens GN=MAP4K5 PE=1 SV=1 XREF(PFAM)=CNH domain;Protein kinase domain (_KINASE_-PROTEIN);	Mitogen-activated protein kinase kinase kinase kinase 5	MAP4K5	x	1564.03	0.664284	1038.96	1263.67	0.242899	306.943
>sp|Q9NYL2-2|MLTK_HUMAN Isoform 2 of Mitogen-activated protein kinase kinase kinase MLT OS=Homo sapiens GN=MLTK;>tr|B4DQ47|B4DQ47_HUMAN Mitogen-activated protein kinase kinase kinase MLT OS=Homo sapiens GN=ZAK PE=2 SV=1 XREF(PFAM)=Protein tyrosine kinase (		ZAK		10789.7	0.532851	5749.3	660.171	0.508523	335.712
>sp|P53671-2|LIMK2_HUMAN Isoform LIMK2b of LIM domain kinase 2 OS=Homo sapiens GN=LIMK2;>tr|B5MC51|B5MC51_HUMAN LIM domain kinase 2 OS=Homo sapiens GN=LIMK2 PE=2 SV=1 XREF(PFAM)=LIM domain;PDZ domain (Also known as DHR or GLGF);Protein kinase domain (_KINA	LIM domain kinase 2	LIMK2	x	6675	0.646631	4316.26	1625.53	0.306854	498.801
>tr|B4DY26|B4DY26_HUMAN TGF-beta receptor type-1 OS=Homo sapiens GN=TGFBR1 PE=2 SV=1 XREF(PFAM)=Protein kinase domain (_KINASE_-PROTEIN);Transforming growth factor beta type I GS-motif;;>sp|P36897|TGFR1_HUMAN TGF-beta receptor type-1 OS=Homo sapiens GN=TGF	TGF-beta receptor type-1	TGFBR1	x	16750.2	0.516437	8650.41	5582.87	0.112861	630.086
>sp|P53667-4|LIMK1_HUMAN Isoform 4 of LIM domain kinase 1 OS=Homo sapiens GN=LIMK1;>sp|P53667-2|LIMK1_HUMAN Isoform 2 of LIM domain kinase 1 OS=Homo sapiens GN=LIMK1;>sp|P53667|LIMK1_HUMAN LIM domain kinase 1 OS=Homo sapiens GN=LIMK1 PE=1 SV=3 XREF(PFAM)=L	LIM domain kinase 1	LIMK1	x	>30000	0.640321	>30000	2361.67	0.280408	662.233
>sp|Q13233|M3K1_HUMAN Mitogen-activated protein kinase kinase kinase 1 OS=Homo sapiens GN=MAP3K1 PE=1 SV=4 XREF(PFAM)=Protein kinase domain (_KINASE_-PROTEIN);	Mitogen-activated protein kinase kinase kinase 1	MAP3K1	x	61218.2	0.421148	25781.9	5094.42	0.130491	664.775
>tr|Q5T7A2|Q5T7A2_HUMAN Chaperone activity of bc1 complex-like, mitochondrial OS=Homo sapiens GN=ADCK3 PE=2 SV=1 XREF(PFAM)=ABC1 family;;>tr|Q5T7A4|Q5T7A4_HUMAN Chaperone activity of bc1 complex-like, mitochondrial OS=Homo sapiens GN=ADCK3 PE=2 SV=1 XREF(P	Chaperone activity of bc1 complex-like, mitochondrial	ADCK3	x	>30000	0.701849	>30000	3573.71	0.311517	1113.27
>sp|Q9Y2U5|M3K2_HUMAN Mitogen-activated protein kinase kinase kinase 2 OS=Homo sapiens GN=MAP3K2 PE=1 SV=2 XREF(PFAM)=PB1 domain;Protein kinase domain (_KINASE_-PROTEIN);	Mitogen-activated protein kinase kinase kinase 2	MAP3K2	x	4671	0.413524	1931.57	3727.71	0.304969	1136.83
>sp|Q16539|MK14_HUMAN Mitogen-activated protein kinase 14 OS=Homo sapiens GN=MAPK14 PE=1 SV=3 XREF(PFAM)=Protein kinase domain (_KINASE_-PROTEIN);;>sp|Q16539-3|MK14_HUMAN Isoform Mxi2 of Mitogen-activated protein kinase 14 OS=Homo sapiens GN=MAPK14;>sp|Q16	Mitogen-activated protein kinase 14	MAPK14	x	62376.1	0.414971	25884.3	6050.64	0.190452	1152.35
>sp|P63104|1433Z_HUMAN 14-3-3 protein zeta/delta OS=Homo sapiens GN=YWHAZ PE=1 SV=1 XREF(PFAM)=14-3-3 protein;;>tr|E7EX29|E7EX29_HUMAN 14-3-3 protein zeta/delta (Fragment) OS=Homo sapiens GN=YWHAZ PE=2 SV=1 XREF(PFAM)=14-3-3 protein;;>tr|E7ESK7|E7ESK7_HUMA	14-3-3 protein zeta/delta	YWHAZ					3051.88	0.414244	1264.22
>sp|P62258|1433E_HUMAN 14-3-3 protein epsilon OS=Homo sapiens GN=YWHAE PE=1 SV=1 XREF(PFAM)=14-3-3 protein;;>sp|P62258-2|1433E_HUMAN Isoform SV of 14-3-3 protein epsilon OS=Homo sapiens GN=YWHAE	14-3-3 protein epsilon	YWHAE		2590.2	0.804555	2083.96	3290.76	0.450626	1482.9
>sp|P00533|EGFR_HUMAN Epidermal growth factor receptor OS=Homo sapiens GN=EGFR PE=1 SV=2 XREF(PFAM)=Furin-like cysteine rich region;Protein tyrosine kinase (_KINASE_-PROTEIN);Receptor L domain;;>tr|E9PFD7|E9PFD7_HUMAN Epidermal growth factor receptor OS=Ho	Epidermal growth factor receptor	EGFR	x	6749.43	1	6749.43	4869.49	0.32997	1606.78
>sp|P27348|1433T_HUMAN 14-3-3 protein theta OS=Homo sapiens GN=YWHAQ PE=1 SV=1 XREF(PFAM)=14-3-3 protein;;>tr|E9PG15|E9PG15_HUMAN 14-3-3 protein theta (Fragment) OS=Homo sapiens GN=YWHAQ PE=2 SV=1 XREF(PFAM)=14-3-3 protein;	14-3-3 protein theta	YWHAQ					3206.44	0.508929	1631.85
>tr|J3KNB8|J3KNB8_HUMAN Mitogen-activated protein kinase kinase kinase 4 OS=Homo sapiens GN=MAP3K4 PE=4 SV=1 XREF(PFAM)=Protein kinase domain (_KINASE_-PROTEIN);;>sp|Q9Y6R4-2|M3K4_HUMAN Isoform 2 of Mitogen-activated protein kinase kinase kinase 4 OS=Homo	Mitogen-activated protein kinase kinase kinase 4	MAP3K4	x				7180.14	0.234545	1684.07
>sp|Q04917|1433F_HUMAN 14-3-3 protein eta OS=Homo sapiens GN=YWHAH PE=1 SV=4 XREF(PFAM)=14-3-3 protein;	14-3-3 protein eta	YWHAH					3688.23	0.459597	1695.1
>sp|P61981|1433G_HUMAN 14-3-3 protein gamma OS=Homo sapiens GN=YWHAG PE=1 SV=2 XREF(PFAM)=14-3-3 protein;	14-3-3 protein gamma;14-3-3 protein gamma, N-terminally processed	YWHAG		2837.42	1	2837.42	4624.1	0.43375	2005.7
>sp|P31946-2|1433B_HUMAN Isoform Short of 14-3-3 protein beta/alpha OS=Homo sapiens GN=YWHAB;>sp|P31946|1433B_HUMAN 14-3-3 protein beta/alpha OS=Homo sapiens GN=YWHAB PE=1 SV=3 XREF(PFAM)=14-3-3 protein;;>tr|Q4VY20|Q4VY20_HUMAN 14-3-3 protein beta/alpha (F	14-3-3 protein beta/alpha;14-3-3 protein beta/alpha, N-terminally processed	YWHAB					7698.05	0.314891	2424.05
>tr|A6NHV6|A6NHV6_HUMAN Membrane-associated tyrosine- and threonine-specific cdc2-inhibitory kinase OS=Homo sapiens GN=PKMYT1 PE=2 SV=3 XREF(PFAM)=Protein kinase domain (_KINASE_-PROTEIN);;>sp|Q99640-2|PMYT1_HUMAN Isoform 2 of Membrane-associated tyrosine-	Membrane-associated tyrosine- and threonine-specific cdc2-inhibitory kinase	PKMYT1	x	6345.61	0.530911	3368.95	7500.17	0.370815	2781.18
>sp|Q9UKE5-8|TNIK_HUMAN Isoform 8 of TRAF2 and NCK-interacting protein kinase OS=Homo sapiens GN=TNIK;>sp|Q9UKE5-5|TNIK_HUMAN Isoform 5 of TRAF2 and NCK-interacting protein kinase OS=Homo sapiens GN=TNIK;>sp|Q9UKE5-7|TNIK_HUMAN Isoform 7 of TRAF2 and NCK-i	TRAF2 and NCK-interacting protein kinase	TNIK	x				5982.39	0.479293	2867.32
>sp|P15056|BRAF_HUMAN Serine/threonine-protein kinase B-raf OS=Homo sapiens GN=BRAF PE=1 SV=4 XREF(PFAM)=Phorbol esters/diacylglycerol binding domain (C1 domain);Protein tyrosine kinase (_KINASE_-PROTEIN);Raf-like Ras-binding domain;	Serine/threonine-protein kinase B-raf	BRAF	x				15652.1	0.322991	5055.49
>sp|P29597|TYK2_HUMAN Non-receptor tyrosine-protein kinase TYK2 OS=Homo sapiens GN=TYK2 PE=1 SV=3 XREF(PFAM)=Protein tyrosine kinase (_KINASE_-PROTEIN);;>tr|E9PM19|E9PM19_HUMAN Tyrosine-protein kinase OS=Homo sapiens GN=TYK2 PE=2 SV=1 XREF(PFAM)=Protein ty	Non-receptor tyrosine-protein kinase TYK2;Tyrosine-protein kinase	TYK2	x	4646.92	0.399124	1854.7
>sp|P23458|JAK1_HUMAN Tyrosine-protein kinase JAK1 OS=Homo sapiens GN=JAK1 PE=1 SV=2 XREF(PFAM)=Protein tyrosine kinase (_KINASE_-PROTEIN);	Tyrosine-protein kinase JAK1	JAK1	x	3138.63	0.877782	2755.03
>sp|Q9HBI1|PARVB_HUMAN Beta-parvin OS=Homo sapiens GN=PARVB PE=1 SV=1 XREF(PFAM)=Calponin homology (CH) domain;;>sp|Q9HBI1-3|PARVB_HUMAN Isoform 3 of Beta-parvin OS=Homo sapiens GN=PARVB;>sp|Q9HBI1-2|PARVB_HUMAN Isoform 2 of Beta-parvin OS=Homo sapiens GN=	Beta-parvin	PARVB		4100.48	1	4100.48
>sp|Q15404|RSU1_HUMAN Ras suppressor protein 1 OS=Homo sapiens GN=RSU1 PE=1 SV=3 XREF(PFAM)=Leucine Rich Repeat;Leucine Rich repeats (2 copies);;>sp|Q15404-2|RSU1_HUMAN Isoform 2 of Ras suppressor protein 1 OS=Homo sapiens GN=RSU1	Ras suppressor protein 1	RSU1		5075.31	1	5075.31
>sp|P48059|LIMS1_HUMAN LIM and senescent cell antigen-like-containing domain protein 1 OS=Homo sapiens GN=LIMS1 PE=1 SV=4 XREF(PFAM)=LIM domain;;>sp|P48059-4|LIMS1_HUMAN Isoform 4 of LIM and senescent cell antigen-like-containing domain protein 1 OS=Homo s	LIM and senescent cell antigen-like-containing domain protein 1	LIMS1		12656.5	1	12656.5
>sp|Q13418|ILK_HUMAN Integrin-linked protein kinase OS=Homo sapiens GN=ILK PE=1 SV=2 XREF(PFAM)=Ankyrin repeats (3 copies);Protein tyrosine kinase (_KINASE_-PROTEIN);;>tr|B7Z1I0|B7Z1I0_HUMAN Integrin-linked protein kinase OS=Homo sapiens GN=ILK PE=2 SV=1 X	Integrin-linked protein kinase	ILK	x	14446.6	1	14446.6
>sp|Q9NVD7|PARVA_HUMAN Alpha-parvin OS=Homo sapiens GN=PARVA PE=1 SV=1 XREF(PFAM)=Calponin homology (CH) domain;;>tr|J3KNQ4|J3KNQ4_HUMAN Alpha-parvin OS=Homo sapiens GN=PARVA PE=4 SV=1 XREF(PFAM)=Calponin homology (CH) domain;;>tr|F5H1R9|F5H1R9_HUMAN Alpha	Alpha-parvin	PARVA		17540.3	1	17540.3

## Sheet: Dasatinib Beads
Selectivity profiling of Dasatinib, using Dasatinib beads
Protein information					Peptide information			label free quantified (LFQ) intensities										Raw intensities										Analysis
								Dasatinib beads										Dasatinib beads											Dasatinib beads _ Dasatinib target
Fasta headers	Protein names	Gene names	Sequence coverage [%]	Mol. weight [kDa]	Peptides	Razor + unique peptides	Unique peptides	DMSO	3nM Dasatinib	10nM Dasatinib	30nM Dasatinib	100nM Dasatinib	300nM Dasatinib	1000nM Dasatinib	3000nM Dasatinib	30000nM Dasatinib	Pulldown of Pulldown	DMSO	3nM Dasatinib	10nM Dasatinib	30nM Dasatinib	100nM Dasatinib	300nM Dasatinib	1000nM Dasatinib	3000nM Dasatinib	30000nM Dasatinib	Pulldown of Pulldown	Protein Kinase	EC50 [nM]	correction factor	Kdapp [nM]
>tr|H7BXI1|H7BXI1_HUMAN Extended synaptotagmin-2 (Fragment) OS=Homo sapiens GN=ESYT2 PE=2 SV=1 XREF(PFAM)=C2 domain;;>sp|A0FGR8-2|ESYT2_HUMAN Isoform 2 of Extended synaptotagmin-2 OS=Homo sapiens GN=ESYT2;>sp|A0FGR8|ESYT2_HUMAN Extended synaptotagmin-2 OS=	Extended synaptotagmin-2	ESYT2	31.4	98.008	24	24	24	113060000	94325000	105690000	94034000	99302000	94694000	90917000	98996000	102330000	101660000	133530000	103620000	82318000	69184000	108640000	80922000	70445000	150780000	85875000	123480000
>tr|H0YG77|H0YG77_HUMAN Transmembrane protein 120B (Fragment) OS=Homo sapiens GN=TMEM120B PE=2 SV=1 XREF(PFAM)=TMPIT-like protein;;>sp|A0PK00|T120B_HUMAN Transmembrane protein 120B OS=Homo sapiens GN=TMEM120B PE=2 SV=1 XREF(PFAM)=TMPIT-like protein;	Transmembrane protein 120B	TMEM120B	12.6	29.036	3	3	3	13628000	18320000	0	16540000	0	19200000	17103000	0	12719000	13912000	14134000	15602000	9571100	15202000	10710000	18737000	16988000	10417000	10323000	11063000
>tr|M0R026|M0R026_HUMAN Acetolactate synthase-like protein OS=Homo sapiens GN=ILVBL PE=3 SV=1 XREF(PFAM)=Thiamine pyrophosphate enzyme, C-terminal TPP binding domain;Thiamine pyrophosphate enzyme, central domain;Thiamine pyrophosphate enzyme, N-terminal TP	Acetolactate synthase-like protein	ILVBL	5.1	56.732	2	2	2	0	0	0	0	0	0	0	0	0	7502700	7708500	0	6761500	57283	0	61122	90983	7105000	285860	8843300
>sp|Q99798|ACON_HUMAN Aconitate hydratase, mitochondrial OS=Homo sapiens GN=ACO2 PE=1 SV=2 XREF(PFAM)=Aconitase family (aconitate hydratase);Aconitase C-terminal domain;;>tr|A2A274|A2A274_HUMAN Aconitate hydratase, mitochondrial OS=Homo sapiens GN=ACO2 PE=	Aconitate hydratase, mitochondrial	ACO2	3.1	85.424	2	2	2	0	0	0	0	7967100	0	0	0	0	0	0	0	0	0	8215600	0	0	3152700	0	0
>sp|Q9Y672|ALG6_HUMAN Dolichyl pyrophosphate Man9GlcNAc2 alpha-1,3-glucosyltransferase OS=Homo sapiens GN=ALG6 PE=1 SV=1 XREF(PFAM)=ALG6, ALG8 glycosyltransferase family;;>tr|A2A2G4|A2A2G4_HUMAN Dolichyl pyrophosphate Man9GlcNAc2 alpha-1,3-glucosyltransfer	Dolichyl pyrophosphate Man9GlcNAc2 alpha-1,3-glucosyltransferase	ALG6	5.9	58.18	3	3	3	9535200	9416900	9361300	6882500	0	10746000	10923000	14384000	10024000	10706000	10367000	12557000	8464200	3209800	3914200	7511300	7898200	19867000	5981000	14763000
>tr|A2A3R7|A2A3R7_HUMAN 40S ribosomal protein S6 OS=Homo sapiens GN=RPS6 PE=2 SV=1 XREF(PFAM)=Ribosomal protein S6e;;>sp|P62753|RS6_HUMAN 40S ribosomal protein S6 OS=Homo sapiens GN=RPS6 PE=1 SV=1 XREF(PFAM)=Ribosomal protein S6e;	40S ribosomal protein S6	RPS6	13.2	10.415	1	1	1	0	0	0	0	0	0	0	0	0	3289300	18853000	16985000	18248000	7170400	17969000	15919000	1536700	4778100	2263800	6669000
>sp|P10321|1C07_HUMAN HLA class I histocompatibility antigen, Cw-7 alpha chain OS=Homo sapiens GN=HLA-C PE=1 SV=3 XREF(PFAM)=Immunoglobulin C1-set domain;Class I Histocompatibility antigen, domains alpha 1 and 2;MHC_I C-terminus;;>tr|A2AEA2|A2AEA2_HUMAN HL	HLA class I histocompatibility antigen, Cw-7 alpha chain	HLA-C	19.1	40.648	6	1	1	0	0	0	0	0	0	0	0	0	1202100	1452500	966300	399530	601180	899270	933150	1134400	1313700	1155500	1417000
>sp|A2RRP1|NBAS_HUMAN Neuroblastoma-amplified sequence OS=Homo sapiens GN=NBAS PE=1 SV=2 XREF(PFAM)=Secretory pathway protein Sec39;;>sp|A2RRP1-2|NBAS_HUMAN Isoform 2 of Neuroblastoma-amplified sequence OS=Homo sapiens GN=NBAS	Neuroblastoma-amplified sequence	NBAS	12.5	268.57	23	23	23	36100000	40934000	52241000	49824000	42578000	46226000	47057000	37619000	51081000	40570000	33411000	35334000	36158000	42019000	32574000	32657000	45378000	49210000	52054000	52845000
>sp|Q9UM22-2|EPDR1_HUMAN Isoform 2 of Mammalian ependymin-related protein 1 OS=Homo sapiens GN=EPDR1;>sp|Q9UM22|EPDR1_HUMAN Mammalian ependymin-related protein 1 OS=Homo sapiens GN=EPDR1 PE=1 SV=2 XREF(PFAM)=Ependymin;;>tr|A4D1W8|A4D1W8_HUMAN Ependymin rel	Mammalian ependymin-related protein 1	EPDR1;UCC1	11.1	9.8604	1	1	1	0	0	0	0	0	0	0	0	0	1014200	1162500	947620	604750	677320	609720	507330	811310	1102000	756010	1195500
>sp|Q8N201|INT1_HUMAN Integrator complex subunit 1 OS=Homo sapiens GN=INTS1 PE=1 SV=2 XREF(PFAM)=Protein of unknown function (DUF3677);;>tr|A4D212|A4D212_HUMAN DKFZP586J0619 protein OS=Homo sapiens GN=DKFZP586J0619 PE=4 SV=1 XREF(PFAM)=Protein of unknown	Integrator complex subunit 1	INTS1;DKFZP586J0619	5.3	244.29	10	10	10	8671200	10934000	15334000	11782000	10110000	10764000	9330300	9900600	12064000	10153000	8017200	10062000	9745000	6273000	5474300	4678200	8531100	16701000	14489000	19876000
>sp|O94901-5|SUN1_HUMAN Isoform 5 of SUN domain-containing protein 1 OS=Homo sapiens GN=SUN1;>tr|H0Y742|H0Y742_HUMAN SUN domain-containing protein 1 (Fragment) OS=Homo sapiens GN=SUN1 PE=2 SV=1 XREF(PFAM)=Mitochondrial RNA binding protein MRP;Sad1 / UNC-li	SUN domain-containing protein 1	SUN1;UNC84A	7.8	77.91	4	4	4	9570100	8686700	8002900	10389000	6555800	8098600	7625700	10929000	7684600	9852500	11921000	9288200	8664800	8154800	9307100	5105800	3327400	12277000	6496600	7684500
>sp|A5YKK6-2|CNOT1_HUMAN Isoform 2 of CCR4-NOT transcription complex subunit 1 OS=Homo sapiens GN=CNOT1;>sp|A5YKK6|CNOT1_HUMAN CCR4-NOT transcription complex subunit 1 OS=Homo sapiens GN=CNOT1 PE=1 SV=2 XREF(PFAM)=Domain of unknown function (DUF3819);CCR4-	CCR4-NOT transcription complex subunit 1	CNOT1	3.7	266.38	8	8	8	11064000	10483000	12485000	13270000	9791700	11041000	10196000	8729600	11355000	10622000	13376000	12130000	7084500	9840400	8826700	6684500	7594600	11974000	10013000	15442000
>tr|Q5JV03|Q5JV03_HUMAN Ubiquitin-associated protein 2 OS=Homo sapiens GN=UBAP2 PE=2 SV=1;>tr|A6NCA8|A6NCA8_HUMAN Ubiquitin-associated protein 2 OS=Homo sapiens GN=UBAP2 PE=2 SV=2 XREF(PFAM)=Ubiquitin-associated protein 2;;>tr|F5H2U4|F5H2U4_HUMAN Ubiquiti	Ubiquitin-associated protein 2	UBAP2	3.4	36.917	1	1	1	0	0	0	0	0	0	0	0	0	823740	0	143910	0	0	510430	160560	498480	688600	945840	970920
>tr|C9JYY9|C9JYY9_HUMAN ADP-sugar pyrophosphatase (Fragment) OS=Homo sapiens GN=NUDT5 PE=2 SV=1;>tr|A6NCQ0|A6NCQ0_HUMAN ADP-sugar pyrophosphatase OS=Homo sapiens GN=NUDT5 PE=2 SV=1 XREF(PFAM)=NUDIX domain;;>tr|A6NJU6|A6NJU6_HUMAN ADP-sugar pyrophosphatase	ADP-sugar pyrophosphatase	NUDT5	9.2	11.338	1	1	1	0	0	0	0	0	0	0	0	0	772900	611490	0	0	0	0	0	0	706940	0	911000
>sp|A6NDY0-3|EPAB2_HUMAN Isoform 3 of Embryonic polyadenylate-binding protein 2 OS=Homo sapiens GN=PABPN1L;>tr|C9JEK9|C9JEK9_HUMAN Embryonic polyadenylate-binding protein 2 OS=Homo sapiens GN=PABPN1L PE=2 SV=1		PABPN1L	3.7	29.017	1	1	1	27381000	0	0	0	0	0	0	0	0	0	27381000	39014000	19294000	14231000	20803000	24449000	0	0	9586200	0
>tr|A6NEM5|A6NEM5_HUMAN GPI-anchor transamidase OS=Homo sapiens GN=PIGK PE=2 SV=1 XREF(PFAM)=Peptidase C13 family;;>sp|Q92643|GPI8_HUMAN GPI-anchor transamidase OS=Homo sapiens GN=PIGK PE=1 SV=2 XREF(PFAM)=Peptidase C13 family;	GPI-anchor transamidase	PIGK	9.3	37.785	3	3	3	4448800	3850500	0	0	0	3365500	0	4148600	2904100	6000000	3565100	3591400	1406800	1292600	1535800	3706000	1842300	5007700	1774700	10337000
>sp|Q13813-3|SPTN1_HUMAN Isoform 3 of Spectrin alpha chain, non-erythrocytic 1 OS=Homo sapiens GN=SPTAN1;>sp|Q13813|SPTN1_HUMAN Spectrin alpha chain, non-erythrocytic 1 OS=Homo sapiens GN=SPTAN1 PE=1 SV=3 XREF(PFAM)=EF-hand domain pair;Ca2+ insensitive EF	Spectrin alpha chain, non-erythrocytic 1	SPTAN1	5.5	282.28	9	9	9	0	8188100	8735200	9368000	14085000	7745500	9038800	0	10073000	13600000	3125500	3560800	4016200	5928200	17255000	4230400	6956800	2639800	10409000	23854000
>tr|B7Z9S8|B7Z9S8_HUMAN Sodium/potassium-transporting ATPase subunit beta-1 OS=Homo sapiens GN=ATP1B1 PE=2 SV=1 XREF(PFAM)=Sodium / potassium ATPase beta chain;;>tr|A6NGH2|A6NGH2_HUMAN Sodium/potassium-transporting ATPase subunit beta-1 OS=Homo sapiens GN=	Sodium/potassium-transporting ATPase subunit beta-1	ATP1B1	14.6	28.627	3	3	3	53637000	42886000	48984000	40656000	41397000	36224000	35115000	38164000	37224000	33904000	55427000	49113000	23325000	20874000	50425000	35178000	35640000	46980000	30760000	43519000
>tr|E7ET76|E7ET76_HUMAN Gamma-glutamyltranspeptidase 1 light chain (Fragment) OS=Homo sapiens GN=GGT1 PE=2 SV=1 XREF(PFAM)=Gamma-glutamyltranspeptidase;;>sp|P36268-2|GGT2_HUMAN Isoform 2 of Gamma-glutamyltranspeptidase 2 OS=Homo sapiens GN=GGT2;>tr|B5MCK8|	Putative gamma-glutamyltranspeptidase 3;Putative gamma-glutamyltranspeptidase 3 heavy chain;Putative gamma-glutamyltranspeptidase 3 light chain;Gamma-glutamyltranspeptidase 2;Gamma-glutamyltranspeptidase 2 heavy chain;Gamma-glutamyltranspeptidase 2 light chain;Gamma-glutamyltranspeptidase 1;Gamma-glutamyltranspeptidase 1 heavy chain;Gamma-glutamyltranspeptidase 1 light chain	GGT1;GGT2;GGT3P	5.8	50.06	3	3	3	0	0	0	0	0	0	4120400	4440000	0	5749100	0	0	0	2113600	0	2131100	3631600	6091200	1316900	6417300
>tr|A6NGW1|A6NGW1_HUMAN Protein YIF1A OS=Homo sapiens GN=YIF1A PE=2 SV=1 XREF(PFAM)=YIF1;;>sp|O95070|YIF1A_HUMAN Protein YIF1A OS=Homo sapiens GN=YIF1A PE=1 SV=2 XREF(PFAM)=YIF1;;>tr|E9PIZ0|E9PIZ0_HUMAN Protein YIF1A (Fragment) OS=Homo sapiens GN=YIF1A PE=	Protein YIF1A	YIF1A	27.8	26.377	5	5	5	77849000	56063000	55195000	60740000	51872000	61298000	70443000	82254000	53937000	54599000	73815000	60464000	37918000	46956000	44683000	53568000	60994000	112340000	39908000	70398000
>tr|M0R0P1|M0R0P1_HUMAN rRNA 2-O-methyltransferase fibrillarin (Fragment) OS=Homo sapiens GN=FBL PE=4 SV=1 XREF(PFAM)=Fibrillarin;;>tr|M0R299|M0R299_HUMAN rRNA 2-O-methyltransferase fibrillarin (Fragment) OS=Homo sapiens GN=FBL PE=3 SV=1 XREF(PFAM)=Fibri	rRNA 2-O-methyltransferase fibrillarin;rRNA/tRNA 2-O-methyltransferase fibrillarin-like protein 1	FBL;FBLL1	4.8	24.544	1	1	1	2064900	0	0	0	0	0	0	0	0	0	2064900	0	0	786950	0	0	0	0	1198200	0
>tr|A6NHV6|A6NHV6_HUMAN Membrane-associated tyrosine- and threonine-specific cdc2-inhibitory kinase OS=Homo sapiens GN=PKMYT1 PE=2 SV=3 XREF(PFAM)=Protein kinase domain (_KINASE_-PROTEIN);;>sp|Q99640-2|PMYT1_HUMAN Isoform 2 of Membrane-associated tyrosine-	Membrane-associated tyrosine- and threonine-specific cdc2-inhibitory kinase	PKMYT1	26.6	48.891	10	10	10	127780000	119970000	132530000	117870000	110460000	123930000	120280000	107730000	43703000	63622000	135520000	144650000	104460000	86939000	126730000	104970000	106640000	151900000	21603000	71949000	x	6345.61	0.530911	3368.95
>sp|P46020-3|KPB1_HUMAN Isoform 3 of Phosphorylase b kinase regulatory subunit alpha, skeletal muscle isoform OS=Homo sapiens GN=PHKA1;>tr|A6NIT2|A6NIT2_HUMAN Phosphorylase b kinase regulatory subunit alpha, skeletal muscle isoform OS=Homo sapiens GN=PHKA1	Phosphorylase b kinase regulatory subunit alpha, skeletal muscle isoform	PHKA1	0.6	129.39	1	1	1	0	0	0	0	0	0	0	0	0	1281100	925750	2336600	582500	3712800	1057300	5811000	1196800	2754800	18227000	1510100
>sp|A6NKG5|RTL1_HUMAN Retrotransposon-like protein 1 OS=Homo sapiens GN=RTL1 PE=2 SV=3 XREF(PFAM)=Retrotransposon gag protein;	Retrotransposon-like protein 1	RTL1	14.1	155.05	19	19	19	123230000	146880000	163410000	168620000	125680000	118730000	89260000	61445000	52926000	63813000	112170000	182990000	124800000	134980000	144790000	113380000	76152000	89101000	35997000	68054000		597.902	0.606704	362.75
>sp|Q7Z3J3|RGPD4_HUMAN RanBP2-like and GRIP domain-containing protein 4 OS=Homo sapiens GN=RGPD4 PE=2 SV=3 XREF(PFAM)=GRIP domain;RanBP1 domain;Tetratricopeptide repeat;;>sp|A6NKT7|RGPD3_HUMAN RanBP2-like and GRIP domain-containing protein 3 OS=Homo sapien	RanBP2-like and GRIP domain-containing protein 4;RanBP2-like and GRIP domain-containing protein 3	RGPD4;RGPD3	3.8	197.29	5	2	2	0	0	0	0	5011600	5730400	6533400	5161300	0	5769800	2574900	3120800	689640	2758200	5028000	5178200	5498300	6256300	2711100	7157100
>tr|A6NLH6|A6NLH6_HUMAN Protein cornichon homolog 4 OS=Homo sapiens GN=CNIH4 PE=2 SV=1 XREF(PFAM)=Cornichon protein;;>sp|Q9P003|CNIH4_HUMAN Protein cornichon homolog 4 OS=Homo sapiens GN=CNIH4 PE=1 SV=1 XREF(PFAM)=Cornichon protein;	Protein cornichon homolog 4	CNIH4	14.6	15.771	1	1	1	231150000	0	0	313900000	147450000	212560000	0	232520000	0	163770000	207870000	259720000	3668200	219660000	195020000	200860000	152640000	306420000	192070000	190110000
>tr|E9PM31|E9PM31_HUMAN CD81 antigen (Fragment) OS=Homo sapiens GN=CD81 PE=2 SV=1 XREF(PFAM)=Tetraspanin family;;>tr|H0YEE2|H0YEE2_HUMAN CD81 antigen (Fragment) OS=Homo sapiens GN=CD81 PE=2 SV=1 XREF(PFAM)=Tetraspanin family;;>tr|E9PJK1|E9PJK1_HUMAN CD81 a	CD81 antigen	CD81	21.5	10.099	1	1	1	0	0	0	0	0	0	0	0	0	3832300	0	2250400	0	0	0	0	0	3850100	0	4517100
>tr|A6NNI4|A6NNI4_HUMAN CD9 antigen OS=Homo sapiens GN=CD9 PE=2 SV=1 XREF(PFAM)=Tetraspanin family;;>sp|P21926|CD9_HUMAN CD9 antigen OS=Homo sapiens GN=CD9 PE=1 SV=4 XREF(PFAM)=Tetraspanin family;;>tr|G8JLH6|G8JLH6_HUMAN CD9 antigen (Fragment) OS=Homo sapi	CD9 antigen	CD9	14.5	17.764	2	2	2	0	4330000	0	2453000	0	0	0	0	0	4817200	740360	4347300	1226900	1720300	1222700	1383500	1658700	3686100	2814700	7317900
>tr|A6NP52|A6NP52_HUMAN PRA1 family protein 2 OS=Homo sapiens GN=PRAF2 PE=2 SV=1 XREF(PFAM)=PRA1 family protein;;>sp|O60831|PRAF2_HUMAN PRA1 family protein 2 OS=Homo sapiens GN=PRAF2 PE=1 SV=1 XREF(PFAM)=PRA1 family protein;	PRA1 family protein 2	PRAF2	19.4	17.188	3	3	3	0	0	0	0	0	0	9498200	0	0	12497000	7940300	9250100	6058600	2685300	7521300	6908600	8273000	15853000	2349400	14637000
>tr|A6PVP4|A6PVP4_HUMAN Mediator of RNA polymerase II transcription subunit 20 (Fragment) OS=Homo sapiens GN=MED20 PE=2 SV=1 XREF(PFAM)=TATA-binding related factor (TRF) of subunit 20 of Mediator complex;;>tr|B7ZBQ3|B7ZBQ3_HUMAN Mediator of RNA polymerase	Mediator of RNA polymerase II transcription subunit 20	MED20	7.9	15.327	1	1	1	0	0	0	0	0	0	0	0	0	542470	0	0	0	0	0	0	0	0	0	639400
>tr|H7C453|H7C453_HUMAN Zinc finger SWIM domain-containing protein 8 (Fragment) OS=Homo sapiens GN=ZSWIM8 PE=4 SV=1;>tr|H7BZ52|H7BZ52_HUMAN Zinc finger SWIM domain-containing protein 8 (Fragment) OS=Homo sapiens GN=ZSWIM8 PE=4 SV=1;>sp|A7E2V4-5|ZSWM8_HUMAN	Zinc finger SWIM domain-containing protein 8	ZSWIM8	1.1	118.54	1	1	1	0	0	0	0	0	0	0	0	0	0	0	0	0	0	0	0	0	0	0	0
>tr|B4E3S0|B4E3S0_HUMAN Coronin OS=Homo sapiens GN=CORO1C PE=2 SV=1 XREF(PFAM)=Domain of unknown function (DUF1900);WD domain, G-beta repeat;;>sp|Q9ULV4|COR1C_HUMAN Coronin-1C OS=Homo sapiens GN=CORO1C PE=1 SV=1 XREF(PFAM)=Domain of unknown function (DUF18	Coronin;Coronin-1C	CORO1C	4.3	41.603	1	1	1	0	0	0	0	0	0	0	0	0	4868700	0	0	3118600	3066500	5066600	0	0	7292100	0	5738700
>sp|A8CG34|P121C_HUMAN Nuclear envelope pore membrane protein POM 121C OS=Homo sapiens GN=POM121C PE=1 SV=2;>sp|Q96HA1|P121A_HUMAN Nuclear envelope pore membrane protein POM 121 OS=Homo sapiens GN=POM121 PE=1 SV=2	Nuclear envelope pore membrane protein POM 121C;Nuclear envelope pore membrane protein POM 121	POM121C;POM121	1	125.06	1	1	1	0	0	0	0	0	0	0	0	0	645420	570540	1266000	0	660710	917330	408480	495860	827530	542560	760750
>sp|Q9BVK8-2|TM147_HUMAN Isoform 2 of Transmembrane protein 147 OS=Homo sapiens GN=TMEM147;>tr|A8MU21|A8MU21_HUMAN Transmembrane protein 147 OS=Homo sapiens GN=TMEM147 PE=2 SV=1 XREF(PFAM)=Predicted membrane protein (DUF2053);;>sp|Q9BVK8|TM147_HUMAN Transm	Transmembrane protein 147	TMEM147	9.7	19.543	1	1	1	0	0	0	0	0	0	0	0	0	14800000	9906200	19988000	15024000	0	14059000	12920000	10081000	29485000	12805000	17444000
>tr|A8MU58|A8MU58_HUMAN Aminoacyl tRNA synthase complex-interacting multifunctional protein 2 OS=Homo sapiens GN=AIMP2 PE=2 SV=2;>tr|F8W950|F8W950_HUMAN Aminoacyl tRNA synthase complex-interacting multifunctional protein 2 OS=Homo sapiens GN=AIMP2 PE=2 SV=	Aminoacyl tRNA synthase complex-interacting multifunctional protein 2	AIMP2	14	26.76	3	3	3	0	2958000	0	0	5177800	0	2878500	3283800	0	4170200	4623300	4198500	74880	190390	6399500	122100	897260	3289800	1490700	5548200
>sp|Q9NRP7-2|STK36_HUMAN Isoform 2 of Serine/threonine-protein kinase 36 OS=Homo sapiens GN=STK36;>tr|A8MU99|A8MU99_HUMAN Serine/threonine-protein kinase 36 OS=Homo sapiens GN=STK36 PE=2 SV=1 XREF(PFAM)=Protein kinase domain (_KINASE_-PROTEIN);;>sp|Q9NRP7|	Serine/threonine-protein kinase 36	STK36	5.2	141.74	5	5	5	8266600	6336900	5446900	6821600	5185300	6697500	6809700	7236400	6737800	4259200	7129800	7160200	7706200	3626000	3589900	6267500	5132900	14236000	3269200	2610200	x
>tr|A8MUB1|A8MUB1_HUMAN Tubulin alpha-4A chain OS=Homo sapiens GN=TUBA4A PE=2 SV=1 XREF(PFAM)=Tubulin/FtsZ family, GTPase domain;Tubulin C-terminal domain;;>sp|P68366|TBA4A_HUMAN Tubulin alpha-4A chain OS=Homo sapiens GN=TUBA4A PE=1 SV=1 XREF(PFAM)=Tubulin	Tubulin alpha-4A chain	TUBA4A	66.3	48.328	32	8	8	100250000	109480000	111850000	121770000	92298000	105120000	103740000	115420000	107180000	96578000	113560000	113880000	77466000	132820000	92770000	86123000	94790000	163450000	90063000	111420000
>tr|A8MUD9|A8MUD9_HUMAN 60S ribosomal protein L7 OS=Homo sapiens GN=RPL7 PE=3 SV=1 XREF(PFAM)=Ribosomal protein L30p/L7e;Ribosomal L30 N-terminal domain;;>sp|P18124|RL7_HUMAN 60S ribosomal protein L7 OS=Homo sapiens GN=RPL7 PE=1 SV=1 XREF(PFAM)=Ribosomal p	60S ribosomal protein L7	RPL7	18.8	24.433	3	3	3	0	0	7007800	0	10729000	6889500	5577500	0	0	0	3302900	4660900	4084000	4048600	11574000	6055600	5391800	5214300	3564200	15785000
>sp|A8MWL6|SNG2L_HUMAN Putative synaptogyrin-2 like protein OS=Homo sapiens PE=5 SV=1 XREF(PFAM)=Membrane-associating domain;	Putative synaptogyrin-2 like protein		6.3	24.646	1	1	1	0	0	0	0	0	0	0	0	0	2948500	2471300	3662300	0	1436500	1393200	0	2029300	4346600	0	3475300
>sp|P43243|MATR3_HUMAN Matrin-3 OS=Homo sapiens GN=MATR3 PE=1 SV=2;>tr|A8MXP9|A8MXP9_HUMAN Matrin-3 OS=Homo sapiens GN=MATR3 PE=4 SV=1;>tr|D6REM6|D6REM6_HUMAN Matrin-3 OS=Homo sapiens GN=MATR3 PE=2 SV=1;>tr|D6R991|D6R991_HUMAN Matrin-3 (Fragment) OS=Homo s	Matrin-3	MATR3	14.2	94.622	9	9	9	0	5418600	6610100	7439500	16999000	5063800	0	7178900	7203700	11600000	3181200	3690600	3503700	6292600	24198000	1573100	2247800	7584100	4132000	16311000
>tr|B8ZZ10|B8ZZ10_HUMAN LUC7-like (S. cerevisiae) (Fragment) OS=Homo sapiens GN=LUC7L PE=4 SV=1 XREF(PFAM)=LUC7 N_terminus;;>tr|A8MYV2|A8MYV2_HUMAN LUC7-like (S. cerevisiae) OS=Homo sapiens GN=LUC7L PE=4 SV=1 XREF(PFAM)=LUC7 N_terminus;;>sp|Q9NQ29-2|LUC7L_	Putative RNA-binding protein Luc7-like 1;Putative RNA-binding protein Luc7-like 2	LUC7L;LUC7L2	6.6	21.372	1	1	1	0	0	0	0	0	0	0	0	0	752300	0	0	0	0	0	0	0	0	222220	886730
>tr|B0QY90|B0QY90_HUMAN Eukaryotic translation initiation factor 3 subunit L OS=Homo sapiens GN=EIF3L PE=2 SV=1 XREF(PFAM)=RNA polymerase I-associated factor PAF67;;>sp|Q9Y262|EIF3L_HUMAN Eukaryotic translation initiation factor 3 subunit L OS=Homo sapiens	Eukaryotic translation initiation factor 3 subunit L	EIF3L	4.3	55.161	2	2	2	0	0	0	0	0	0	0	0	0	1395700	1407300	947930	1152000	571410	1387000	927440	0	994080	0	1645100
>tr|F8VR27|F8VR27_HUMAN RNA-binding protein fox-1 homolog 1 (Fragment) OS=Homo sapiens GN=RBFOX1 PE=2 SV=1 XREF(PFAM)=RNA recognition motif. (a.k.a. RRM, RBD, or RNP domain);;>tr|F8VZY7|F8VZY7_HUMAN RNA-binding protein fox-1 homolog 1 (Fragment) OS=Homo sa	RNA binding protein fox-1 homolog;RNA binding protein fox-1 homolog 2;RNA binding protein fox-1 homolog 1;RNA binding protein fox-1 homolog 3	RBFOX1;RBM9;RBFOX2;RBFOX3	21.8	28.437	7	7	7	45116000	26940000	22287000	25288000	31842000	27429000	39129000	45968000	38965000	42330000	14426000	8989500	4769900	3224800	12604000	5938900	8199200	209280000	9979800	128870000
>tr|B0QYW5|B0QYW5_HUMAN Peroxisomal membrane protein PMP34 OS=Homo sapiens GN=SLC25A17 PE=2 SV=1 XREF(PFAM)=Mitochondrial carrier protein;;>tr|F5GYD1|F5GYD1_HUMAN Peroxisomal membrane protein PMP34 OS=Homo sapiens GN=SLC25A17 PE=2 SV=1 XREF(PFAM)=Mitochond	Peroxisomal membrane protein PMP34	SLC25A17	24.9	25.721	5	5	4	10361000	10938000	9908800	7832200	8888200	0	9277700	18258000	6240700	9901300	9636500	10485000	6594700	6334900	11586000	4189300	12011000	21725000	3625000	13020000
>sp|Q29963|1C06_HUMAN HLA class I histocompatibility antigen, Cw-6 alpha chain OS=Homo sapiens GN=HLA-C PE=2 SV=2 XREF(PFAM)=Immunoglobulin C1-set domain;Class I Histocompatibility antigen, domains alpha 1 and 2;MHC_I C-terminus;;>tr|B0UY12|B0UY12_HUMAN HL	HLA class I histocompatibility antigen, Cw-6 alpha chain;HLA class I histocompatibility antigen, Cw-18 alpha chain;Putative HLA class I histocompatibility antigen, alpha chain H;HLA class I histocompatibility antigen, Cw-16 alpha chain;HLA class I histocompatibility antigen, Cw-14 alpha chain;HLA class I histocompatibility antigen, Cw-4 alpha chain;HLA class I histocompatibility antigen, B-38 alp…	HLA-C;HLA-H;HLA-B;HLA-A	28.7	40.968	8	8	0	50813000	32971000	36528000	42013000	40035000	43386000	36921000	49095000	38548000	37388000	53687000	40306000	26966000	30592000	45207000	33582000	28705000	81075000	33307000	30816000
>sp|P26640|SYVC_HUMAN Valine--tRNA ligase OS=Homo sapiens GN=VARS PE=1 SV=4 XREF(PFAM)=Anticodon-binding domain of tRNA;Glutathione S-transferase, C-terminal domain;Glutathione S-transferase, N-terminal domain;tRNA synthetases class I (I, L, M and V);;>tr|	Valine--tRNA ligase	VARS	5.1	140.47	5	5	5	0	5531700	0	0	13788000	0	5075600	0	0	5968600	1337500	2877700	924430	1088700	20456000	944860	3851100	2657900	899180	6449500
>sp|P48444|COPD_HUMAN Coatomer subunit delta OS=Homo sapiens GN=ARCN1 PE=1 SV=1 XREF(PFAM)=Adaptor complexes medium subunit family;Clathrin adaptor complex small chain;;>tr|B0YIW6|B0YIW6_HUMAN Archain 1, isoform CRA_a OS=Homo sapiens GN=ARCN1 PE=4 SV=1 XRE	Coatomer subunit delta	ARCN1	3.9	57.21	2	2	2	0	2954400	0	0	0	0	0	0	0	0	2438700	3101600	775620	0	1164400	850930	2094700	3017200	1250800	3815200
>tr|B1AH87|B1AH87_HUMAN Putative peripheral benzodiazepine receptor-related protein (Fragment) OS=Homo sapiens GN=TSPO PE=2 SV=1 XREF(PFAM)=TspO/MBR family;;>sp|P30536|TSPOA_HUMAN Translocator protein OS=Homo sapiens GN=TSPO PE=1 SV=3 XREF(PFAM)=TspO/MBR f	Translocator protein	TSPO	29	11.896	2	2	2	49802000	49638000	0	40133000	63376000	0	0	71769000	0	38314000	49090000	54729000	11410000	28709000	63203000	19357000	32039000	90658000	18350000	48140000
>tr|B1AHB1|B1AHB1_HUMAN DNA replication licensing factor MCM5 OS=Homo sapiens GN=MCM5 PE=3 SV=1 XREF(PFAM)=MCM2/3/5 family;;>sp|P33992|MCM5_HUMAN DNA replication licensing factor MCM5 OS=Homo sapiens GN=MCM5 PE=1 SV=5 XREF(PFAM)=MCM2/3/5 family;	DNA replication licensing factor MCM5	MCM5	3.5	77.592	2	2	2	0	0	0	0	3899400	0	0	0	0	0	0	0	0	0	4021000	0	0	0	0	0
>tr|B1AHC9|B1AHC9_HUMAN X-ray repair cross-complementing protein 6 OS=Homo sapiens GN=XRCC6 PE=2 SV=1 XREF(PFAM)=Ku70/Ku80 beta-barrel domain;Ku70/Ku80 C-terminal arm;Ku70/Ku80 N-terminal alpha/beta domain;SAP domain;;>tr|B1AHC8|B1AHC8_HUMAN X-ray repair c	X-ray repair cross-complementing protein 6	XRCC6	12.3	64.283	5	5	5	8696300	8940100	0	9227700	20616000	7090400	0	9408100	6273800	10993000	6325000	12249000	0	5150200	25246000	6292300	3565900	9357600	3864200	14039000
>tr|B1AK87|B1AK87_HUMAN Capping protein (Actin filament) muscle Z-line, beta, isoform CRA_a OS=Homo sapiens GN=CAPZB PE=4 SV=1 XREF(PFAM)=F-actin capping protein, beta subunit;;>sp|P47756-2|CAPZB_HUMAN Isoform 2 of F-actin-capping protein subunit beta OS=H	F-actin-capping protein subunit beta	CAPZB	13.1	29.295	3	3	3	0	0	0	2650200	11601000	3084500	0	3306700	0	0	1273400	1416400	317910	1661600	8653800	3789500	2348000	7120300	2105000	3811100
>tr|B1AKQ8|B1AKQ8_HUMAN Guanine nucleotide-binding protein G(I)/G(S)/G(T) subunit beta-1 (Fragment) OS=Homo sapiens GN=GNB1 PE=2 SV=1 XREF(PFAM)=WD domain, G-beta repeat;;>tr|F6UT28|F6UT28_HUMAN Guanine nucleotide-binding protein G(I)/G(S)/G(T) subunit bet	Guanine nucleotide-binding protein G(I)/G(S)/G(T) subunit beta-1	GNB1	35.2	12.285	2	2	2	38308000	40428000	38647000	46416000	0	48489000	44946000	40745000	45721000	43803000	44132000	39846000	24296000	32488000	40836000	41903000	38592000	51701000	38704000	49834000
>sp|O95490-3|LPHN2_HUMAN Isoform 3 of Latrophilin-2 OS=Homo sapiens GN=LPHN2;>sp|O95490-4|LPHN2_HUMAN Isoform 4 of Latrophilin-2 OS=Homo sapiens GN=LPHN2;>tr|B1ALU1|B1ALU1_HUMAN Latrophilin-2 OS=Homo sapiens GN=LPHN2 PE=2 SV=1 XREF(PFAM)=7 transmembrane re	Latrophilin-2	LPHN2	9.4	126.16	9	9	9	22590000	20028000	22678000	25167000	18832000	19852000	19992000	20668000	21798000	15981000	27328000	24325000	17956000	14702000	18167000	16368000	19849000	25619000	17185000	14012000
>tr|B1AMN7|B1AMN7_HUMAN CTTNBP2 N-terminal-like protein (Fragment) OS=Homo sapiens GN=CTTNBP2NL PE=2 SV=1 XREF(PFAM)=Cortactin-binding protein-2;;>sp|Q9P2B4|CT2NL_HUMAN CTTNBP2 N-terminal-like protein OS=Homo sapiens GN=CTTNBP2NL PE=1 SV=2 XREF(PFAM)=Corta	CTTNBP2 N-terminal-like protein	CTTNBP2NL	4.1	31.777	1	1	1	0	0	0	0	0	0	0	0	0	7453700	13539000	0	11797000	6566800	10950000	0	7320900	14985000	7545500	8785600
>tr|E5RJ26|E5RJ26_HUMAN Presenilin-2 CTF subunit OS=Homo sapiens GN=PSEN2 PE=2 SV=1 XREF(PFAM)=Presenilin;;>sp|P49810-3|PSN2_HUMAN Isoform 3 of Presenilin-2 OS=Homo sapiens GN=PSEN2;>sp|P49810|PSN2_HUMAN Presenilin-2 OS=Homo sapiens GN=PSEN2 PE=1 SV=1 XREF	Presenilin-2;Presenilin-2 NTF subunit;Presenilin-2 CTF subunit	PSEN2	6.1	40.543	2	1	1	0	0	0	0	0	0	0	0	1463000	0	0	0	0	551720	1617900	1072100	1072000	1671800	1119500	0
>tr|Q5SPT7|Q5SPT7_HUMAN HLA class I histocompatibility antigen, alpha chain F OS=Homo sapiens GN=HLA-F PE=2 SV=2 XREF(PFAM)=Immunoglobulin C1-set domain;Class I Histocompatibility antigen, domains alpha 1 and 2;;>tr|B1AZU4|B1AZU4_HUMAN HLA class I histocom	HLA class I histocompatibility antigen, alpha chain F	HLA-F	11.1	50.428	4	1	1	0	0	0	0	0	0	0	0	0	8424400	11896000	9769900	8384600	6438900	8227700	5641300	7514700	15888000	9398300	9929700
>tr|F5H648|F5H648_HUMAN Antigen peptide transporter 1 OS=Homo sapiens GN=TAP1 PE=2 SV=1 XREF(PFAM)=ABC transporter transmembrane region;ABC transporter;;>sp|Q03518|TAP1_HUMAN Antigen peptide transporter 1 OS=Homo sapiens GN=TAP1 PE=1 SV=2 XREF(PFAM)=ABC tr	Antigen peptide transporter 1	TAP1	19.6	59.999	6	6	6	44488000	51184000	48397000	48262000	33641000	49956000	48619000	47000000	52921000	42526000	36605000	50285000	18952000	41317000	32692000	38264000	51688000	88665000	49474000	47441000
>tr|H0YHC3|H0YHC3_HUMAN Nucleosome assembly protein 1-like 1 (Fragment) OS=Homo sapiens GN=NAP1L1 PE=2 SV=1 XREF(PFAM)=Nucleosome assembly protein (NAP);;>tr|F8W020|F8W020_HUMAN Nucleosome assembly protein 1-like 1 (Fragment) OS=Homo sapiens GN=NAP1L1 PE=2	Nucleosome assembly protein 1-like 1	NAP1L1	29.3	23.417	6	6	4	11104000	11281000	10452000	0	11749000	0	8318400	9405400	10523000	10036000	11048000	7303500	4677600	3176300	18927000	3086900	3764800	11446000	11916000	19100000
>tr|B3KQC5|B3KQC5_HUMAN Endoplasmic reticulum mannosyl-oligosaccharide 1,2-alpha-mannosidase OS=Homo sapiens GN=MAN1B1 PE=2 SV=1 XREF(PFAM)=Glycosyl hydrolase family 47;;>sp|Q9UKM7|MA1B1_HUMAN Endoplasmic reticulum mannosyl-oligosaccharide 1,2-alpha-mannos	Endoplasmic reticulum mannosyl-oligosaccharide 1,2-alpha-mannosidase	MAN1B1	19.2	46.027	5	5	5	6199900	3691000	2611600	3367100	3733100	0	4217600	4217000	5296000	4640700	3011400	6289400	934170	1310700	4659800	894960	6307500	3200700	1971400	10615000
>tr|F5H5N1|F5H5N1_HUMAN NADH dehydrogenase [ubiquinone] iron-sulfur protein 7, mitochondrial OS=Homo sapiens GN=NDUFS7 PE=2 SV=1 XREF(PFAM)=NADH ubiquinone oxidoreductase, 20 Kd subunit;;>tr|B3KRI2|B3KRI2_HUMAN NADH dehydrogenase [ubiquinone] iron-sulfur p	NADH dehydrogenase [ubiquinone] iron-sulfur protein 7, mitochondrial	NDUFS7	18.1	19.77	4	4	4	4800600	4336100	2673400	4531100	4159400	3592900	4861300	5748300	5621300	5521800	5819800	6662400	821690	6279400	2037500	1345300	5605700	3483300	9024700	12855000
>tr|B3KSW8|B3KSW8_HUMAN RING finger protein 121 OS=Homo sapiens GN=RNF121 PE=2 SV=1 XREF(PFAM)=Ring finger domain;;>tr|G3V148|G3V148_HUMAN RING finger protein 121 OS=Homo sapiens GN=RNF121 PE=4 SV=1 XREF(PFAM)=Ring finger domain;;>sp|Q9H920|RN121_HUMAN RIN	RING finger protein 121	RNF121	8.9	28.736	2	2	2	9798800	0	0	8053400	0	0	0	11072000	0	10619000	9047800	9358300	4982800	5951700	6135000	6848700	6979100	15095000	6078500	12481000
>tr|H0YNF6|H0YNF6_HUMAN TM2 domain-containing protein 3 (Fragment) OS=Homo sapiens GN=TM2D3 PE=4 SV=1;>tr|B3KT51|B3KT51_HUMAN TM2 domain containing 3, isoform CRA_a OS=Homo sapiens GN=TM2D3 PE=2 SV=1 XREF(PFAM)=TM2 domain;;>tr|E7EPS7|E7EPS7_HUMAN TM2 domai	TM2 domain-containing protein 3	TM2D3	5.6	18.074	1	1	1	742340	0	0	0	0	0	0	0	0	0	742340	501900	405760	413040	800560	318370	584970	0	628560	0
>tr|F5H3C5|F5H3C5_HUMAN Superoxide dismutase [Mn], mitochondrial (Fragment) OS=Homo sapiens GN=SOD2 PE=2 SV=1 XREF(PFAM)=Iron/manganese superoxide dismutases, C-terminal domain;Iron/manganese superoxide dismutases, alpha-hairpin domain;;>tr|B4E3K9|B4E3K9_H	Superoxide dismutase;Superoxide dismutase [Mn], mitochondrial	SOD2	12.6	12.13	1	1	1	0	0	0	0	0	0	0	0	0	0	0	0	0	0	0	0	0	0	0	0
>tr|B3KV55|B3KV55_HUMAN Glutamate dehydrogenase OS=Homo sapiens GN=GLUD1 PE=2 SV=1 XREF(PFAM)=Glutamate/Leucine/Phenylalanine/Valine dehydrogenase;Glu/Leu/Phe/Val dehydrogenase, dimerisation domain;;>tr|B4DGN5|B4DGN5_HUMAN Glutamate dehydrogenase OS=Homo s	Glutamate dehydrogenase;Glutamate dehydrogenase 1, mitochondrial;Glutamate dehydrogenase 2, mitochondrial	GLUD1;GLUD2	15.9	42.95	4	4	4	14229000	15711000	0	0	20085000	11971000	12412000	14605000	13781000	13163000	17848000	11061000	4373300	4813600	27378000	11624000	11815000	21050000	6570200	23981000
>tr|B3KXI2|B3KXI2_HUMAN Protein transport protein Sec23A OS=Homo sapiens GN=SEC23A PE=2 SV=1 XREF(PFAM)=Gelsolin repeat;Sec23/Sec24 beta-sandwich domain;Sec23/Sec24 helical domain;Sec23/Sec24 trunk domain;;>tr|F5H6C4|F5H6C4_HUMAN Protein transport protein	Protein transport protein Sec23A	SEC23A	4.3	63.1	2	2	2	1660100	2090000	1666300	0	1894700	1321700	0	1870200	2248300	2021800	1498000	2036000	1171900	510450	2223000	974650	631090	2268100	1930100	2553500
>tr|H3BTV1|H3BTV1_HUMAN CDP-diacylglycerol--inositol 3-phosphatidyltransferase OS=Homo sapiens GN=CDIPT PE=2 SV=1;>sp|O14735|CDIPT_HUMAN CDP-diacylglycerol--inositol 3-phosphatidyltransferase OS=Homo sapiens GN=CDIPT PE=1 SV=1 XREF(PFAM)=CDP-alcohol phosph	CDP-diacylglycerol--inositol 3-phosphatidyltransferase	CDIPT	26.8	18.624	4	4	4	27437000	32582000	27801000	30975000	22565000	26711000	31059000	34878000	31844000	23429000	39416000	44897000	34477000	21834000	23871000	51242000	29463000	45711000	27856000	32018000
>sp|Q99439-2|CNN2_HUMAN Isoform 2 of Calponin-2 OS=Homo sapiens GN=CNN2;>tr|B4DDF4|B4DDF4_HUMAN Calponin-2 OS=Homo sapiens GN=CNN2 PE=2 SV=1 XREF(PFAM)=Calponin family repeat;Calponin homology (CH) domain;;>sp|Q99439|CNN2_HUMAN Calponin-2 OS=Homo sapiens G	Calponin-2	CNN2	16.3	29.5	4	3	3	0	2316100	0	0	3917400	2695800	2668600	3221600	3652600	3531400	482150	3234500	200730	257910	5902400	2715400	2799700	2212800	2726900	1766700
>sp|Q9NWW5|CLN6_HUMAN Ceroid-lipofuscinosis neuronal protein 6 OS=Homo sapiens GN=CLN6 PE=1 SV=1;>tr|B4DDH6|B4DDH6_HUMAN Ceroid-lipofuscinosis neuronal protein 6 OS=Homo sapiens GN=CLN6 PE=2 SV=1;>tr|H3BUV4|H3BUV4_HUMAN Ceroid-lipofuscinosis neuronal prote	Ceroid-lipofuscinosis neuronal protein 6	CLN6	14.5	35.919	3	3	3	0	0	0	0	7412800	0	6401300	0	0	0	4205800	8562100	3859900	3201600	7675400	5061400	8439500	10065000	2362500	836970
>tr|B4DDS3|B4DDS3_HUMAN Cleft lip and palate associated transmembrane protein 1, isoform CRA_a OS=Homo sapiens GN=CLPTM1 PE=2 SV=1 XREF(PFAM)=Cleft lip and palate transmembrane protein 1 (CLPTM1);;>tr|F5H8J3|F5H8J3_HUMAN Cleft lip and palate transmembrane	Cleft lip and palate transmembrane protein 1	CLPTM1	9.2	65.596	6	6	6	17139000	16178000	20128000	15537000	0	17704000	15021000	15706000	16016000	13542000	18305000	14878000	8685200	6570800	3594000	24609000	15069000	20491000	14023000	15199000
>tr|B4DDY7|B4DDY7_HUMAN Zinc transporter ZIP1 OS=Homo sapiens GN=SLC39A1 PE=2 SV=1 XREF(PFAM)=ZIP Zinc transporter;;>tr|Q5T4K4|Q5T4K4_HUMAN Zinc transporter ZIP1 (Fragment) OS=Homo sapiens GN=SLC39A1 PE=2 SV=1 XREF(PFAM)=ZIP Zinc transporter;;>tr|Q5T4K3|Q5	Zinc transporter ZIP1	SLC39A1	8.6	23.589	2	2	2	0	3557200	0	0	3404300	0	0	8333900	0	0	5017500	4435700	3195200	2658300	3738100	3964000	3367300	9729200	3493300	4887600
>tr|Q6N039|Q6N039_HUMAN Putative uncharacterized protein DKFZp686H13261 OS=Homo sapiens GN=DKFZp686H13261 PE=2 SV=1 XREF(PFAM)=Predicted transmembrane and coiled-coil 2 protein;;>tr|B4DE04|B4DE04_HUMAN Transmembrane and coiled-coil domains protein 1 OS=Hom	Transmembrane and coiled-coil domains protein 1	DKFZp686H13261;TMCC1	6.4	36.521	2	2	2	0	0	0	0	0	0	0	0	0	1726300	0	0	0	0	1780400	1325500	1405600	0	982350	2034800
>tr|Q3HM38|Q3HM38_HUMAN Programmed cell death 5 short isoform OS=Homo sapiens GN=PDCD5 PE=4 SV=1;>tr|K7EPG2|K7EPG2_HUMAN Programmed cell death protein 5 OS=Homo sapiens GN=PDCD5 PE=4 SV=1;>tr|K7ESJ4|K7ESJ4_HUMAN Programmed cell death protein 5 OS=Homo sapi	Programmed cell death protein 5	PDCD5	32.5	4.4748	1	1	1	0	0	0	0	0	0	0	0	0	427930	0	0	0	0	939310	0	0	0	105360	504390
>tr|K7EMV3|K7EMV3_HUMAN Histone H3 OS=Homo sapiens GN=H3F3B PE=3 SV=1 XREF(PFAM)=Core histone H2A/H2B/H3/H4;;>tr|K7EP01|K7EP01_HUMAN Histone H3.3 OS=Homo sapiens GN=H3F3B PE=4 SV=1;>tr|B4DEB1|B4DEB1_HUMAN Histone H3 OS=Homo sapiens GN=H3F3A PE=2 SV=1 XREF(	Histone H3;Histone H3.3C;Histone H3.2;Histone H3.1t;Histone H3.3;Histone H3.1	H3F3B;H3F3A;H3F3C;HIST2H3A;HIST3H3;HIST1H3A	17.4	10.334	2	2	2	0	0	0	0	0	0	0	0	19223000	25270000	5063700	5824100	5113400	3446400	9568900	4201700	4946600	6091600	15834000	28055000
>tr|B4DVV9|B4DVV9_HUMAN Vacuole membrane protein 1 OS=Homo sapiens GN=VMP1 PE=2 SV=1;>tr|K7EPE7|K7EPE7_HUMAN Vacuole membrane protein 1 (Fragment) OS=Homo sapiens GN=VMP1 PE=4 SV=1;>tr|B4DED7|B4DED7_HUMAN Vacuole membrane protein 1 OS=Homo sapiens GN=VMP1	Vacuole membrane protein 1	VMP1;TMEM49	22.9	24.148	3	3	3	0	0	0	0	0	0	0	0	0	21239000	4171100	0	0	0	0	0	0	2306100	13119000	25034000
>tr|B4DEE2|B4DEE2_HUMAN Phosphatidylinositol N-acetylglucosaminyltransferase subunit H OS=Homo sapiens GN=PIGH PE=2 SV=1 XREF(PFAM)=GPI-GlcNAc transferase complex, PIG-H component;;>tr|H0YKZ3|H0YKZ3_HUMAN Phosphatidylinositol N-acetylglucosaminyltransferas	Phosphatidylinositol N-acetylglucosaminyltransferase subunit H	PIGH	24.1	14.843	3	3	3	11156000	14285000	15380000	0	0	15660000	0	13920000	11623000	0	13373000	13549000	12375000	12156000	10848000	12944000	6520800	17553000	7717100	8158900
>tr|B4DEM2|B4DEM2_HUMAN Drebrin-like protein OS=Homo sapiens GN=DBNL PE=2 SV=1 XREF(PFAM)=SH3 domain;;>tr|H0Y5J4|H0Y5J4_HUMAN Drebrin-like protein (Fragment) OS=Homo sapiens GN=DBNL PE=4 SV=1 XREF(PFAM)=SH3 domain;;>sp|Q9UJU6|DBNL_HUMAN Drebrin-like protei	Drebrin-like protein	DBNL	11	37.1	3	3	3	0	0	0	0	1823600	0	0	0	0	0	0	0	0	0	1880500	0	0	0	0	0
>tr|B4DEM7|B4DEM7_HUMAN T-complex protein 1 subunit theta OS=Homo sapiens GN=CCT8 PE=2 SV=1 XREF(PFAM)=TCP-1/cpn60 chaperonin family;;>sp|P50990|TCPQ_HUMAN T-complex protein 1 subunit theta OS=Homo sapiens GN=CCT8 PE=1 SV=4 XREF(PFAM)=TCP-1/cpn60 chaperoni	T-complex protein 1 subunit theta	CCT8	13.4	57.645	6	6	6	0	6910200	0	0	16098000	0	0	0	0	0	0	5992100	0	0	22416000	0	0	6019600	0	2521700
>tr|F5H2F9|F5H2F9_HUMAN DNA mismatch repair protein Msh6 OS=Homo sapiens GN=MSH6 PE=2 SV=1 XREF(PFAM)=MutS domain I;MutS domain II;MutS domain III;MutS family domain IV;MutS domain V;;>tr|B4DF41|B4DF41_HUMAN DNA mismatch repair protein Msh6 OS=Homo sapiens	DNA mismatch repair protein Msh6	MSH6	6.3	119.79	6	6	6	0	0	0	1554600	1976000	0	2325300	0	0	4790000	1253900	1233600	404150	1017800	1729900	0	2008500	1434500	1493500	6146400
>sp|Q9P0J0|NDUAD_HUMAN NADH dehydrogenase [ubiquinone] 1 alpha subcomplex subunit 13 OS=Homo sapiens GN=NDUFA13 PE=1 SV=3 XREF(PFAM)=GRIM-19 protein;;>tr|B4DF76|B4DF76_HUMAN NADH dehydrogenase [ubiquinone] 1 alpha subcomplex subunit 13 OS=Homo sapiens GN=N	NADH dehydrogenase [ubiquinone] 1 alpha subcomplex subunit 13	NDUFA13;YJEFN3	27.1	16.698	6	6	6	44353000	39829000	41703000	43937000	31993000	44008000	34596000	41675000	35320000	39639000	45864000	45061000	28767000	29061000	31680000	35998000	33643000	55728000	25577000	46974000
>tr|B4DFA2|B4DFA2_HUMAN Vesicle-fusing ATPase OS=Homo sapiens GN=NSF PE=2 SV=1 XREF(PFAM)=ATPase family associated with various cellular activities (AAA);Cell division protein 48 (CDC48), domain 2;;>tr|I3L0N3|I3L0N3_HUMAN Vesicle-fusing ATPase OS=Homo sapi	Vesicle-fusing ATPase	NSF	3.4	71.583	2	2	1	0	0	0	0	0	0	0	0	1409800	0	0	0	0	0	2697600	0	0	2527500	1078900	0
>tr|B4DFL2|B4DFL2_HUMAN Isocitrate dehydrogenase [NADP] OS=Homo sapiens GN=IDH2 PE=2 SV=1 XREF(PFAM)=Isocitrate/isopropylmalate dehydrogenase;;>sp|P48735|IDHP_HUMAN Isocitrate dehydrogenase [NADP], mitochondrial OS=Homo sapiens GN=IDH2 PE=1 SV=2 XREF(PFAM)	Isocitrate dehydrogenase [NADP];Isocitrate dehydrogenase [NADP], mitochondrial	IDH2	8	45.179	3	3	3	0	0	0	0	2849900	0	0	0	0	0	0	959680	0	0	2938800	0	0	0	0	0
>tr|H3BNG9|H3BNG9_HUMAN Dynein light chain roadblock-type 2 OS=Homo sapiens GN=DYNLRB2 PE=2 SV=1;>tr|H3BPA0|H3BPA0_HUMAN Dynein light chain roadblock-type 2 OS=Homo sapiens GN=DYNLRB2 PE=2 SV=1 XREF(PFAM)=Roadblock/LC7 domain;;>sp|Q9NP97-2|DLRB1_HUMAN Isof	Dynein light chain roadblock-type 1;Dynein light chain roadblock-type 2	DYNLRB2;DYNLRB1	22.5	4.5292	1	1	1	1851900	0	0	0	0	0	0	0	0	0	1851900	2063400	2801500	1716300	3508100	2841500	2743300	3453800	1946600	0
>sp|Q6PHR2|ULK3_HUMAN Serine/threonine-protein kinase ULK3 OS=Homo sapiens GN=ULK3 PE=1 SV=2 XREF(PFAM)=MIT (microtubule interacting and transport) domain;Protein kinase domain (_KINASE_-PROTEIN);;>tr|B4DFT0|B4DFT0_HUMAN Serine/threonine-protein kinase ULK	Serine/threonine-protein kinase ULK3	ULK3	7.4	53.444	3	3	3	0	0	0	0	0	2268200	0	0	0	4361100	499740	4606900	864490	1499200	1407300	1943600	880150	3755200	719980	5112400	x
>tr|C9JUG7|C9JUG7_HUMAN F-actin-capping protein subunit alpha-2 OS=Homo sapiens GN=CAPZA2 PE=2 SV=1 XREF(PFAM)=F-actin capping protein alpha subunit;;>tr|B4DG50|B4DG50_HUMAN F-actin-capping protein subunit alpha-2 OS=Homo sapiens GN=CAPZA2 PE=2 SV=1 XREF(P	F-actin-capping protein subunit alpha-2	CAPZA2	28.8	16.698	3	2	2	0	0	0	0	0	0	0	0	6167600	0	3579800	0	0	0	4541500	0	0	0	4719700	4439400
>tr|E9PR38|E9PR38_HUMAN Pumilio homolog 1 OS=Homo sapiens GN=PUM1 PE=2 SV=1 XREF(PFAM)=Pumilio-family RNA binding repeat;;>tr|E7EWT3|E7EWT3_HUMAN Pumilio homolog 1 OS=Homo sapiens GN=PUM1 PE=2 SV=1 XREF(PFAM)=Pumilio-family RNA binding repeat;;>tr|H0YEH2|H	Pumilio homolog 1	PUM1	5.2	100.5	4	2	2	0	0	0	0	0	0	0	0	0	1419400	298730	0	0	375100	693700	0	1208400	1435500	1064800	1673100
>tr|B4DGL8|B4DGL8_HUMAN ATP-binding cassette sub-family B member 7, mitochondrial (Fragment) OS=Homo sapiens GN=ABCB7 PE=2 SV=1 XREF(PFAM)=ABC transporter transmembrane region;ABC transporter;;>sp|O75027|ABCB7_HUMAN ATP-binding cassette sub-family B member	ATP-binding cassette sub-family B member 7, mitochondrial	ABCB7	4.6	77.12	3	3	3	5153500	3934000	0	0	4769300	4706900	0	6550900	0	7171800	4066900	4676800	0	1009500	3752400	4950100	4029400	8242100	3820200	9407200
>sp|P27824|CALX_HUMAN Calnexin OS=Homo sapiens GN=CANX PE=1 SV=2 XREF(PFAM)=Calreticulin family;;>tr|B4DGP8|B4DGP8_HUMAN Calnexin OS=Homo sapiens GN=CANX PE=2 SV=1 XREF(PFAM)=Calreticulin family;;>tr|B4E2T8|B4E2T8_HUMAN Calnexin OS=Homo sapiens GN=CANX PE=	Calnexin	CANX	10.5	67.567	6	6	6	5441200	6301000	0	0	14699000	0	0	0	0	6941100	4125000	5584300	2954500	0	14354000	4321900	3204900	3768300	2909700	11808000
>tr|B4DGU4|B4DGU4_HUMAN Catenin beta-1 OS=Homo sapiens GN=CTNNB1 PE=2 SV=1 XREF(PFAM)=Armadillo/beta-catenin-like repeat;;>sp|P35222|CTNB1_HUMAN Catenin beta-1 OS=Homo sapiens GN=CTNNB1 PE=1 SV=1 XREF(PFAM)=Armadillo/beta-catenin-like repeat;	Catenin beta-1	CTNNB1	3.7	84.765	3	3	3	0	1573800	1571800	1421100	2319400	0	1624700	2171800	1726400	2590400	1210700	1587700	1070200	905100	2030100	618950	1322400	3199600	1315900	3632700
>tr|B4DHW1|B4DHW1_HUMAN Transmembrane protein 165 OS=Homo sapiens GN=TMEM165 PE=2 SV=1 XREF(PFAM)=Uncharacterized protein family UPF0016;;>sp|Q9HC07|TM165_HUMAN Transmembrane protein 165 OS=Homo sapiens GN=TMEM165 PE=1 SV=1 XREF(PFAM)=Uncharacterized prote	Transmembrane protein 165	TMEM165	14.6	28.432	2	2	2	12202000	13872000	0	0	13982000	0	13788000	18946000	17796000	17013000	11977000	15215000	0	6654900	15016000	9540500	11933000	24019000	13340000	19971000
>tr|B4DHY1|B4DHY1_HUMAN Heterogeneous nuclear ribonucleoprotein H3 OS=Homo sapiens GN=HNRNPH3 PE=2 SV=1;>sp|P31942-2|HNRH3_HUMAN Isoform 2 of Heterogeneous nuclear ribonucleoprotein H3 OS=Homo sapiens GN=HNRNPH3;>sp|P31942|HNRH3_HUMAN Heterogeneous nuclear	Heterogeneous nuclear ribonucleoprotein H3	HNRNPH3	22.7	24.884	4	4	4	0	743280	1098000	1964900	4542200	2278200	4317400	6849600	7916300	11600000	4768400	449070	485970	975160	2024200	4113400	8434000	3966300	2994900	18060000
>tr|B4DI80|B4DI80_HUMAN Protein O-mannosyl-transferase 1 OS=Homo sapiens GN=POMT1 PE=2 SV=1 XREF(PFAM)=MIR domain;Dolichyl-phosphate-mannose-protein mannosyltransferase;;>tr|F5H3Z3|F5H3Z3_HUMAN Protein O-mannosyl-transferase 1 OS=Homo sapiens GN=POMT1 PE	Protein O-mannosyl-transferase 1	POMT1	7.5	53.239	3	3	3	0	4025700	2687700	0	0	0	3553200	3462600	0	0	2520100	4223100	2132200	2014100	1454800	2879300	2986600	4347400	1959000	1799300
>tr|B4DIT7|B4DIT7_HUMAN Protein-glutamine gamma-glutamyltransferase 2 OS=Homo sapiens GN=TGM2 PE=2 SV=1 XREF(PFAM)=Transglutaminase family, C-terminal ig like domain;Transglutaminase-like superfamily;Transglutaminase family;;>tr|F5H6P0|F5H6P0_HUMAN Protein	Protein-glutamine gamma-glutamyltransferase 2	TGM2	9.9	68.648	4	4	4	5323200	7059800	5984200	0	6420800	6649800	0	5912100	0	7139600	2677800	8395700	2486200	1089300	9230800	3541600	1250200	10413000	0	10974000
>tr|B4DJ10|B4DJ10_HUMAN Leucine--tRNA ligase, cytoplasmic OS=Homo sapiens GN=LARS PE=2 SV=1 XREF(PFAM)=Anticodon-binding domain of tRNA;tRNA synthetases class I (I, L, M and V);;>tr|F5H698|F5H698_HUMAN Leucine--tRNA ligase, cytoplasmic OS=Homo sapiens GN=L	Leucine--tRNA ligase, cytoplasmic	LARS	6.7	128.04	6	6	6	0	0	8061500	0	12942000	0	9655000	0	6893300	9387500	3254600	0	4718300	820360	14217000	3670700	6079400	5167700	8153600	10600000
>tr|B4DJA5|B4DJA5_HUMAN Ras-related protein Rab-5A OS=Homo sapiens GN=RAB5A PE=2 SV=1 XREF(PFAM)=Ras family;;>sp|P20339|RAB5A_HUMAN Ras-related protein Rab-5A OS=Homo sapiens GN=RAB5A PE=1 SV=2 XREF(PFAM)=Ras family;;>tr|F8VWU4|F8VWU4_HUMAN Ras-related pro	Ras-related protein Rab-5A	RAB5A;RAB5C;RAB5B	22.4	22.178	4	2	2	3577400	4038400	4188100	3416800	0	3629800	2701800	4705400	3495700	0	2926500	3975300	3624700	2169300	638020	3805000	2080800	5285200	3127100	891090
>tr|B4DJP2|B4DJP2_HUMAN UPF0420 protein C16orf58 OS=Homo sapiens GN=C16orf58 PE=2 SV=1 XREF(PFAM)=Vitamin B6 photo-protection and homoeostasis;;>tr|H3BR29|H3BR29_HUMAN UPF0420 protein C16orf58 OS=Homo sapiens GN=C16orf58 PE=2 SV=1 XREF(PFAM)=Vitamin B6 pho	UPF0420 protein C16orf58	C16orf58	16	21.125	3	3	3	5125900	0	3415900	3145200	3930000	4509300	4222700	4585100	3924300	6566000	4152700	848890	2596500	2049700	4558200	3648400	3828300	6444600	3054100	7966200
>tr|B4DJP7|B4DJP7_HUMAN Small nuclear ribonucleoprotein Sm D3 OS=Homo sapiens GN=SNRPD3 PE=2 SV=1 XREF(PFAM)=LSM domain;;>sp|P62318|SMD3_HUMAN Small nuclear ribonucleoprotein Sm D3 OS=Homo sapiens GN=SNRPD3 PE=1 SV=1 XREF(PFAM)=LSM domain;	Small nuclear ribonucleoprotein Sm D3	SNRPD3	8.3	13.291	1	1	1	0	0	0	0	0	0	0	0	0	0	0	0	0	0	0	0	0	0	0	0
>tr|B4DJV2|B4DJV2_HUMAN Citrate synthase OS=Homo sapiens GN=CS PE=2 SV=1 XREF(PFAM)=Citrate synthase;;>sp|O75390|CISY_HUMAN Citrate synthase, mitochondrial OS=Homo sapiens GN=CS PE=1 SV=2 XREF(PFAM)=Citrate synthase;;>tr|H0YIC4|H0YIC4_HUMAN Citrate synthas	Citrate synthase;Citrate synthase, mitochondrial	CS	4.2	50.431	2	2	2	0	0	0	0	0	0	0	1302500	0	0	0	0	0	0	5821200	0	0	1702100	0	0
>sp|Q92633|LPAR1_HUMAN Lysophosphatidic acid receptor 1 OS=Homo sapiens GN=LPAR1 PE=1 SV=3 XREF(PFAM)=7 transmembrane receptor (rhodopsin family);;>tr|B4DQ18|B4DQ18_HUMAN Lysophosphatidic acid receptor 1 OS=Homo sapiens GN=LPAR1 PE=2 SV=1 XREF(PFAM)=7 tran	Lysophosphatidic acid receptor 1	LPAR1	2.5	41.109	1	1	1	0	0	0	0	0	0	0	0	0	1357000	780510	711210	0	862470	650670	592930	0	1102600	1128700	1599500
>tr|K7ESA6|K7ESA6_HUMAN Glutaryl-CoA dehydrogenase, mitochondrial (Fragment) OS=Homo sapiens GN=GCDH PE=4 SV=1 XREF(PFAM)=Acyl-CoA dehydrogenase, C-terminal domain;;>tr|B4DK85|B4DK85_HUMAN Glutaryl-CoA dehydrogenase, mitochondrial OS=Homo sapiens GN=GCDH P	Glutaryl-CoA dehydrogenase, mitochondrial	GCDH	7.8	12.734	1	1	1	0	0	0	0	0	0	0	0	0	3692800	0	0	0	0	7274600	4180000	0	0	0	4352600
>tr|B4DKB2|B4DKB2_HUMAN Endothelin-converting enzyme 1 OS=Homo sapiens GN=ECE1 PE=2 SV=1 XREF(PFAM)=Peptidase family M13;Peptidase family M13;;>sp|P42892-3|ECE1_HUMAN Isoform C of Endothelin-converting enzyme 1 OS=Homo sapiens GN=ECE1;>sp|P42892-2|ECE1_HUM	Endothelin-converting enzyme 1	ECE1	3.3	83.573	1	1	1	0	0	0	0	0	0	0	0	0	1290700	0	0	2065100	0	0	0	0	0	0	1521300
>tr|H7C3X5|H7C3X5_HUMAN Syntaxin-5 (Fragment) OS=Homo sapiens GN=STX5 PE=4 SV=1 XREF(PFAM)=SNARE domain;;>tr|B4DKR0|B4DKR0_HUMAN Syntaxin 5A, isoform CRA_c OS=Homo sapiens GN=STX5 PE=2 SV=1 XREF(PFAM)=SNARE domain;Syntaxin;;>sp|Q13190-2|STX5_HUMAN Isoform	Syntaxin-5	STX5	11.4	17.5	2	2	2	0	0	0	0	0	0	0	0	0	774690	0	0	0	0	0	0	307010	670900	432380	913120
>tr|B4DL14|B4DL14_HUMAN ATP synthase subunit gamma OS=Homo sapiens GN=ATP5C1 PE=2 SV=1 XREF(PFAM)=ATP synthase;;>sp|P36542-2|ATPG_HUMAN Isoform Heart of ATP synthase subunit gamma, mitochondrial OS=Homo sapiens GN=ATP5C1;>sp|P36542|ATPG_HUMAN ATP synthase	ATP synthase subunit gamma;ATP synthase subunit gamma, mitochondrial	ATP5C1	36	27.512	13	13	13	299610000	325120000	331140000	283660000	237440000	300690000	336730000	320860000	309090000	345870000	316020000	351770000	248910000	208670000	271230000	242730000	281350000	417990000	234600000	395920000
>tr|B4DLH2|B4DLH2_HUMAN Chromosome 2 open reading frame 18, isoform CRA_c OS=Homo sapiens GN=C2orf18 PE=2 SV=1 XREF(PFAM)=Eukaryotic protein of unknown function (DUF914);;>sp|Q8N357|S35F6_HUMAN Solute carrier family 35 member F6 OS=Homo sapiens GN=SLC35F6	Solute carrier family 35 member F6	C2orf18;SLC35F6	8.7	31.096	3	3	3	22042000	21993000	11207000	25874000	19575000	25041000	22926000	20684000	19889000	18390000	22208000	24151000	12341000	16630000	19168000	19399000	17891000	32280000	15420000	17819000
>tr|B4DLN1|B4DLN1_HUMAN Mitochondrial dicarboxylate carrier OS=Homo sapiens GN=SLC25A10 PE=2 SV=1 XREF(PFAM)=Mitochondrial carrier protein;Ribosomal protein L7/L12 C-terminal domain;		SLC25A10	21.5	48.099	8	8	2	17657000	18194000	18663000	15583000	19406000	15418000	13920000	18132000	15442000	14175000	16368000	14696000	13913000	14667000	19323000	9643300	13980000	35095000	15602000	9095200
>tr|B4DLR8|B4DLR8_HUMAN NAD(P)H dehydrogenase [quinone] 1 OS=Homo sapiens GN=NQO1 PE=2 SV=1 XREF(PFAM)=Flavodoxin-like fold;;>sp|P15559-3|NQO1_HUMAN Isoform 3 of NAD(P)H dehydrogenase [quinone] 1 OS=Homo sapiens GN=NQO1;>sp|P15559-2|NQO1_HUMAN Isoform 2 of	NAD(P)H dehydrogenase [quinone] 1	NQO1	14.4	22.793	3	3	3	5468300	5593600	6417200	5840600	7259200	0	5633700	6972000	6253900	5372500	4380300	6636100	4257500	3487400	8547800	2213900	5675500	10756000	4221000	5624900
>tr|B4DLW8|B4DLW8_HUMAN Probable ATP-dependent RNA helicase DDX5 OS=Homo sapiens GN=DDX5 PE=2 SV=1 XREF(PFAM)=DEAD/DEAH box helicase;Helicase conserved C-terminal domain;P68HR (NUC004) repeat;;>sp|P17844|DDX5_HUMAN Probable ATP-dependent RNA helicase DDX5	Probable ATP-dependent RNA helicase DDX5	DDX5	16.1	60.563	9	4	4	4121200	0	0	3902800	7471500	3727500	3513100	4756100	4449800	7286300	3799900	2990600	2144100	1644800	7169000	4705500	3281700	6206800	3012800	9846300
>sp|P62491-2|RB11A_HUMAN Isoform 2 of Ras-related protein Rab-11A OS=Homo sapiens GN=RAB11A;>tr|J3KQP6|J3KQP6_HUMAN Ras-related protein Rab-11A OS=Homo sapiens GN=RAB11A PE=3 SV=1 XREF(PFAM)=Ras family;;>tr|H3BMH2|H3BMH2_HUMAN Ras-related protein Rab-11A (	Ras-related protein Rab-11A;Ras-related protein Rab-11B	RAB11A;RAB11B	21.9	17.659	3	3	3	0	0	0	6588900	9476300	0	0	7935500	7016500	12997000	0	3905500	2676300	3208600	9875200	2385900	2095600	13678000	3945100	16868000
>tr|B4DMQ3|B4DMQ3_HUMAN Nuclear pore complex protein Nup85 OS=Homo sapiens GN=NUP85 PE=2 SV=1 XREF(PFAM)=Nup85 Nucleoporin;;>sp|Q9BW27|NUP85_HUMAN Nuclear pore complex protein Nup85 OS=Homo sapiens GN=NUP85 PE=1 SV=1 XREF(PFAM)=Nup85 Nucleoporin;;>tr|J3QLV	Nuclear pore complex protein Nup85	NUP85	4.6	69.799	3	3	3	3826000	3217300	5341600	3363500	3897500	0	3846500	3213700	3914300	5036500	4388100	2455700	3562500	2068900	4412900	1043200	2834400	3683900	3539700	7233800
>tr|F5GZQ8|F5GZQ8_HUMAN Transmembrane protein 143 OS=Homo sapiens GN=TMEM143 PE=2 SV=1 XREF(PFAM)=Protein of unknown function (DUF3754);;>sp|Q96AN5-2|TM143_HUMAN Isoform 2 of Transmembrane protein 143 OS=Homo sapiens GN=TMEM143;>tr|B4DPF8|B4DPF8_HUMAN Tran	Transmembrane protein 143	TMEM143	4	38.879	1	1	1	0	0	0	0	0	0	0	0	0	749910	0	0	0	0	0	0	0	0	0	883900
>tr|J3QL24|J3QL24_HUMAN Pyrroline-5-carboxylate reductase 1, mitochondrial (Fragment) OS=Homo sapiens GN=PYCR1 PE=4 SV=1 XREF(PFAM)=NADP oxidoreductase coenzyme F420-dependent;;>tr|J3QKT4|J3QKT4_HUMAN Pyrroline-5-carboxylate reductase (Fragment) OS=Homo sa	Pyrroline-5-carboxylate reductase;Pyrroline-5-carboxylate reductase 1, mitochondrial	PYCR1	4.9	23.566	1	1	1	0	0	0	0	0	0	0	0	0	1170500	0	2297400	0	1091800	6559200	1327900	1366200	2718600	1318100	1379700
>tr|F8W9I8|F8W9I8_HUMAN Solute carrier family 26 member 6 OS=Homo sapiens GN=SLC26A6 PE=2 SV=1;>tr|C9J6Y3|C9J6Y3_HUMAN Solute carrier family 26 member 6 (Fragment) OS=Homo sapiens GN=SLC26A6 PE=2 SV=1;>tr|C9JKR6|C9JKR6_HUMAN Solute carrier family 26 member	Solute carrier family 26 member 6	SLC26A6	15.8	13.865	1	1	1	4655300	0	0	0	0	0	0	0	0	0	4655300	0	4064600	0	2118000	3927700	0	8927000	3847700	0
>tr|B4DN45|B4DN45_HUMAN S-adenosylmethionine synthase OS=Homo sapiens GN=MAT2A PE=2 SV=1 XREF(PFAM)=S-adenosylmethionine synthetase, C-terminal domain;S-adenosylmethionine synthetase, central domain;S-adenosylmethionine synthetase, N-terminal domain;;>sp|P	S-adenosylmethionine synthase;S-adenosylmethionine synthase isoform type-2	MAT2A	10	32.964	2	2	2	0	0	0	0	3852600	0	0	0	0	0	0	0	0	0	3972800	0	0	0	0	0
>tr|E7ETU5|E7ETU5_HUMAN RNA-binding motif, single-stranded-interacting protein 1 OS=Homo sapiens GN=RBMS1 PE=4 SV=1 XREF(PFAM)=RNA recognition motif. (a.k.a. RRM, RBD, or RNP domain);;>sp|P29558-2|RBMS1_HUMAN Isoform 2 of RNA-binding motif, single-stranded	RNA-binding motif, single-stranded-interacting protein 1;RNA-binding motif, single-stranded-interacting protein 2	RBMS1;RBMS2	7	40.147	2	2	2	0	0	0	0	0	1878700	2194700	0	2553900	3596600	0	0	0	0	0	1408400	1924100	0	2322200	3891100
>tr|B4DP21|B4DP21_HUMAN Prostaglandin E synthase 3 OS=Homo sapiens GN=PTGES3 PE=2 SV=1 XREF(PFAM)=CS domain;;>tr|B4DP11|B4DP11_HUMAN Prostaglandin E synthase 3 OS=Homo sapiens GN=PTGES3 PE=2 SV=1 XREF(PFAM)=CS domain;;>sp|Q15185|TEBP_HUMAN Prostaglandin E	Prostaglandin E synthase 3	PTGES3	23.1	14.958	3	3	3	0	0	0	0	10600000	0	0	0	0	6123000	0	0	0	0	11213000	1855200	0	0	1743000	6894100
>tr|H0Y400|H0Y400_HUMAN Spliceosome RNA helicase DDX39B (Fragment) OS=Homo sapiens GN=DDX39B PE=4 SV=1 XREF(PFAM)=Helicase conserved C-terminal domain;;>tr|B4DP52|B4DP52_HUMAN HCG2005638, isoform CRA_c OS=Homo sapiens GN=DDX39B PE=2 SV=1 XREF(PFAM)=DEAD/DE	ATP-dependent RNA helicase DDX39A;Spliceosome RNA helicase DDX39B	DDX39B;DDX39A	10.2	21.679	2	2	2	0	0	0	0	6987600	0	0	0	0	0	0	0	0	0	7205600	0	0	0	0	0
>tr|B4DP61|B4DP61_HUMAN Survival motor neuron protein OS=Homo sapiens GN=SMN1 PE=2 SV=1 XREF(PFAM)=Survival motor neuron protein (SMN);;>sp|Q16637-4|SMN_HUMAN Isoform SMN-delta57 of Survival motor neuron protein OS=Homo sapiens GN=SMN1;>sp|Q16637-2|SMN_HUM	Survival motor neuron protein	SMN2;SMN1	5.3	24.38	1	1	1	0	0	0	0	0	0	0	0	0	461270	281500	724070	308200	0	475940	223620	533770	648340	448930	543700
>tr|B4DPJ8|B4DPJ8_HUMAN T-complex protein 1 subunit zeta OS=Homo sapiens GN=CCT6A PE=2 SV=1 XREF(PFAM)=TCP-1/cpn60 chaperonin family;;>sp|P40227|TCPZ_HUMAN T-complex protein 1 subunit zeta OS=Homo sapiens GN=CCT6A PE=1 SV=3 XREF(PFAM)=TCP-1/cpn60 chaperoni	T-complex protein 1 subunit zeta	CCT6A	27.8	54.867	10	10	10	5980400	7024500	5732600	0	23248000	0	0	10534000	5533300	6861700	2951400	7591200	4361800	1669100	21729000	2602500	0	16946000	6805000	6862500
>tr|Q5THU2|Q5THU2_HUMAN Androgen-induced gene 1 protein OS=Homo sapiens GN=AIG1 PE=2 SV=1 XREF(PFAM)=FAR-17a/AIG1-like protein;;>tr|Q5T2H3|Q5T2H3_HUMAN Androgen-induced gene 1 protein (Fragment) OS=Homo sapiens GN=AIG1 PE=2 SV=1 XREF(PFAM)=FAR-17a/AIG1-lik	Androgen-induced gene 1 protein	AIG1	19.1	5.3704	1	1	1	0	0	0	0	0	0	0	0	0	8974700	12403000	12825000	10350000	6593800	11495000	8620200	10649000	18164000	8574600	10578000
>tr|B4DPY6|B4DPY6_HUMAN Hepatocyte growth factor receptor OS=Homo sapiens GN=MET PE=2 SV=1 XREF(PFAM)=Protein tyrosine kinase (_KINASE_-PROTEIN);;>sp|P08581|MET_HUMAN Hepatocyte growth factor receptor OS=Homo sapiens GN=MET PE=1 SV=4 XREF(PFAM)=Protein tyr	Hepatocyte growth factor receptor	MET	12.3	29.742	3	2	2	0	0	0	0	0	0	0	0	0	1395300	1714000	1338000	0	0	0	0	0	2309300	1512900	1644600	x
>tr|B4DQ51|B4DQ51_HUMAN Short/branched chain-specific acyl-CoA dehydrogenase, mitochondrial OS=Homo sapiens GN=ACADSB PE=2 SV=1 XREF(PFAM)=Acyl-CoA dehydrogenase, C-terminal domain;Acyl-CoA dehydrogenase, middle domain;Acyl-CoA dehydrogenase, N-terminal do	Short/branched chain specific acyl-CoA dehydrogenase, mitochondrial	ACADSB	25.2	36.025	7	7	7	14868000	14588000	15242000	13847000	10246000	15919000	10923000	17314000	13292000	18532000	11660000	22487000	4837500	11791000	13989000	10686000	12574000	20385000	10168000	25788000
>sp|Q13595-2|TRA2A_HUMAN Isoform Short of Transformer-2 protein homolog alpha OS=Homo sapiens GN=TRA2A;>tr|B4DQI6|B4DQI6_HUMAN Transformer-2 protein homolog alpha OS=Homo sapiens GN=TRA2A PE=2 SV=1 XREF(PFAM)=RNA recognition motif. (a.k.a. RRM, RBD, or RNP	Transformer-2 protein homolog alpha	TRA2A	12.4	12.951	1	1	1	0	0	0	0	0	0	0	0	0	2905300	0	0	0	0	0	0	0	0	0	3424500
>tr|K7EM49|K7EM49_HUMAN 6-phosphogluconate dehydrogenase, decarboxylating (Fragment) OS=Homo sapiens GN=PGD PE=4 SV=1 XREF(PFAM)=6-phosphogluconate dehydrogenase, C-terminal domain;NAD binding domain of 6-phosphogluconate dehydrogenase;;>tr|K7EPF6|K7EPF6_H	6-phosphogluconate dehydrogenase, decarboxylating	PGD	10.2	22.257	1	1	1	0	0	0	0	2820500	0	0	0	0	0	0	0	0	0	2908500	0	0	0	0	0
>sp|Q99880|H2B1L_HUMAN Histone H2B type 1-L OS=Homo sapiens GN=HIST1H2BL PE=1 SV=3 XREF(PFAM)=Core histone H2A/H2B/H3/H4;;>sp|Q99879|H2B1M_HUMAN Histone H2B type 1-M OS=Homo sapiens GN=HIST1H2BM PE=1 SV=3 XREF(PFAM)=Core histone H2A/H2B/H3/H4;;>sp|Q99877|H	Histone H2B type 1-L;Histone H2B type 1-M;Histone H2B type 1-N;Histone H2B type 1-H;Histone H2B type 2-F;Histone H2B type 1-C/E/F/G/I;Histone H2B type 1-D;Histone H2B type F-S;Histone H2B type 1-K;Histone H2B;Histone H2B type 2-E;Histone H2B type 1-B;Histone H2B type 1-O;Histone H2B type 1-J;Histone H2B type 3-B;Histone H2B type 1-A	HIST1H2BL;HIST1H2BM;HIST1H2BN;HIST1H2BH;HIST2H2BF;HIST1H2BC;HIST1H2BD;H2BFS;HIST1H2BK;HIST2H2BE;HIST1H2BB;HIST1H2BO;HIST1H2BJ;HIST3H2BB;HIST1H2BA	40.5	13.952	5	5	5	32602000	26978000	26942000	29183000	58120000	28017000	34755000	41116000	33148000	46827000	29527000	27528000	18504000	27762000	65565000	26453000	39357000	55080000	25143000	56309000
>sp|P61619|S61A1_HUMAN Protein transport protein Sec61 subunit alpha isoform 1 OS=Homo sapiens GN=SEC61A1 PE=1 SV=2 XREF(PFAM)=Plug domain of Sec61p;SecY translocase;;>tr|B4DR61|B4DR61_HUMAN Protein transport protein Sec61 subunit alpha isoform 1 OS=Homo s	Protein transport protein Sec61 subunit alpha isoform 1	SEC61A1	30.5	52.264	13	13	7	1195100000	1146900000	822400000	909870000	796200000	982180000	1207300000	1311600000	1124900000	964590000	734770000	1145500000	484170000	652580000	663040000	692200000	1288400000	2499800000	1016000000	1088600000
>tr|B4DR63|B4DR63_HUMAN 26S protease regulatory subunit 4 OS=Homo sapiens GN=PSMC1 PE=2 SV=1 XREF(PFAM)=ATPase family associated with various cellular activities (AAA);;>sp|P62191|PRS4_HUMAN 26S protease regulatory subunit 4 OS=Homo sapiens GN=PSMC1 PE=1 S	26S protease regulatory subunit 4	PSMC1	3.3	41.167	1	1	1	0	0	0	0	0	0	0	0	1393800	0	0	0	0	0	3271200	0	0	2312900	1066600	0
>tr|F8VX11|F8VX11_HUMAN Eukaryotic translation initiation factor 4B (Fragment) OS=Homo sapiens GN=EIF4B PE=2 SV=1 XREF(PFAM)=RNA recognition motif. (a.k.a. RRM, RBD, or RNP domain);;>tr|B4DS13|B4DS13_HUMAN Eukaryotic translation initiation factor 4B OS=Hom	Eukaryotic translation initiation factor 4B	EIF4B	5.3	41.454	2	2	2	0	0	0	0	2080100	0	0	928860	826160	941990	195660	724670	165850	342910	1835600	0	283970	1381600	619090	1332800
>tr|H7C0X4|H7C0X4_HUMAN Dol-P-Man:Man(5)GlcNAc(2)-PP-Dol alpha-1,3-mannosyltransferase (Fragment) OS=Homo sapiens GN=ALG3 PE=4 SV=1 XREF(PFAM)=ALG3 protein;;>tr|B4DS50|B4DS50_HUMAN Dol-P-Man:Man(5)GlcNAc(2)-PP-Dol alpha-1,3-mannosyltransferase OS=Homo sapi	Dol-P-Man:Man(5)GlcNAc(2)-PP-Dol alpha-1,3-mannosyltransferase	ALG3	4.6	36.898	3	3	3	12037000	12638000	12917000	9774900	8710200	12533000	13469000	19056000	12578000	10159000	10994000	11779000	9576100	8624000	9781000	9467100	13031000	25318000	9093800	11121000
>tr|E5RIW3|E5RIW3_HUMAN Tubulin-specific chaperone A OS=Homo sapiens GN=TBCA PE=2 SV=1 XREF(PFAM)=Tubulin binding cofactor A;;>sp|O75347|TBCA_HUMAN Tubulin-specific chaperone A OS=Homo sapiens GN=TBCA PE=1 SV=3 XREF(PFAM)=Tubulin binding cofactor A;;>tr|E5	Tubulin-specific chaperone A	TBCA	48.8	10.08	4	4	4	0	0	0	0	18268000	0	0	0	0	0	0	0	0	0	18837000	0	0	0	0	0
>sp|Q96AE4|FUBP1_HUMAN Far upstream element-binding protein 1 OS=Homo sapiens GN=FUBP1 PE=1 SV=3 XREF(PFAM)=Domain of unknown function (DUF1897);KH domain;;>sp|Q96AE4-2|FUBP1_HUMAN Isoform 2 of Far upstream element-binding protein 1 OS=Homo sapiens GN=FUBP	Far upstream element-binding protein 1	FUBP1	12.6	67.56	7	5	4	0	0	0	0	14784000	6157500	5615100	6731200	5345100	8371800	762010	1840500	529210	0	19213000	4991000	4899100	7935600	4868900	5164500
>tr|J3QS48|J3QS48_HUMAN Mannose-P-dolichol utilization defect 1 protein OS=Homo sapiens GN=MPDU1 PE=4 SV=1;>tr|I3L295|I3L295_HUMAN Mannose-P-dolichol utilization defect 1 protein OS=Homo sapiens GN=MPDU1 PE=4 SV=1;>tr|J3KT75|J3KT75_HUMAN Mannose-P-dolichol	Mannose-P-dolichol utilization defect 1 protein	MPDU1	33.7	10.978	3	3	3	43825000	34575000	36220000	36512000	23843000	59427000	37897000	44734000	38926000	36771000	17921000	20185000	36647000	35729000	14256000	42208000	43507000	67346000	41192000	48534000
>tr|B4DTA3|B4DTA3_HUMAN Solute carrier family 25 member 46 OS=Homo sapiens GN=SLC25A46 PE=2 SV=1 XREF(PFAM)=Mitochondrial carrier protein;;>sp|Q96AG3|S2546_HUMAN Solute carrier family 25 member 46 OS=Homo sapiens GN=SLC25A46 PE=1 SV=1 XREF(PFAM)=Mitochondr	Solute carrier family 25 member 46	SLC25A46	8	37.203	2	2	2	4414100	0	0	0	0	0	3893500	0	6598300	0	4941000	2827400	2410100	1717400	0	4187500	3096100	4585000	4883000	3676900
>tr|H0YA96|H0YA96_HUMAN Heterogeneous nuclear ribonucleoprotein D0 (Fragment) OS=Homo sapiens GN=HNRNPD PE=4 SV=1 XREF(PFAM)=RNA recognition motif. (a.k.a. RRM, RBD, or RNP domain);;>tr|H0Y8G5|H0Y8G5_HUMAN Heterogeneous nuclear ribonucleoprotein D0 (Fragme	Heterogeneous nuclear ribonucleoprotein D0	HNRNPD	14.8	23.811	3	3	3	0	1757400	0	0	7320200	1437300	1823300	1956500	2190500	2509100	653060	1493800	327570	0	7179500	870590	1478300	1648100	2467800	3990100
>tr|B4DTE8|B4DTE8_HUMAN Phospholipid scramblase 1 OS=Homo sapiens GN=PLSCR1 PE=2 SV=1 XREF(PFAM)=Scramblase;;>tr|C9J7K9|C9J7K9_HUMAN Phospholipid scramblase 1 OS=Homo sapiens GN=PLSCR1 PE=4 SV=1 XREF(PFAM)=Scramblase;;>sp|O15162|PLS1_HUMAN Phospholipid s	Phospholipid scramblase 1	PLSCR1	12.7	26.825	3	3	3	0	5982100	5401500	0	0	6236900	4915700	0	5883800	0	3637100	6270600	3788400	1381300	0	5399800	4285600	4039300	4534600	1138700
>sp|P26641|EF1G_HUMAN Elongation factor 1-gamma OS=Homo sapiens GN=EEF1G PE=1 SV=3 XREF(PFAM)=Elongation factor 1 gamma, conserved domain;Glutathione S-transferase, C-terminal domain;Glutathione S-transferase, N-terminal domain;;>tr|B4DTG2|B4DTG2_HUMAN Elo	Elongation factor 1-gamma	EEF1G	21.1	50.118	8	8	8	8281100	9065300	6734500	0	31945000	7442800	4933100	9772500	8732100	15954000	7618800	9753900	5197200	1127500	35369000	4198700	1682200	15236000	6117900	21188000
>tr|B4DUB9|B4DUB9_HUMAN Solute carrier family 35 member F2 OS=Homo sapiens GN=SLC35F2 PE=2 SV=1 XREF(PFAM)=Eukaryotic protein of unknown function (DUF914);;>sp|Q8IXU6-3|S35F2_HUMAN Isoform 3 of Solute carrier family 35 member F2 OS=Homo sapiens GN=SLC35F2;	Solute carrier family 35 member F2	SLC35F2	5.8	24.708	1	1	1	0	0	0	0	0	0	0	0	0	3861800	4060000	0	4402900	3365500	0	4075000	3116200	4982400	4193600	4551900
>tr|B4DUE3|B4DUE3_HUMAN Myosin light chain kinase, smooth muscle OS=Homo sapiens GN=MYLK PE=2 SV=1 XREF(PFAM)=Fibronectin type III domain;Immunoglobulin I-set domain;Protein kinase domain (_KINASE_-PROTEIN);;>sp|Q15746-7|MYLK_HUMAN Isoform 5 of Myosin ligh	Myosin light chain kinase, smooth muscle;Myosin light chain kinase, smooth muscle, deglutamylated form	MYLK	1.1	80.409	1	1	1	0	0	0	0	0	0	0	0	0	43809000	91333000	95698000	69326000	62141000	100290000	61790000	75248000	102750000	13843000	51637000	x
>tr|B4DUQ5|B4DUQ5_HUMAN Mitochondrial folate transporter/carrier OS=Homo sapiens GN=SLC25A32 PE=2 SV=1 XREF(PFAM)=Mitochondrial carrier protein;;>sp|Q9H2D1|MFTC_HUMAN Mitochondrial folate transporter/carrier OS=Homo sapiens GN=SLC25A32 PE=1 SV=2 XREF(PFAM)	Mitochondrial folate transporter/carrier	SLC25A32	16.9	21.01	3	3	3	0	0	0	0	0	0	0	0	0	380880	0	165480	0	1268800	1262300	1198200	990700	1505500	1663500	448940
>tr|B4DUR8|B4DUR8_HUMAN T-complex protein 1 subunit gamma OS=Homo sapiens GN=CCT3 PE=2 SV=1 XREF(PFAM)=TCP-1/cpn60 chaperonin family;;>sp|P49368|TCPG_HUMAN T-complex protein 1 subunit gamma OS=Homo sapiens GN=CCT3 PE=1 SV=4 XREF(PFAM)=TCP-1/cpn60 chaperoni	T-complex protein 1 subunit gamma	CCT3	16.8	55.674	7	7	7	3749300	5320100	4173200	0	30911000	0	4669000	3621400	0	5175600	2636400	5352200	2871200	1907300	29859000	1676000	6985900	4877300	1332800	8813900
>tr|Q49AQ3|Q49AQ3_HUMAN Ceramide synthase 5 OS=Homo sapiens GN=LASS5 PE=2 SV=1 XREF(PFAM)=Homeobox domain;;>tr|H0YI10|H0YI10_HUMAN Ceramide synthase 5 (Fragment) OS=Homo sapiens GN=CERS5 PE=3 SV=1 XREF(PFAM)=Homeobox domain;TLC domain;;>tr|F8W0U5|F8W0U5_HU	Ceramide synthase 5	LASS5;CERS5	9.2	22.187	3	3	3	9680600	9916900	5049100	8648600	4897200	6535000	9226300	14050000	11228000	10176000	12199000	6428900	2578400	4482300	9689200	3443400	12002000	12833000	9959700	13052000
>tr|G5E9P4|G5E9P4_HUMAN PQ loop repeat containing 3, isoform CRA_b OS=Homo sapiens GN=PQLC3 PE=4 SV=1;>tr|C9J4B6|C9J4B6_HUMAN PQ-loop repeat-containing protein 3 (Fragment) OS=Homo sapiens GN=PQLC3 PE=2 SV=1;>tr|B4DWA4|B4DWA4_HUMAN PQ loop repeat containin	PQ-loop repeat-containing protein 3	PQLC3	11.8	18.608	2	2	2	16397000	21960000	0	14832000	21598000	0	0	27032000	0	0	16983000	23243000	9234000	10407000	22031000	8436200	9847700	34921000	8750700	11150000
>sp|Q9Y6I8-2|PXMP4_HUMAN Isoform 2 of Peroxisomal membrane protein 4 OS=Homo sapiens GN=PXMP4;>tr|B4DWH1|B4DWH1_HUMAN Peroxisomal membrane protein 4 OS=Homo sapiens GN=PXMP4 PE=2 SV=1;>sp|Q9Y6I8|PXMP4_HUMAN Peroxisomal membrane protein 4 OS=Homo sapiens GN	Peroxisomal membrane protein 4	PXMP4	12.7	7.7633	1	1	1	0	0	0	0	0	0	0	0	0	1915600	1917000	3722600	2025900	2494600	0	0	0	0	1395200	2257900
>tr|B4DWJ2|B4DWJ2_HUMAN Bifunctional glutamate/proline--tRNA ligase OS=Homo sapiens GN=QARS PE=2 SV=1 XREF(PFAM)=tRNA synthetases class I (E and Q), catalytic domain;tRNA synthetases class I (E and Q), anti-codon binding domain;Glutaminyl-tRNA synthetase,	Glutamine--tRNA ligase	QARS	7.6	86.578	5	5	5	6922600	6584700	5085700	4963900	8254500	0	0	7060800	0	6221200	3747400	9369700	5153700	2758500	8754900	1534200	1365000	12912000	439090	7492500
>tr|B4DWL3|B4DWL3_HUMAN Lysosome-associated membrane glycoprotein 1 OS=Homo sapiens GN=LAMP1 PE=2 SV=1 XREF(PFAM)=Lysosome-associated membrane glycoprotein (Lamp);;>sp|P11279|LAMP1_HUMAN Lysosome-associated membrane glycoprotein 1 OS=Homo sapiens GN=LAMP1	Lysosome-associated membrane glycoprotein 1	LAMP1	3	38.985	1	1	1	0	0	0	0	0	0	0	0	0	3834900	1610400	0	1690300	1544300	3473000	3343900	2418300	3191100	0	4520200
>tr|B4DWQ2|B4DWQ2_HUMAN Activin receptor type-2A OS=Homo sapiens GN=ACVR2A PE=2 SV=1 XREF(PFAM)=Protein kinase domain (_KINASE_-PROTEIN);;>sp|P27037|AVR2A_HUMAN Activin receptor type-2A OS=Homo sapiens GN=ACVR2A PE=1 SV=1 XREF(PFAM)=Activin types I and II	Activin receptor type-2A	ACVR2A	4.9	45.712	2	2	2	2381000	0	0	0	0	0	0	0	0	0	2381000	1774000	1107000	1166600	0	1652300	0	2091200	0	0	x
>tr|B4DWW1|B4DWW1_HUMAN ADP-ribosylation factor-like protein 1 OS=Homo sapiens GN=ARL1 PE=2 SV=1 XREF(PFAM)=ADP-ribosylation factor family;;>sp|P40616|ARL1_HUMAN ADP-ribosylation factor-like protein 1 OS=Homo sapiens GN=ARL1 PE=1 SV=1 XREF(PFAM)=ADP-ribosy	ADP-ribosylation factor-like protein 1	ARL1	27.4	18.565	3	3	3	7250800	7434500	9227700	0	0	0	7720600	8845000	7667300	11492000	6671200	11427000	5724200	2122200	2718200	0	6175300	8785000	5486400	15553000
>tr|H3BRU6|H3BRU6_HUMAN Poly(rC)-binding protein 2 (Fragment) OS=Homo sapiens GN=PCBP2 PE=4 SV=1 XREF(PFAM)=KH domain;;>tr|G3V0E8|G3V0E8_HUMAN Poly(RC) binding protein 2, isoform CRA_f OS=Homo sapiens GN=PCBP2 PE=4 SV=1 XREF(PFAM)=KH domain;;>tr|F8VZX2|F8V	Poly(rC)-binding protein 2;Poly(rC)-binding protein 3	PCBP2;PCBP3	22.9	31.6	5	3	3	7611200	10900000	7210400	6820100	19645000	0	0	0	8856400	9071900	16669000	11668000	3496900	3478700	18553000	4412600	3375300	4755000	4897800	9739200
>tr|G3V576|G3V576_HUMAN Heterogeneous nuclear ribonucleoproteins C1/C2 OS=Homo sapiens GN=HNRNPC PE=4 SV=1 XREF(PFAM)=RNA recognition motif. (a.k.a. RRM, RBD, or RNP domain);;>tr|G3V4W0|G3V4W0_HUMAN Heterogeneous nuclear ribonucleoproteins C1/C2 (Fragment)	Heterogeneous nuclear ribonucleoproteins C1/C2	HNRNPC	26.4	25.256	5	5	5	5473800	5091800	4844700	6389500	10469000	6511900	8201900	5621800	7377500	10226000	7809400	2600000	1669000	4623300	8196200	6987500	11597000	15305000	4196600	9273400
>tr|B4DY26|B4DY26_HUMAN TGF-beta receptor type-1 OS=Homo sapiens GN=TGFBR1 PE=2 SV=1 XREF(PFAM)=Protein kinase domain (_KINASE_-PROTEIN);Transforming growth factor beta type I GS-motif;;>sp|P36897|TGFR1_HUMAN TGF-beta receptor type-1 OS=Homo sapiens GN=TGF	TGF-beta receptor type-1	TGFBR1	30.9	48.875	9	9	8	66296000	51188000	49421000	52261000	49067000	61877000	45047000	49138000	16173000	31434000	68080000	65639000	46582000	52107000	57017000	57523000	36560000	59675000	3665600	35159000	x	16750.2	0.516437	8650.41
>tr|B4DYB4|B4DYB4_HUMAN Nucleoporin NUP53 OS=Homo sapiens GN=NUP35 PE=2 SV=1 XREF(PFAM)=Nup53/35/40-type RNA recognition motif;;>sp|Q8NFH5|NUP53_HUMAN Nucleoporin NUP53 OS=Homo sapiens GN=NUP35 PE=1 SV=1 XREF(PFAM)=Nup53/35/40-type RNA recognition motif;;>	Nucleoporin NUP53	NUP35	14.6	33.12	3	3	3	0	3323500	0	3457700	0	3641300	3132400	3319200	3612700	2610100	1231600	2914500	701450	2146900	1162300	2758800	2267900	3735900	4994000	2408600
>tr|B4DYD8|B4DYD8_HUMAN T-complex protein 1 subunit epsilon OS=Homo sapiens GN=CCT5 PE=2 SV=1 XREF(PFAM)=TCP-1/cpn60 chaperonin family;;>tr|E7ENZ3|E7ENZ3_HUMAN T-complex protein 1 subunit epsilon OS=Homo sapiens GN=CCT5 PE=2 SV=1 XREF(PFAM)=TCP-1/cpn60 cha	T-complex protein 1 subunit epsilon	CCT5	10	49.526	4	4	4	0	0	0	0	15274000	0	0	0	0	5896100	2567700	1358400	0	0	22013000	2082600	0	3127900	0	3689900
>sp|Q92598-2|HS105_HUMAN Isoform Beta of Heat shock protein 105 kDa OS=Homo sapiens GN=HSPH1;>sp|Q92598-3|HS105_HUMAN Isoform 3 of Heat shock protein 105 kDa OS=Homo sapiens GN=HSPH1;>sp|Q92598|HS105_HUMAN Heat shock protein 105 kDa OS=Homo sapiens GN=HSPH	Heat shock protein 105 kDa	HSPH1	3.9	92.115	3	3	3	0	0	0	0	8307800	0	0	0	0	0	0	1846800	0	0	8566900	0	0	0	0	0
>tr|B4DZ67|B4DZ67_HUMAN Nuclear pore complex protein Nup107 OS=Homo sapiens GN=NUP107 PE=2 SV=1 XREF(PFAM)=Nuclear pore protein 84 / 107;;>sp|P57740|NU107_HUMAN Nuclear pore complex protein Nup107 OS=Homo sapiens GN=NUP107 PE=1 SV=1 XREF(PFAM)=Nuclear por	Nuclear pore complex protein Nup107	NUP107	4.9	103.17	4	4	4	6658200	7193100	0	0	6162800	6716500	6877100	6049900	7743500	8558500	6030400	7058600	1661200	2763700	3324200	6134200	6508200	8111300	7137600	11410000
>sp|Q9UBN7-2|HDAC6_HUMAN Isoform 2 of Histone deacetylase 6 OS=Homo sapiens GN=HDAC6;>sp|Q9UBN7|HDAC6_HUMAN Histone deacetylase 6 OS=Homo sapiens GN=HDAC6 PE=1 SV=2 XREF(PFAM)=Histone deacetylase domain;Zn-finger in ubiquitin-hydrolases and other protein;;	Histone deacetylase 6	HDAC6	2.7	114.36	2	2	2	0	0	0	0	0	0	3984000	0	0	0	2592000	2332600	2247100	0	2369500	1870700	3441700	3023600	1291000	2269300
>tr|B4DZI8|B4DZI8_HUMAN Coatomer protein complex, subunit beta 2 (Beta prime), isoform CRA_b OS=Homo sapiens GN=COPB2 PE=2 SV=1 XREF(PFAM)=Coatomer WD associated region;WD domain, G-beta repeat;;>sp|P35606|COPB2_HUMAN Coatomer subunit beta OS=Homo sapien	Coatomer subunit beta	COPB2	28.5	99.045	20	20	20	59279000	56275000	53170000	50731000	58448000	58656000	55245000	60626000	46897000	56638000	72647000	53332000	40302000	30697000	74826000	58651000	46120000	74940000	41512000	60951000
>tr|J3KRZ2|J3KRZ2_HUMAN Cytoplasmic dynein 1 light intermediate chain 2 (Fragment) OS=Homo sapiens GN=DYNC1LI2 PE=4 SV=1 XREF(PFAM)=Dynein light intermediate chain (DLIC);;>tr|J3KRI4|J3KRI4_HUMAN Cytoplasmic dynein 1 light intermediate chain 2 (Fragment) O	Cytoplasmic dynein 1 light intermediate chain 2	DYNC1LI2	17.4	8.9387	1	1	1	0	0	0	0	0	0	0	0	0	1528500	1497600	1559500	984050	941760	1669600	1378600	1459400	0	1675900	1801600
>tr|G3XAN4|G3XAN4_HUMAN Nuclear receptor coactivator 3 OS=Homo sapiens GN=TRAM1 PE=4 SV=1 XREF(PFAM)=TRAM1-like protein;TLC domain;;>tr|B4E0K2|B4E0K2_HUMAN Nuclear receptor coactivator 3 OS=Homo sapiens GN=TRAM1 PE=2 SV=1 XREF(PFAM)=TRAM1-like protein;TLC	Translocating chain-associated membrane protein 1	TRAM1	27.4	33.435	9	9	9	256820000	297160000	243950000	241110000	214620000	279640000	261270000	265000000	264200000	254870000	263470000	313230000	161690000	174680000	214750000	232140000	234360000	362540000	204300000	297850000
>tr|B4E1N6|B4E1N6_HUMAN RAF proto-oncogene serine/threonine-protein kinase OS=Homo sapiens GN=RAF1 PE=2 SV=1 XREF(PFAM)=Protein tyrosine kinase (_KINASE_-PROTEIN);;>tr|H7C155|H7C155_HUMAN RAF proto-oncogene serine/threonine-protein kinase (Fragment) OS=Hom	RAF proto-oncogene serine/threonine-protein kinase;Serine/threonine-protein kinase B-raf	RAF1;BRAF	9	48.921	4	1	1	0	0	0	0	0	0	0	0	0	6299000	5072400	5083800	3731200	0	4118900	0	0	0	0	7424600	x
>tr|B4E136|B4E136_HUMAN Hydroxysteroid dehydrogenase-like protein 2 OS=Homo sapiens GN=HSDL2 PE=2 SV=1 XREF(PFAM)=SCP-2 sterol transfer family;;>sp|Q6YN16-2|HSDL2_HUMAN Isoform 2 of Hydroxysteroid dehydrogenase-like protein 2 OS=Homo sapiens GN=HSDL2;>sp|Q	Hydroxysteroid dehydrogenase-like protein 2	HSDL2	12.8	33.032	2	2	2	0	12672000	0	0	0	0	0	11308000	0	10038000	8365000	23743000	6247700	7138100	0	5892000	5839400	13214000	5393600	12406000
>tr|B4E189|B4E189_HUMAN Condensin complex subunit 2 OS=Homo sapiens GN=NCAPH PE=2 SV=1 XREF(PFAM)=Condensin complex subunit 2;;>tr|C9J470|C9J470_HUMAN Condensin complex subunit 2 (Fragment) OS=Homo sapiens GN=NCAPH PE=2 SV=1 XREF(PFAM)=Condensin complex su	Condensin complex subunit 2	NCAPH	1.8	67.494	1	1	1	0	0	0	0	0	0	0	0	0	907900	0	615600	0	0	991940	0	0	1284600	702510	1070100
>tr|B4E1G1|B4E1G1_HUMAN Derlin-1 OS=Homo sapiens GN=DERL1 PE=2 SV=1 XREF(PFAM)=Der1-like family;;>sp|Q9BUN8|DERL1_HUMAN Derlin-1 OS=Homo sapiens GN=DERL1 PE=1 SV=1 XREF(PFAM)=Der1-like family;;>tr|E5RGY0|E5RGY0_HUMAN Derlin-1 OS=Homo sapiens GN=DERL1 PE=4	Derlin-1	DERL1	36.4	17.033	5	5	5	128830000	129060000	129430000	129570000	124060000	122680000	127840000	149890000	108510000	85460000	134950000	125440000	100930000	89234000	131980000	107600000	109020000	197750000	84003000	109810000
>tr|B4E241|B4E241_HUMAN Serine/arginine-rich-splicing factor 3 OS=Homo sapiens GN=SFRS3 PE=2 SV=1 XREF(PFAM)=RNA recognition motif. (a.k.a. RRM, RBD, or RNP domain);;>sp|P84103|SRSF3_HUMAN Serine/arginine-rich splicing factor 3 OS=Homo sapiens GN=SRSF3 PE=	Serine/arginine-rich splicing factor 3	SRSF3	53.2	14.203	7	7	6	7054900	8520600	10090000	15190000	22708000	34166000	32404000	28699000	30442000	85068000	5902500	7230900	10141000	8141900	27855000	20144000	18865000	39148000	29823000	112120000
>tr|B4E2C0|B4E2C0_HUMAN Secreted glypican-4 OS=Homo sapiens GN=GPC4 PE=2 SV=1 XREF(PFAM)=Glypican;;>sp|O75487|GPC4_HUMAN Glypican-4 OS=Homo sapiens GN=GPC4 PE=1 SV=4 XREF(PFAM)=Glypican;	Glypican-4;Secreted glypican-4	GPC4	9.1	54.91	3	3	3	0	6216300	0	0	5524700	5516900	9457100	7135200	6695700	14561000	1849700	6003500	2059700	1810700	5088400	4242700	10026000	12695000	4409400	14579000
>tr|C9JA28|C9JA28_HUMAN Translocon-associated protein subunit gamma OS=Homo sapiens GN=SSR3 PE=2 SV=1 XREF(PFAM)=Translocon-associated protein, gamma subunit (TRAP-gamma);;>sp|Q9UNL2|SSRG_HUMAN Translocon-associated protein subunit gamma OS=Homo sapiens GN	Translocon-associated protein subunit gamma	SSR3	17.2	20.161	5	5	5	135990000	148590000	142320000	130720000	135270000	140600000	169430000	141110000	152140000	121480000	134190000	155420000	110240000	115220000	146970000	125620000	199480000	176620000	115160000	135690000
>tr|B4E2W0|B4E2W0_HUMAN 3-ketoacyl-CoA thiolase OS=Homo sapiens GN=HADHB PE=2 SV=1 XREF(PFAM)=Thiolase, C-terminal domain;Thiolase, N-terminal domain;;>sp|P55084|ECHB_HUMAN Trifunctional enzyme subunit beta, mitochondrial OS=Homo sapiens GN=HADHB PE=1 SV=3	Trifunctional enzyme subunit beta, mitochondrial;3-ketoacyl-CoA thiolase	HADHB	14.6	48.879	7	7	7	8688100	10679000	0	9071800	0	0	0	10088000	9977700	10058000	7325300	16420000	5467000	6790100	10700000	0	5915300	11317000	7017900	14299000
>tr|B5MC22|B5MC22_HUMAN Mitochondrial fission process protein 1 OS=Homo sapiens GN=MTFP1 PE=2 SV=1 XREF(PFAM)=Mitochondrial 18 KDa protein (MTP18);;>sp|Q9UDX5|MTFP1_HUMAN Mitochondrial fission process protein 1 OS=Homo sapiens GN=MTFP1 PE=1 SV=1 XREF(PFA	Mitochondrial fission process protein 1	MTFP1	16.8	15.556	2	2	2	11813000	9792000	10690000	10378000	0	8320400	8462800	7471700	7665600	9042000	11563000	10009000	7737400	7318200	0	6866400	7461900	10228000	5813100	11200000
>sp|P53671-2|LIMK2_HUMAN Isoform LIMK2b of LIM domain kinase 2 OS=Homo sapiens GN=LIMK2;>tr|B5MC51|B5MC51_HUMAN LIM domain kinase 2 OS=Homo sapiens GN=LIMK2 PE=2 SV=1 XREF(PFAM)=LIM domain;PDZ domain (Also known as DHR or GLGF);Protein kinase domain (_KINA	LIM domain kinase 2	LIMK2	16.2	69.904	9	7	7	23018000	25370000	24578000	29653000	24151000	28012000	21982000	22633000	0	12551000	29813000	34140000	16204000	24498000	33946000	28740000	21571000	26862000	1434100	19278000	x	6675	0.646631	4316.26
>tr|G5E9F5|G5E9F5_HUMAN MpV17 transgene, murine homolog, glomerulosclerosis, isoform CRA_d OS=Homo sapiens GN=MPV17 PE=4 SV=1 XREF(PFAM)=Mpv17 / PMP22 family;;>tr|B5MC53|B5MC53_HUMAN MpV17 transgene, murine homolog, glomerulosclerosis, isoform CRA_f OS=Ho	Protein Mpv17	MPV17	20.4	12.958	1	1	1	0	0	0	0	0	0	0	2383900	0	0	0	0	0	0	0	0	0	3115200	0	0
>tr|B5MCD7|B5MCD7_HUMAN Synaptogyrin-1 OS=Homo sapiens GN=SYNGR1 PE=2 SV=1 XREF(PFAM)=Membrane-associating domain;;>sp|O43759-2|SNG1_HUMAN Isoform 1B of Synaptogyrin-1 OS=Homo sapiens GN=SYNGR1;>sp|O43759|SNG1_HUMAN Synaptogyrin-1 OS=Homo sapiens GN=SYNGR1	Synaptogyrin-1	SYNGR1	14.2	18.465	2	2	2	24422000	23329000	28756000	28852000	25987000	25911000	28002000	30529000	32352000	21254000	24052000	26174000	20620000	20975000	27456000	21115000	24358000	39842000	25140000	23151000
>tr|B5MCE7|B5MCE7_HUMAN Basic leucine zipper and W2 domain-containing protein 2 OS=Homo sapiens GN=BZW2 PE=4 SV=1 XREF(PFAM)=eIF4-gamma/eIF5/eIF2-epsilon;;>tr|Q75MG1|Q75MG1_HUMAN Basic leucine zipper and W2 domain-containing protein 2 (Fragment) OS=Homo sa	Basic leucine zipper and W2 domain-containing protein 2	BZW2	10.7	26.182	2	2	2	0	0	0	0	7860900	0	0	3611300	5042200	0	1626100	3244500	0	0	8415200	1564700	1642500	4581400	3709800	2691600
>tr|B5MCP9|B5MCP9_HUMAN 40S ribosomal protein S7 OS=Homo sapiens GN=RPS7 PE=2 SV=1 XREF(PFAM)=Ribosomal protein S7e;;>sp|P62081|RS7_HUMAN 40S ribosomal protein S7 OS=Homo sapiens GN=RPS7 PE=1 SV=1 XREF(PFAM)=Ribosomal protein S7e;	40S ribosomal protein S7	RPS7	23	21.312	3	3	3	5117000	4208400	4888200	4239600	8650300	0	0	4008900	4564900	7424200	4550200	3280600	3025500	2251900	12002000	1466000	1155800	7273600	2748300	8629900
>tr|B7Z254|B7Z254_HUMAN Protein disulfide-isomerase A6 OS=Homo sapiens GN=PDIA6 PE=2 SV=1 XREF(PFAM)=Thioredoxin;;>sp|Q15084|PDIA6_HUMAN Protein disulfide-isomerase A6 OS=Homo sapiens GN=PDIA6 PE=1 SV=1 XREF(PFAM)=Thioredoxin;;>tr|F8WA83|F8WA83_HUMAN Prote	Protein disulfide-isomerase A6	PDIA6	15.3	47.837	5	5	5	0	8231000	0	0	39402000	0	5844200	0	0	0	0	6126700	2109300	0	46449000	716620	2244000	6172500	0	3707300
>tr|H7C1T1|H7C1T1_HUMAN Septin-2 (Fragment) OS=Homo sapiens GN=SEPT2 PE=4 SV=1;>tr|H7C2Y0|H7C2Y0_HUMAN Septin-2 (Fragment) OS=Homo sapiens GN=SEPT2 PE=2 SV=1 XREF(PFAM)=Septin;;>tr|B5MCX3|B5MCX3_HUMAN Septin-2 OS=Homo sapiens GN=SEPT2 PE=2 SV=1 XREF(PFAM)=	Septin-2	2002-09-01	79.3	2.9854	1	1	1	667360	0	0	0	0	0	0	0	0	0	667360	875720	0	0	1238900	0	651370	1079600	0	0
>tr|B5MD87|B5MD87_HUMAN Pyrroline-5-carboxylate reductase 3 OS=Homo sapiens GN=PYCRL PE=2 SV=2;>tr|H0Y6C3|H0Y6C3_HUMAN Pyrroline-5-carboxylate reductase 3 (Fragment) OS=Homo sapiens GN=PYCRL PE=2 SV=1 XREF(PFAM)=NADP oxidoreductase coenzyme F420-dependent;	Pyrroline-5-carboxylate reductase 3	PYCRL	51.1	14.341	5	5	5	7829900	9141500	11770000	9837600	8999500	8767200	8833800	7850700	10204000	0	8105200	16512000	5030500	8525100	7153000	9081800	5366900	19474000	6967400	2862400
>sp|P62826|RAN_HUMAN GTP-binding nuclear protein Ran OS=Homo sapiens GN=RAN PE=1 SV=3 XREF(PFAM)=Ras family;;>tr|B5MDF5|B5MDF5_HUMAN GTP-binding nuclear protein Ran OS=Homo sapiens GN=RAN PE=4 SV=1 XREF(PFAM)=Ras family;;>tr|J3KQE5|J3KQE5_HUMAN GTP-binding	GTP-binding nuclear protein Ran	RAN	44.4	24.423	9	9	9	20881000	16858000	11806000	14325000	48665000	14725000	15435000	22512000	15372000	17400000	18683000	14182000	7282500	5697500	63649000	11282000	14328000	25601000	8484000	30073000
>tr|H3BRV0|H3BRV0_HUMAN Eukaryotic translation initiation factor 3 subunit C OS=Homo sapiens GN=EIF3C PE=2 SV=1 XREF(PFAM)=Eukaryotic translation initiation factor 3 subunit 8 N-terminus;PCI domain;;>sp|Q99613|EIF3C_HUMAN Eukaryotic translation initiation	Eukaryotic translation initiation factor 3 subunit C	EIF3C;EIF3CL	7.3	104.1	7	7	7	0	0	8949700	9129500	18367000	35281000	39867000	26567000	35332000	89311000	0	2040200	4420900	5374700	16666000	28176000	34515000	38631000	27333000	111480000
>tr|H9KV75|H9KV75_HUMAN Alpha-actinin-1 OS=Homo sapiens GN=ACTN1 PE=2 SV=1 XREF(PFAM)=Calponin homology (CH) domain;EF-hand domain;Ca2+ insensitive EF hand;Spectrin repeat;;>sp|P12814-2|ACTN1_HUMAN Isoform 2 of Alpha-actinin-1 OS=Homo sapiens GN=ACTN1;>sp|	Alpha-actinin-1	ACTN1	15.3	94.825	11	4	4	0	0	0	0	7477200	0	0	3445200	0	3497700	142890	0	0	257010	10893000	173570	303730	1964800	320110	2773500
>tr|E9PP42|E9PP42_HUMAN Small integral membrane protein 7 OS=Homo sapiens GN=SMIM7 PE=2 SV=1;>tr|E9PNA8|E9PNA8_HUMAN Small integral membrane protein 7 OS=Homo sapiens GN=SMIM7 PE=4 SV=1;>tr|E9PLH2|E9PLH2_HUMAN Small integral membrane protein 7 OS=Homo sapi	Small integral membrane protein 7	SMIM7	23.4	5.1578	2	2	2	0	3104100	2341900	2706800	2884800	2865100	2490300	4117700	3425200	3874200	3007100	3894200	1871400	1572400	2580700	2753600	1755800	5035100	2867700	4650200
>sp|Q92600|RCD1_HUMAN Cell differentiation protein RCD1 homolog OS=Homo sapiens GN=RQCD1 PE=1 SV=1 XREF(PFAM)=Cell differentiation family, Rcd1-like;;>tr|B7Z1E5|B7Z1E5_HUMAN Cell differentiation protein RCD1 homolog OS=Homo sapiens GN=RQCD1 PE=2 SV=1 XREF	Cell differentiation protein RCD1 homolog	RQCD1	3.7	33.631	1	1	1	0	0	0	0	0	0	0	0	0	994060	883890	0	701390	621760	877900	927610	0	1564600	533070	1171700
>tr|H0Y750|H0Y750_HUMAN Renin receptor (Fragment) OS=Homo sapiens GN=ATP6AP2 PE=4 SV=1 XREF(PFAM)=Renin receptor-like protein;;>tr|B7Z1I9|B7Z1I9_HUMAN Renin receptor OS=Homo sapiens GN=ATP6AP2 PE=2 SV=1 XREF(PFAM)=Renin receptor-like protein;;>tr|B7Z413|B7	Renin receptor	ATP6AP2	12.8	26.521	2	2	2	6153100	0	0	0	0	0	0	0	0	0	6153100	5978600	3979000	0	4942000	0	0	7719900	3001300	0
>tr|H7C4L9|H7C4L9_HUMAN Sodium/potassium-transporting ATPase subunit beta-3 (Fragment) OS=Homo sapiens GN=ATP1B3 PE=2 SV=1;>tr|C9JA36|C9JA36_HUMAN Sodium/potassium-transporting ATPase subunit beta-3 (Fragment) OS=Homo sapiens GN=ATP1B3 PE=2 SV=1 XREF(PFAM)	Sodium/potassium-transporting ATPase subunit beta-3	ATP1B3	40.7	2.7894	1	1	1	0	0	0	0	0	0	0	0	0	1339400	1395600	2371300	1840500	1398500	1955000	1713600	1448300	2853100	1784300	1578700
>tr|B7Z1R5|B7Z1R5_HUMAN V-type proton ATPase catalytic subunit A OS=Homo sapiens GN=ATP6V1A PE=2 SV=1 XREF(PFAM)=ATP synthase alpha/beta family, nucleotide-binding domain;ATP synthase alpha/beta chain, C terminal domain;ATP synthase alpha/beta family, beta	V-type proton ATPase catalytic subunit A	ATP6V1A	2.1	64.735	1	1	1	1541300	0	0	0	0	0	0	0	0	0	1541300	926460	1323400	939520	1308700	1139400	1221600	2085400	1732300	0
>tr|B7Z1T1|B7Z1T1_HUMAN Tail-anchored protein insertion receptor WRB OS=Homo sapiens GN=WRB PE=2 SV=1;>sp|O00258|WRB_HUMAN Tail-anchored protein insertion receptor WRB OS=Homo sapiens GN=WRB PE=1 SV=2;>tr|H7BYE5|H7BYE5_HUMAN Tail-anchored protein insertion	Tail-anchored protein insertion receptor WRB	WRB	22.7	19.73	3	3	3	0	9321700	0	0	0	0	14715000	0	0	12876000	3407400	10481000	1051800	1545200	9946400	9805200	11394000	9076000	13046000	16195000
>tr|B7Z2A7|B7Z2A7_HUMAN Acyl-CoA-binding domain-containing protein 5 OS=Homo sapiens GN=ACBD5 PE=2 SV=1;>sp|Q5T8D3-4|ACBD5_HUMAN Isoform 4 of Acyl-CoA-binding domain-containing protein 5 OS=Homo sapiens GN=ACBD5;>sp|Q5T8D3-2|ACBD5_HUMAN Isoform 2 of Acyl-C	Acyl-CoA-binding domain-containing protein 5	ACBD5	3.7	38.771	1	1	1	0	0	0	0	0	0	0	0	0	1487900	0	1055900	1438600	972630	0	0	0	2424700	0	1753800
>tr|B7Z2B2|B7Z2B2_HUMAN Major facilitator superfamily domain-containing protein 8 OS=Homo sapiens GN=MFSD8 PE=2 SV=1 XREF(PFAM)=Major Facilitator Superfamily;;>tr|E7ERQ4|E7ERQ4_HUMAN Major facilitator superfamily domain-containing protein 8 OS=Homo sapiens	Major facilitator superfamily domain-containing protein 8	MFSD8	6.5	20.551	1	1	1	0	0	0	0	0	0	0	0	0	1470300	1338700	1068600	0	0	0	0	0	1363900	1183000	1733100
>tr|B7Z2Y2|B7Z2Y2_HUMAN Conserved oligomeric Golgi complex subunit 2 OS=Homo sapiens GN=COG2 PE=2 SV=1 XREF(PFAM)=COG (conserved oligomeric Golgi) complex component, COG2;Domain of unknown function (DUF3510);;>sp|Q14746-2|COG2_HUMAN Isoform 2 of Conserved	Conserved oligomeric Golgi complex subunit 2	COG2	6.9	76.078	3	3	3	0	10593000	7992500	11678000	8767600	11808000	0	0	11740000	0	5608900	11216000	4598200	9463500	7616700	12088000	5320200	9869500	8162700	12590000
>tr|B7Z3R2|B7Z3R2_HUMAN Two pore calcium channel protein 1 OS=Homo sapiens GN=TPCN1 PE=2 SV=1 XREF(PFAM)=Ion transport protein;;>sp|Q9ULQ1|TPC1_HUMAN Two pore calcium channel protein 1 OS=Homo sapiens GN=TPCN1 PE=1 SV=3 XREF(PFAM)=Ion transport protein;;>s	Two pore calcium channel protein 1	TPCN1	5.7	87.317	3	3	3	8602200	0	0	0	0	0	0	0	0	0	8602200	3506900	3234300	0	2955900	3798800	2275800	960360	2263900	2396700
>tr|M0R3F1|M0R3F1_HUMAN Heterogeneous nuclear ribonucleoprotein U-like protein 1 (Fragment) OS=Homo sapiens GN=HNRNPUL1 PE=4 SV=1 XREF(PFAM)=SPRY domain;;>sp|Q9BUJ2-4|HNRL1_HUMAN Isoform 4 of Heterogeneous nuclear ribonucleoprotein U-like protein 1 OS=Homo	Heterogeneous nuclear ribonucleoprotein U-like protein 1	HNRNPUL1	15.9	71.611	8	8	8	0	0	0	12678000	11683000	16218000	13970000	17294000	12613000	22723000	0	0	0	7293800	11547000	15409000	12778000	22281000	8176800	29816000
>tr|B8ZZK4|B8ZZK4_HUMAN 60S ribosomal protein L31 OS=Homo sapiens GN=RPL31 PE=4 SV=1 XREF(PFAM)=Ribosomal protein L31e;;>tr|H7C2W9|H7C2W9_HUMAN 60S ribosomal protein L31 (Fragment) OS=Homo sapiens GN=RPL31 PE=4 SV=1 XREF(PFAM)=Ribosomal protein L31e;;>tr|C	60S ribosomal protein L31	RPL31	10.1	8.9876	1	1	1	0	0	0	0	0	0	0	0	0	1709000	600680	0	0	243350	1008200	135050	721120	1158400	320230	2014300
>tr|B7Z4U3|B7Z4U3_HUMAN Suppressor of tumorigenicity 7 protein OS=Homo sapiens GN=ST7 PE=2 SV=1 XREF(PFAM)=ST7 protein;;>sp|Q9NRC1-4|ST7_HUMAN Isoform 4 of Suppressor of tumorigenicity 7 protein OS=Homo sapiens GN=ST7;>tr|B7Z4L1|B7Z4L1_HUMAN Suppression of	Suppressor of tumorigenicity 7 protein	ST7	20.5	60.698	9	9	9	26816000	18692000	15509000	20371000	13846000	15647000	19242000	23077000	20858000	21524000	23640000	23578000	6738000	16770000	14239000	20491000	17241000	33938000	14884000	22864000
>tr|B7Z5W8|B7Z5W8_HUMAN Dihydrolipoyllysine-residue succinyltransferase component of 2-oxoglutarate dehydrogenase complex, mitochondrial OS=Homo sapiens GN=DLST PE=2 SV=1 XREF(PFAM)=2-oxoacid dehydrogenases acyltransferase (catalytic domain);Biotin-requiri	Dihydrolipoyllysine-residue succinyltransferase component of 2-oxoglutarate dehydrogenase complex, mitochondrial	DLST	14.7	39.552	5	5	5	11654000	11519000	7446400	7564400	8167300	11728000	11353000	8441700	12756000	12781000	12068000	12187000	5310400	7329700	8848100	8830200	6894200	19657000	11231000	9985400
>sp|P62070-2|RRAS2_HUMAN Isoform 2 of Ras-related protein R-Ras2 OS=Homo sapiens GN=RRAS2;>tr|E9PK85|E9PK85_HUMAN Ras-related protein R-Ras2 (Fragment) OS=Homo sapiens GN=RRAS2 PE=2 SV=1 XREF(PFAM)=Ras family;;>sp|P62070-3|RRAS2_HUMAN Isoform 3 of Ras-rela	Ras-related protein R-Ras2	RRAS2	9.4	15.094	1	1	1	0	0	0	0	0	0	0	0	0	1550400	1162200	1468900	827010	736140	488510	1500000	936760	1689900	963010	1827400
>tr|B7Z662|B7Z662_HUMAN Long-chain fatty acid transport protein 1 OS=Homo sapiens GN=SLC27A1 PE=2 SV=1 XREF(PFAM)=AMP-binding enzyme;;>sp|Q6PCB7|S27A1_HUMAN Long-chain fatty acid transport protein 1 OS=Homo sapiens GN=SLC27A1 PE=2 SV=1 XREF(PFAM)=AMP-bindi	Long-chain fatty acid transport protein 1	SLC27A1	1.9	51.78	1	1	1	0	0	0	0	0	0	0	0	0	1850500	0	0	515200	788700	710420	0	1195600	0	1146600	2181200
>tr|E5RJD2|E5RJD2_HUMAN 2,4-dienoyl-CoA reductase, mitochondrial (Fragment) OS=Homo sapiens GN=DECR1 PE=2 SV=1 XREF(PFAM)=short chain dehydrogenase;;>tr|E5RJG7|E5RJG7_HUMAN 2,4-dienoyl-CoA reductase, mitochondrial (Fragment) OS=Homo sapiens GN=DECR1 PE=2 S	2,4-dienoyl-CoA reductase, mitochondrial	DECR1	14.6	15.898	1	1	1	0	0	0	0	0	0	0	0	0	5953700	3642400	0	3729800	2346200	8813800	0	0	0	3515300	7017600
>sp|Q8NDZ6-2|T161B_HUMAN Isoform 2 of Transmembrane protein 161B OS=Homo sapiens GN=TMEM161B;>tr|B7Z6T3|B7Z6T3_HUMAN Transmembrane protein 161B OS=Homo sapiens GN=TMEM161B PE=2 SV=1 XREF(PFAM)=Predicted transmembrane protein 161AB;;>sp|Q8NDZ6|T161B_HUMAN T	Transmembrane protein 161B	TMEM161B	13.4	35.098	4	4	4	0	0	0	5313800	0	0	0	0	6862000	0	601730	673420	1777400	4173100	0	7076900	0	22570000	4834300	0
>tr|B7Z6X7|B7Z6X7_HUMAN S1 RNA-binding domain-containing protein 1 OS=Homo sapiens GN=SRBD1 PE=2 SV=1 XREF(PFAM)=S1 RNA binding domain;;>sp|Q8N5C6-2|SRBD1_HUMAN Isoform 2 of S1 RNA-binding domain-containing protein 1 OS=Homo sapiens GN=SRBD1;>sp|Q8N5C6|SRB	S1 RNA-binding domain-containing protein 1	SRBD1	2.3	57.184	1	1	1	0	0	0	0	0	0	0	0	0	2207700	5724200	4582900	3628500	1517800	5160500	2909200	3657500	10169000	4622500	2602200
>tr|F8W1R7|F8W1R7_HUMAN Myosin light polypeptide 6 OS=Homo sapiens GN=MYL6 PE=2 SV=1 XREF(PFAM)=EF-hand domain;;>sp|P60660-2|MYL6_HUMAN Isoform Smooth muscle of Myosin light polypeptide 6 OS=Homo sapiens GN=MYL6;>sp|P60660|MYL6_HUMAN Myosin light polypepti	Myosin light polypeptide 6	MYL6	43.4	16.29	5	5	5	11217000	21470000	18457000	21484000	24744000	22551000	19966000	21603000	20514000	25269000	8333300	17966000	13655000	15407000	27098000	16037000	15024000	31888000	18151000	36280000
>sp|P62820-2|RAB1A_HUMAN Isoform 2 of Ras-related protein Rab-1A OS=Homo sapiens GN=RAB1A;>tr|E7END7|E7END7_HUMAN Ras-related protein Rab-1A OS=Homo sapiens GN=RAB1A PE=2 SV=1 XREF(PFAM)=Ras family;;>tr|B7Z8M7|B7Z8M7_HUMAN Ras-related protein Rab-1A OS=Hom	Ras-related protein Rab-1A	RAB1A	28.4	15.33	3	3	2	0	0	0	0	12033000	0	0	0	0	0	0	2797300	0	0	12408000	0	0	10812000	1255400	6442400
>tr|B7Z909|B7Z909_HUMAN Hypoxia up-regulated protein 1 OS=Homo sapiens GN=HYOU1 PE=2 SV=1 XREF(PFAM)=Hsp70 protein;;>tr|E9PJ21|E9PJ21_HUMAN Hypoxia up-regulated protein 1 (Fragment) OS=Homo sapiens GN=HYOU1 PE=2 SV=1 XREF(PFAM)=Hsp70 protein;;>tr|E9PL22|E9	Hypoxia up-regulated protein 1	HYOU1	5.7	62.756	2	2	2	0	0	0	0	6336100	0	0	0	0	0	0	0	0	0	6533700	0	0	0	0	0
>tr|B7Z9I1|B7Z9I1_HUMAN Medium-chain-specific acyl-CoA dehydrogenase, mitochondrial OS=Homo sapiens GN=ACADM PE=2 SV=1 XREF(PFAM)=Acyl-CoA dehydrogenase, C-terminal domain;Acyl-CoA dehydrogenase, middle domain;Acyl-CoA dehydrogenase, N-terminal domain;;>sp	Medium-chain specific acyl-CoA dehydrogenase, mitochondrial	ACADM	16.4	42.426	5	5	5	11007000	11803000	11610000	9709500	13297000	10188000	10395000	11530000	12467000	19681000	12914000	13575000	9749800	5187000	9097800	10099000	11136000	12056000	7817900	26086000
>tr|B7Z9L0|B7Z9L0_HUMAN T-complex protein 1 subunit delta OS=Homo sapiens GN=CCT4 PE=2 SV=1 XREF(PFAM)=TCP-1/cpn60 chaperonin family;;>sp|P50991-2|TCPD_HUMAN Isoform 2 of T-complex protein 1 subunit delta OS=Homo sapiens GN=CCT4;>sp|P50991|TCPD_HUMAN T-com	T-complex protein 1 subunit delta	CCT4	17.8	52.33	7	7	7	0	0	0	0	16104000	0	0	0	0	0	0	813780	0	0	16606000	0	0	1217800	0	1533000
>tr|E9PGG1|E9PGG1_HUMAN Cytoplasmic dynein 1 intermediate chain 2 (Fragment) OS=Homo sapiens GN=DYNC1I2 PE=2 SV=1;>tr|E7EUM4|E7EUM4_HUMAN Cytoplasmic dynein 1 intermediate chain 2 (Fragment) OS=Homo sapiens GN=DYNC1I2 PE=2 SV=1;>tr|E7ERR6|E7ERR6_HUMAN Cyto	Cytoplasmic dynein 1 intermediate chain 2	DYNC1I2	42.7	12.328	3	3	3	0	0	0	0	0	11546000	10305000	0	0	10598000	1471700	3905400	4028700	1226600	931210	9526700	8889400	2176900	1582900	12877000
>tr|B7ZAB3|B7ZAB3_HUMAN Galactosylgalactosylxylosylprotein 3-beta-glucuronosyltransferase 3 OS=Homo sapiens GN=B3GAT3 PE=2 SV=1 XREF(PFAM)=Glycosyltransferase family 43;;>tr|G3V150|G3V150_HUMAN Beta-1,3-glucuronyltransferase 3 (Glucuronosyltransferase I),	Galactosylgalactosylxylosylprotein 3-beta-glucuronosyltransferase 3	B3GAT3	24.1	34.624	5	5	5	12948000	12254000	11109000	0	9390900	11974000	12256000	11513000	0	10597000	13336000	11347000	6389800	4313800	9892000	10375000	10989000	17575000	8756900	13131000
>sp|B7ZAQ6-2|GPHRA_HUMAN Isoform 2 of Golgi pH regulator A OS=Homo sapiens GN=GPR89A;>sp|B7ZAQ6-3|GPHRA_HUMAN Isoform 3 of Golgi pH regulator A OS=Homo sapiens GN=GPR89A;>sp|P0CG08|GPHRB_HUMAN Golgi pH regulator B OS=Homo sapiens GN=GPR89B PE=1 SV=1 XREF(P	Golgi pH regulator B;Golgi pH regulator A;Putative Golgi pH regulator C	GPR89B;GPR89A;GPR89C	23	38.484	9	9	9	64573000	69795000	73133000	67443000	64464000	57137000	72304000	81871000	71200000	50120000	59324000	79703000	40771000	50698000	54049000	56234000	72131000	111460000	54958000	67145000
>sp|Q8N8Q8|COX18_HUMAN Mitochondrial inner membrane protein COX18 OS=Homo sapiens GN=COX18 PE=2 SV=1 XREF(PFAM)=60Kd inner membrane protein;;>tr|B7ZL88|B7ZL88_HUMAN COX18 protein OS=Homo sapiens GN=COX18 PE=2 SV=1 XREF(PFAM)=60Kd inner membrane protein;	Mitochondrial inner membrane protein COX18	COX18	5.1	37.062	2	2	2	0	4269500	5067800	0	0	0	0	4207800	0	0	2318200	5930300	3889800	1372400	1925000	4005800	2200600	5398100	0	3221600
>tr|B8ZZ51|B8ZZ51_HUMAN Malate dehydrogenase, cytoplasmic OS=Homo sapiens GN=MDH1 PE=2 SV=1 XREF(PFAM)=lactate/malate dehydrogenase, alpha/beta C-terminal domain;;>tr|B9A041|B9A041_HUMAN Malate dehydrogenase, cytoplasmic OS=Homo sapiens GN=MDH1 PE=2 SV=1 X	Malate dehydrogenase, cytoplasmic;Malate dehydrogenase	MDH1	18.9	18.689	2	2	2	0	0	0	0	24291000	0	0	0	0	0	0	0	0	0	25049000	0	0	0	0	0
>tr|B8ZZ67|B8ZZ67_HUMAN SMT3 suppressor of mif two 3 homolog 1 (Yeast), isoform CRA_b OS=Homo sapiens GN=SUMO1 PE=4 SV=1 XREF(PFAM)=Ubiquitin-2 like Rad60 SUMO-like;;>sp|P63165-2|SUMO1_HUMAN Isoform 2 of Small ubiquitin-related modifier 1 OS=Homo sapiens G	Small ubiquitin-related modifier 1	SUMO1	14.5	7.166	1	1	1	0	0	0	0	0	0	0	0	0	10004000	6532300	0	0	0	6537700	0	6140000	12049000	6324600	11792000
>tr|B8ZZQ6|B8ZZQ6_HUMAN Thymosin alpha-1 OS=Homo sapiens GN=PTMA PE=4 SV=1 XREF(PFAM)=Prothymosin/parathymosin family;;>sp|P06454-2|PTMA_HUMAN Isoform 2 of Prothymosin alpha OS=Homo sapiens GN=PTMA;>sp|P06454|PTMA_HUMAN Prothymosin alpha OS=Homo sapiens GN	Prothymosin alpha;Thymosin alpha-1	PTMA	25.2	11.758	5	5	5	0	0	1229100	0	5269100	0	934760	1476100	1258700	1644000	0	147560	681700	0	6307300	0	924420	1775500	678700	1703400
>tr|B8ZZF0|B8ZZF0_HUMAN Protein phosphatase 1B (Fragment) OS=Homo sapiens GN=PPM1B PE=2 SV=2 XREF(PFAM)=Protein phosphatase 2C;Protein serine/threonine phosphatase 2C, C-terminal domain;;>tr|C9JIR6|C9JIR6_HUMAN Protein phosphatase 1B (Fragment) OS=Homo sap	Protein phosphatase 1B;Protein phosphatase 1A	PPM1B;PPM1A	6.9	33.232	2	2	2	0	6392900	0	0	0	0	0	0	0	2451000	1834800	6714400	1227300	0	1984000	1698000	1063800	2464100	0	2885600
>tr|F8WBH6|F8WBH6_HUMAN Sideroflexin-5 OS=Homo sapiens GN=SFXN5 PE=2 SV=1;>tr|C9JIV5|C9JIV5_HUMAN Sideroflexin-5 (Fragment) OS=Homo sapiens GN=SFXN5 PE=2 SV=1 XREF(PFAM)=Tricarboxylate carrier;;>tr|H7C1S9|H7C1S9_HUMAN Sideroflexin-5 (Fragment) OS=Homo sapi	Sideroflexin-5	SFXN5	10.2	9.2122	1	1	1	2344000	0	0	0	0	0	0	0	0	0	2344000	0	0	1117000	0	1749200	0	2698800	956180	0
>tr|F5H4I5|F5H4I5_HUMAN Integral membrane protein 2C (Fragment) OS=Homo sapiens GN=ITM2C PE=2 SV=1 XREF(PFAM)=BRICHOS domain;;>tr|E7EUS6|E7EUS6_HUMAN Integral membrane protein 2C (Fragment) OS=Homo sapiens GN=ITM2C PE=4 SV=2 XREF(PFAM)=BRICHOS domain;;>tr|	Integral membrane protein 2C;CT-BRI3	ITM2C	18	14.226	1	1	1	0	0	0	0	0	3034800	0	0	0	0	0	0	0	0	0	2573500	0	0	0	0
>sp|Q658P3-4|STEA3_HUMAN Isoform 4 of Metalloreductase STEAP3 OS=Homo sapiens GN=STEAP3;>tr|B8ZZX6|B8ZZX6_HUMAN Metalloreductase STEAP3 OS=Homo sapiens GN=STEAP3 PE=4 SV=1 XREF(PFAM)=NADP oxidoreductase coenzyme F420-dependent;Ferric reductase like transme	Metalloreductase STEAP3	STEAP3	10.1	50.499	3	3	3	0	0	0	0	0	0	0	0	8106600	8312100	3368100	3906000	2256900	2999500	3326400	6945600	3087400	4921700	4603400	12262000
>sp|Q8TEB9-2|RHBL4_HUMAN Isoform 2 of Rhomboid-related protein 4 OS=Homo sapiens GN=RHBDD1;>tr|B9A054|B9A054_HUMAN Rhomboid-related protein 4 OS=Homo sapiens GN=RHBDD1 PE=2 SV=1;>sp|Q8TEB9|RHBL4_HUMAN Rhomboid-related protein 4 OS=Homo sapiens GN=RHBDD1 PE	Rhomboid-related protein 4	RHBDD1	16	12.346	1	1	1	0	0	0	0	0	0	0	0	0	4563500	4571900	0	3180900	0	3118000	4183600	2715200	5946500	4093800	5378900
>tr|B9A067|B9A067_HUMAN Mitochondrial inner membrane protein OS=Homo sapiens GN=IMMT PE=2 SV=2 XREF(PFAM)=Mitochondrial inner membrane protein;;>sp|Q16891-2|IMMT_HUMAN Isoform 2 of Mitochondrial inner membrane protein OS=Homo sapiens GN=IMMT;>sp|Q16891-4|I	Mitochondrial inner membrane protein	IMMT	72.7	78.973	77	77	77	6726400000	6822000000	6465500000	6775400000	5699100000	6477900000	7202700000	6592600000	7378300000	4245100000	6749500000	7232000000	5393900000	4976500000	6795000000	5829200000	6265600000	7866100000	5765100000	5012400000
>tr|F8W1Z6|F8W1Z6_HUMAN Protein MON2 homolog OS=Homo sapiens GN=MON2 PE=2 SV=1 XREF(PFAM)=Domain of unknown function (DUF1981);;>sp|Q7Z3U7-2|MON2_HUMAN Isoform 2 of Protein MON2 homolog OS=Homo sapiens GN=MON2;>tr|F8VWA6|F8VWA6_HUMAN Protein MON2 homolog O	Protein MON2 homolog	MON2	26.6	185.85	42	42	42	222020000	251250000	294080000	301510000	234830000	268460000	290050000	293120000	318870000	194780000	250350000	248410000	197340000	218010000	235100000	215840000	295240000	437500000	218860000	220860000
>tr|B9TX62|B9TX62_HUMAN Mediator complex subunit MED24 variant MED24_i2 (Fragment) OS=Homo sapiens GN=MED24 PE=2 SV=1 XREF(PFAM)=Mediator complex subunit 24 N-terminal;;>tr|F8W9R9|F8W9R9_HUMAN Mediator of RNA polymerase II transcription subunit 24 OS=Homo	Mediator of RNA polymerase II transcription subunit 24	MED24	4.8	32.221	1	1	1	0	0	0	0	0	0	0	0	0	2293400	2938200	2625900	1476000	2526100	2569700	2852800	2253300	4846500	1777200	2703200
>tr|C9IZ80|C9IZ80_HUMAN Basic leucine zipper and W2 domain-containing protein 1 (Fragment) OS=Homo sapiens GN=BZW1 PE=2 SV=1;>sp|Q7L1Q6-2|BZW1_HUMAN Isoform 2 of Basic leucine zipper and W2 domain-containing protein 1 OS=Homo sapiens GN=BZW1;>sp|Q7L1Q6|BZW	Basic leucine zipper and W2 domain-containing protein 1	BZW1	11.9	33.454	3	3	3	0	0	0	0	6243100	0	0	0	5984800	7387700	3107800	286430	302280	409200	6755100	2448700	520220	4134800	5009000	7684200
>tr|F8WAS3|F8WAS3_HUMAN NADH dehydrogenase [ubiquinone] 1 alpha subcomplex subunit 5 OS=Homo sapiens GN=NDUFA5 PE=2 SV=1 XREF(PFAM)=ETC complex I subunit conserved region;;>tr|C9IZN5|C9IZN5_HUMAN NADH dehydrogenase [ubiquinone] 1 alpha subcomplex subunit 5	NADH dehydrogenase [ubiquinone] 1 alpha subcomplex subunit 5	NDUFA5;DKFZp781K1356	14.3	7.8423	2	2	2	0	0	0	0	0	0	0	0	0	6785200	3130800	2010600	785240	1457900	1807300	1017900	2526500	4134900	4561400	7997600
>tr|C9J3L8|C9J3L8_HUMAN Translocon-associated protein subunit alpha OS=Homo sapiens GN=SSR1 PE=2 SV=1 XREF(PFAM)=Translocon-associated protein (TRAP), alpha subunit;;>tr|C9J5W0|C9J5W0_HUMAN Translocon-associated protein subunit alpha OS=Homo sapiens GN=SSR	Translocon-associated protein subunit alpha	SSR1	17.7	29.573	3	3	3	25575000	29141000	36005000	29406000	27182000	26316000	0	30998000	29222000	25724000	24910000	30331000	25626000	20479000	27477000	21759000	13459000	46680000	21835000	29859000
>sp|Q9HAT0-2|ROP1A_HUMAN Isoform 2 of Ropporin-1A OS=Homo sapiens GN=ROPN1;>tr|D6RAA3|D6RAA3_HUMAN Ropporin-1B OS=Homo sapiens GN=ROPN1B PE=4 SV=1;>tr|C9J012|C9J012_HUMAN Ropporin-1A (Fragment) OS=Homo sapiens GN=ROPN1 PE=2 SV=1 XREF(PFAM)=Regulatory subun	Ropporin-1A;Ropporin-1B	ROPN1B;ROPN1	12.1	6.7109	1	1	1	0	0	0	0	0	0	0	0	0	9206800	7890500	8047500	4659100	5173600	8257300	11745000	13390000	29512000	13419000	25162000
>tr|C9JDP3|C9JDP3_HUMAN Integrator complex subunit 12 (Fragment) OS=Homo sapiens GN=INTS12 PE=4 SV=1;>tr|C9J0M6|C9J0M6_HUMAN Integrator complex subunit 12 (Fragment) OS=Homo sapiens GN=INTS12 PE=2 SV=2;>tr|E9PGI3|E9PGI3_HUMAN Integrator complex subunit 12	Integrator complex subunit 12	INTS12	10.2	9.4947	1	1	1	0	0	0	0	0	0	0	0	586100	0	0	0	0	0	0	0	0	0	448510	0
>tr|C9JT28|C9JT28_HUMAN Interleukin-1 receptor accessory protein (Fragment) OS=Homo sapiens GN=IL1RAP PE=2 SV=1;>tr|C9J1D9|C9J1D9_HUMAN Interleukin-1 receptor accessory protein (Fragment) OS=Homo sapiens GN=IL1RAP PE=2 SV=1 XREF(PFAM)=Immunoglobulin domain	Interleukin-1 receptor accessory protein	IL1RAP	9.7	13.544	1	1	1	0	0	0	2383900	0	0	0	0	0	0	0	2082900	0	1698100	0	0	1007700	0	0	0
>tr|H0YAL7|H0YAL7_HUMAN Eukaryotic translation elongation factor 1 epsilon-1 (Fragment) OS=Homo sapiens GN=EEF1E1 PE=4 SV=1;>sp|O43324-2|MCA3_HUMAN Isoform 2 of Eukaryotic translation elongation factor 1 epsilon-1 OS=Homo sapiens GN=EEF1E1;>tr|D6RBD7|D6RBD	Eukaryotic translation elongation factor 1 epsilon-1	EEF1E1;hCG_2043275	18.4	15.228	1	1	1	0	0	0	0	0	0	0	0	4573200	0	0	0	0	0	0	0	2252300	0	3499600	0
>sp|Q07912|ACK1_HUMAN Activated CDC42 kinase 1 OS=Homo sapiens GN=TNK2 PE=1 SV=3 XREF(PFAM)=GTPase binding;EGFR receptor inhibitor Mig-6;Protein tyrosine kinase (_KINASE_-PROTEIN);;>tr|C9J1X3|C9J1X3_HUMAN Activated CDC42 kinase 1 OS=Homo sapiens GN=TNK2 PE	Activated CDC42 kinase 1	TNK2	15.7	114.57	17	17	17	35694000	35812000	36369000	31104000	26303000	24573000	18190000	15860000	0	13689000	46355000	38964000	20181000	27684000	26987000	15205000	19097000	14919000	640870	12473000	x	1981.76	0.269076	533.242
>tr|C9JDR7|C9JDR7_HUMAN DnaJ homolog subfamily B member 6 (Fragment) OS=Homo sapiens GN=DNAJB6 PE=2 SV=1 XREF(PFAM)=DnaJ domain;;>tr|C9JDX6|C9JDX6_HUMAN DnaJ homolog subfamily B member 6 (Fragment) OS=Homo sapiens GN=DNAJB6 PE=2 SV=1 XREF(PFAM)=DnaJ domain	DnaJ homolog subfamily B member 6	DNAJB6	32.7	11.258	3	3	3	15564000	12698000	15814000	17399000	11390000	13714000	13017000	13114000	15415000	13825000	16503000	14156000	7761000	12595000	12126000	12819000	12121000	18812000	9969200	18048000
>tr|F8WCJ1|F8WCJ1_HUMAN Eukaryotic translation initiation factor 5A-2 OS=Homo sapiens GN=EIF5A2 PE=2 SV=1 XREF(PFAM)=KOW motif;;>tr|C9J7B5|C9J7B5_HUMAN Eukaryotic translation initiation factor 5A-2 OS=Homo sapiens GN=EIF5A2 PE=2 SV=1 XREF(PFAM)=KOW motif;;	Eukaryotic translation initiation factor 5A-2;Eukaryotic translation initiation factor 5A-1;Eukaryotic translation initiation factor 5A-1-like	EIF5A2;EIF5A;EIF5AL1	26.7	11.687	3	3	3	0	0	0	0	15982000	0	0	0	0	0	0	2378300	0	0	16480000	1067700	0	3511600	0	2298800
>tr|C9JZ00|C9JZ00_HUMAN Transmembrane protein adipocyte-associated 1 (Fragment) OS=Homo sapiens GN=TPRA1 PE=2 SV=1 XREF(PFAM)=Predicted membrane protein;;>tr|C9JU06|C9JU06_HUMAN Transmembrane protein adipocyte-associated 1 (Fragment) OS=Homo sapiens GN=TPR	Transmembrane protein adipocyte-associated 1	TPRA1	7.8	18.37	1	1	1	0	0	0	0	0	0	0	0	3841600	0	0	0	0	0	0	0	2723700	5027800	2939800	0
>tr|C9J5H8|C9J5H8_HUMAN Neurochondrin (Fragment) OS=Homo sapiens GN=NCDN PE=2 SV=1;>sp|Q9UBB6-2|NCDN_HUMAN Isoform 2 of Neurochondrin OS=Homo sapiens GN=NCDN;>sp|Q9UBB6|NCDN_HUMAN Neurochondrin OS=Homo sapiens GN=NCDN PE=1 SV=1;>sp|Q9UBB6-3|NCDN_HUMAN Isof	Neurochondrin	NCDN	4.9	26.367	1	1	1	2194700	0	0	0	0	0	0	0	0	0	2194700	0	0	0	0	0	0	0	0	0
>tr|C9JJV6|C9JJV6_HUMAN Myeloid-associated differentiation marker (Fragment) OS=Homo sapiens GN=MYADM PE=2 SV=1 XREF(PFAM)=Membrane-associating domain;;>tr|C9JZL8|C9JZL8_HUMAN Myeloid-associated differentiation marker (Fragment) OS=Homo sapiens GN=MYADM PE	Myeloid-associated differentiation marker	MYADM	6.8	15.935	1	1	1	0	0	0	0	0	0	0	0	0	16295000	24698000	31450000	19125000	17454000	22661000	19933000	28383000	37139000	19277000	19206000
>tr|C9J5V9|C9J5V9_HUMAN Nuclease-sensitive element-binding protein 1 (Fragment) OS=Homo sapiens GN=YBX1 PE=2 SV=1 XREF(PFAM)=Cold-shock DNA-binding domain;;>sp|P67809|YBOX1_HUMAN Nuclease-sensitive element-binding protein 1 OS=Homo sapiens GN=YBX1 PE=1 S	Nuclease-sensitive element-binding protein 1	YBX1	4.2	23.598	1	1	1	0	0	0	0	0	0	0	0	0	395770	0	0	0	100870	48793	60333	216600	0	269820	466490
>tr|C9J719|C9J719_HUMAN 3-beta-hydroxysteroid-Delta(8),Delta(7)-isomerase (Fragment) OS=Homo sapiens GN=EBP PE=2 SV=1 XREF(PFAM)=Emopamil binding protein;;>tr|C9JJ78|C9JJ78_HUMAN 3-beta-hydroxysteroid-Delta(8),Delta(7)-isomerase (Fragment) OS=Homo sapiens	3-beta-hydroxysteroid-Delta(8),Delta(7)-isomerase	EBP	17.8	16.721	2	2	2	0	0	0	0	0	79796000	0	88866000	71785000	0	0	0	0	3557400	10605000	68565000	10672000	110380000	57486000	0
>tr|H3BRV8|H3BRV8_HUMAN UPF0505 protein C16orf62 (Fragment) OS=Homo sapiens GN=C16orf62 PE=2 SV=1;>tr|H3BVG8|H3BVG8_HUMAN UPF0505 protein C16orf62 (Fragment) OS=Homo sapiens GN=C16orf62 PE=4 SV=1;>sp|Q7Z3J2-2|CP062_HUMAN Isoform 2 of UPF0505 protein C16orf	UPF0505 protein C16orf62	C16orf62	11.6	10.787	1	1	1	0	0	0	0	0	0	0	0	0	649840	630060	0	0	0	0	354170	427010	0	0	765950
>tr|C9J8I8|C9J8I8_HUMAN Protein Wnt (Fragment) OS=Homo sapiens GN=WNT5A PE=2 SV=1 XREF(PFAM)=wnt family;;>sp|P41221-2|WNT5A_HUMAN Isoform 2 of Protein Wnt-5a OS=Homo sapiens GN=WNT5A;>sp|P41221|WNT5A_HUMAN Protein Wnt-5a OS=Homo sapiens GN=WNT5A PE=1 SV=2	Protein Wnt;Protein Wnt-5a	WNT5A	5.6	23.974	1	1	1	558480	0	0	0	0	0	0	0	0	0	558480	0	504670	470170	582520	487640	0	1134500	594300	0
>tr|C9J8U2|C9J8U2_HUMAN Nicotinate phosphoribosyltransferase OS=Homo sapiens GN=NAPRT1 PE=4 SV=1 XREF(PFAM)=Nicotinate phosphoribosyltransferase (NAPRTase) family;;>sp|Q6XQN6-3|PNCB_HUMAN Isoform 3 of Nicotinate phosphoribosyltransferase OS=Homo sapiens GN	Nicotinate phosphoribosyltransferase	NAPRT1	2.4	52.161	1	1	1	0	0	0	0	0	0	0	1588300	0	0	0	0	0	1035500	2480300	0	0	2075500	0	0
>tr|D6RAW0|D6RAW0_HUMAN Ubiquitin-conjugating enzyme E2 D3 (Fragment) OS=Homo sapiens GN=UBE2D3 PE=2 SV=1 XREF(PFAM)=Ubiquitin-conjugating enzyme;;>tr|D6RA11|D6RA11_HUMAN Ubiquitin-conjugating enzyme E2 D3 (Fragment) OS=Homo sapiens GN=UBE2D3 PE=2 SV=1 XRE	Ubiquitin-conjugating enzyme E2 D4;Ubiquitin-conjugating enzyme E2 D2;Ubiquitin-conjugating enzyme E2 D3;Ubiquitin-conjugating enzyme E2 D1	UBE2D3;UBE2D2;UBE2D4;UBE2D1	25	8.2133	1	1	1	0	0	0	0	7572900	0	0	0	0	0	0	0	0	0	7809200	0	0	0	0	0
>tr|C9J9K3|C9J9K3_HUMAN 40S ribosomal protein SA (Fragment) OS=Homo sapiens GN=RPSA PE=2 SV=1 XREF(PFAM)=Ribosomal protein S2;;>sp|P08865|RSSA_HUMAN 40S ribosomal protein SA OS=Homo sapiens GN=RPSA PE=1 SV=4 XREF(PFAM)=Ribosomal protein S2;;>tr|A6NE09|A6NE	40S ribosomal protein SA	RPSA;RPSAP58	43.2	29.505	9	9	9	42128000	45531000	53754000	57687000	99010000	63943000	62492000	57321000	57786000	86830000	34692000	29347000	33209000	36604000	107050000	53341000	62210000	106670000	51733000	128060000
>tr|C9J9W2|C9J9W2_HUMAN LIM and SH3 domain protein 1 (Fragment) OS=Homo sapiens GN=LASP1 PE=2 SV=1 XREF(PFAM)=Nebulin repeat;;>sp|Q14847|LASP1_HUMAN LIM and SH3 domain protein 1 OS=Homo sapiens GN=LASP1 PE=1 SV=2 XREF(PFAM)=LIM domain;Nebulin repeat;SH3 do	LIM and SH3 domain protein 1	LASP1	11.4	18.98	2	2	2	0	0	0	0	0	0	0	0	0	717640	470980	304060	405710	235780	1805100	460210	593630	1342900	0	845870
>sp|Q16629-3|SRSF7_HUMAN Isoform 3 of Serine/arginine-rich splicing factor 7 OS=Homo sapiens GN=SRSF7;>sp|Q16629-2|SRSF7_HUMAN Isoform 2 of Serine/arginine-rich splicing factor 7 OS=Homo sapiens GN=SRSF7;>sp|Q16629-4|SRSF7_HUMAN Isoform 4 of Serine/arginin	Serine/arginine-rich splicing factor 7	SRSF7	53.8	15.257	7	6	6	4219600	2886900	3179000	0	9125000	12540000	17818000	16093000	24115000	56422000	1315100	1650100	1428800	394720	11143000	13578000	11281000	16451000	21507000	78290000
>sp|Q9NZM1-6|MYOF_HUMAN Isoform 6 of Myoferlin OS=Homo sapiens GN=MYOF;>sp|Q9NZM1-3|MYOF_HUMAN Isoform 3 of Myoferlin OS=Homo sapiens GN=MYOF;>tr|C9JCN0|C9JCN0_HUMAN Myoferlin OS=Homo sapiens GN=MYOF PE=2 SV=2 XREF(PFAM)=C2 domain;FerA (NUC095) domain;FerB	Myoferlin	MYOF	9.8	233.47	15	15	15	20819000	23977000	25285000	24024000	17963000	23352000	20439000	24083000	23447000	27281000	11950000	27062000	15365000	9338900	15082000	9882400	15255000	65700000	33041000	26802000
>tr|C9JDJ8|C9JDJ8_HUMAN Vesicle-trafficking protein SEC22a (Fragment) OS=Homo sapiens GN=SEC22A PE=2 SV=1 XREF(PFAM)=Regulated-SNARE-like domain;;>tr|C9JRY4|C9JRY4_HUMAN Vesicle-trafficking protein SEC22a (Fragment) OS=Homo sapiens GN=SEC22A PE=2 SV=1 XREF	Vesicle-trafficking protein SEC22a	SEC22A	36.2	16.089	4	4	4	0	8592400	0	0	0	0	0	11137000	0	0	8369500	8689500	1402500	8289400	8392800	9216000	7094300	14965000	8462200	8324900
>tr|H0Y7R9|H0Y7R9_HUMAN Cadherin EGF LAG seven-pass G-type receptor 1 (Fragment) OS=Homo sapiens GN=CELSR1 PE=4 SV=1 XREF(PFAM)=Cadherin domain;Human growth factor-like EGF;;>sp|Q9NYQ6-2|CELR1_HUMAN Isoform 2 of Cadherin EGF LAG seven-pass G-type receptor	Cadherin EGF LAG seven-pass G-type receptor 1	CELSR1	1.9	85.383	1	1	1	0	0	0	0	0	0	0	0	0	2703100	1977900	2321100	2085500	0	0	0	2483300	0	1915900	3186100
>tr|C9JDR0|C9JDR0_HUMAN Sterol-4-alpha-carboxylate 3-dehydrogenase, decarboxylating (Fragment) OS=Homo sapiens GN=NSDHL PE=2 SV=1 XREF(PFAM)=3-beta hydroxysteroid dehydrogenase/isomerase family;;>sp|Q15738|NSDHL_HUMAN Sterol-4-alpha-carboxylate 3-dehydroge	Sterol-4-alpha-carboxylate 3-dehydrogenase, decarboxylating	NSDHL	3.5	28.146	1	1	1	0	0	0	0	0	0	0	0	0	767070	680260	543770	261560	0	0	209580	0	956470	0	904140
>tr|H7C4I2|H7C4I2_HUMAN Uncharacterized aarF domain-containing protein kinase 2 (Fragment) OS=Homo sapiens GN=ADCK2 PE=4 SV=1 XREF(PFAM)=ABC1 family;;>tr|C9JE15|C9JE15_HUMAN Uncharacterized aarF domain-containing protein kinase 2 OS=Homo sapiens GN=ADCK2 P	Uncharacterized aarF domain-containing protein kinase 2	ADCK2	3.2	51.641	1	1	1	0	0	0	0	0	0	0	0	0	0	0	0	0	0	0	0	0	0	0	0	x
>tr|C9JFR7|C9JFR7_HUMAN Cytochrome c (Fragment) OS=Homo sapiens GN=CYCS PE=2 SV=1 XREF(PFAM)=Cytochrome c;;>sp|P99999|CYC_HUMAN Cytochrome c OS=Homo sapiens GN=CYCS PE=1 SV=2 XREF(PFAM)=Cytochrome c;	Cytochrome c	CYCS	40.6	11.333	4	4	4	0	3400200	0	0	8957000	0	0	3618900	3378900	3014600	1471400	3028400	0	1361400	11379000	2047000	287930	3896200	2472600	3158200
>tr|C9JGM7|C9JGM7_HUMAN Cytoplasmic dynein 1 light intermediate chain 1 (Fragment) OS=Homo sapiens GN=DYNC1LI1 PE=2 SV=1 XREF(PFAM)=Dynein light intermediate chain (DLIC);;>tr|C9JLW1|C9JLW1_HUMAN Cytoplasmic dynein 1 light intermediate chain 1 (Fragment) O	Cytoplasmic dynein 1 light intermediate chain 1	DYNC1LI1	5.3	21.381	1	1	1	0	0	0	0	0	0	0	0	0	1208000	1228100	757480	395830	414130	1077400	955000	750350	1125000	811300	1423800
>tr|C9JZN1|C9JZN1_HUMAN Guanine nucleotide-binding protein G(I)/G(S)/G(T) subunit beta-2 (Fragment) OS=Homo sapiens GN=GNB2 PE=2 SV=1 XREF(PFAM)=WD domain, G-beta repeat;;>tr|C9JIS1|C9JIS1_HUMAN Guanine nucleotide-binding protein G(I)/G(S)/G(T) subunit bet	Guanine nucleotide-binding protein G(I)/G(S)/G(T) subunit beta-2;Guanine nucleotide-binding protein subunit beta-4	GNB2;GNB4	22.4	17.032	2	2	2	12919000	0	0	0	0	0	12790000	0	0	13748000	13207000	13719000	12309000	10049000	13595000	4320100	10802000	11030000	0	16203000
>tr|C9JTY3|C9JTY3_HUMAN Protein TFG (Fragment) OS=Homo sapiens GN=TFG PE=2 SV=1 XREF(PFAM)=PB1 domain;;>tr|C9JUE0|C9JUE0_HUMAN Protein TFG (Fragment) OS=Homo sapiens GN=TFG PE=2 SV=1 XREF(PFAM)=PB1 domain;;>tr|C9JJP5|C9JJP5_HUMAN Protein TFG (Fragment) OS=	Protein TFG	TFG	7.8	14.759	1	1	1	0	0	0	0	0	0	0	0	0	0	0	0	0	0	0	0	0	0	0	0
>sp|P56134-4|ATPK_HUMAN Isoform 4 of ATP synthase subunit f, mitochondrial OS=Homo sapiens GN=ATP5J2;>tr|C9JJT5|C9JJT5_HUMAN Pentatricopeptide repeat-containing protein 1, mitochondrial OS=Homo sapiens GN=PTCD1 PE=2 SV=2 XREF(PFAM)=Mitochondrial F1F0-ATP s		PTCD1;ATP5J2-PTCD1	20.4	5.7407	2	2	2	17557000	0	19370000	19094000	19447000	0	18102000	16822000	18417000	16415000	17560000	7782300	15538000	13723000	20884000	11595000	14862000	20813000	14582000	17281000
>tr|C9JKL2|C9JKL2_HUMAN MLN64 N-terminal domain homolog OS=Homo sapiens GN=STARD3NL PE=2 SV=1 XREF(PFAM)=Cholesterol-capturing domain;;>sp|O95772|MENTO_HUMAN MLN64 N-terminal domain homolog OS=Homo sapiens GN=STARD3NL PE=1 SV=1 XREF(PFAM)=Cholesterol-captu	MLN64 N-terminal domain homolog	STARD3NL	35.2	24.796	7	1	1	0	0	0	0	0	0	0	0	0	8233500	10512000	8793400	9847700	6669300	7873800	10827000	6714100	9714800	9664000	9704800
>tr|C9JKQ2|C9JKQ2_HUMAN NADH dehydrogenase [ubiquinone] 1 beta subcomplex subunit 3 (Fragment) OS=Homo sapiens GN=NDUFB3 PE=2 SV=1 XREF(PFAM)=NADH-ubiquinone oxidoreductase B12 subunit family;;>sp|O43676|NDUB3_HUMAN NADH dehydrogenase [ubiquinone] 1 beta s	NADH dehydrogenase [ubiquinone] 1 beta subcomplex subunit 3	NDUFB3	21.5	7.5855	2	2	2	3225500	3455000	2852500	3115700	2627900	3703800	3457600	4541900	5552300	6945900	3420900	3982000	4286400	2442000	4320600	3399400	2997200	8564800	3861300	10979000
>sp|Q92841-1|DDX17_HUMAN Isoform 2 of Probable ATP-dependent RNA helicase DDX17 OS=Homo sapiens GN=DDX17;>sp|Q92841-3|DDX17_HUMAN Isoform 4 of Probable ATP-dependent RNA helicase DDX17 OS=Homo sapiens GN=DDX17;>sp|Q92841-2|DDX17_HUMAN Isoform 3 of Probable	Probable ATP-dependent RNA helicase DDX17	DDX17	16.6	72.371	9	8	4	8354400	6494000	9812200	8847300	13441000	8749500	9121600	10300000	9514700	11997000	7362700	6295900	8125700	2367900	19505000	9435800	6526400	11706000	5983700	17015000
>tr|C9JXB8|C9JXB8_HUMAN 60S ribosomal protein L24 OS=Homo sapiens GN=RPL24 PE=2 SV=1 XREF(PFAM)=Ribosomal protein L24e;;>tr|C9JNW5|C9JNW5_HUMAN 60S ribosomal protein L24 OS=Homo sapiens GN=RPL24 PE=4 SV=1 XREF(PFAM)=Ribosomal protein L24e;;>sp|P83731|RL24_	60S ribosomal protein L24	RPL24	38	14.369	5	5	5	4683700	4312700	0	6176900	7714300	0	6484100	6385200	4760100	5648000	4606400	5346800	2632900	4465900	7804000	8364400	5698600	8491100	3617700	6868300
>sp|Q9NR56-3|MBNL1_HUMAN Isoform 3 of Muscleblind-like protein 1 OS=Homo sapiens GN=MBNL1;>sp|Q9NR56-4|MBNL1_HUMAN Isoform 4 of Muscleblind-like protein 1 OS=Homo sapiens GN=MBNL1;>sp|Q9NR56-7|MBNL1_HUMAN Isoform 7 of Muscleblind-like protein 1 OS=Homo sap	Muscleblind-like protein 1	MBNL1	3.6	33.05	1	1	1	0	0	0	0	11921000	0	0	0	0	0	0	0	0	0	12293000	0	0	0	0	0
>tr|C9JPM4|C9JPM4_HUMAN ADP-ribosylation factor 4 (Fragment) OS=Homo sapiens GN=ARF4 PE=2 SV=1 XREF(PFAM)=ADP-ribosylation factor family;;>sp|P18085|ARF4_HUMAN ADP-ribosylation factor 4 OS=Homo sapiens GN=ARF4 PE=1 SV=3 XREF(PFAM)=ADP-ribosylation factor f	ADP-ribosylation factor 4	ARF4	30.7	14.553	3	3	3	0	0	0	0	13476000	0	0	20584000	0	16230000	6990400	8001600	7882300	0	11969000	0	0	25456000	0	22636000
>tr|C9JRD2|C9JRD2_HUMAN DnaJ homolog subfamily B member 2 (Fragment) OS=Homo sapiens GN=DNAJB2 PE=2 SV=1 XREF(PFAM)=DnaJ domain;;>tr|C9JXB9|C9JXB9_HUMAN DnaJ homolog subfamily B member 2 (Fragment) OS=Homo sapiens GN=DNAJB2 PE=2 SV=1 XREF(PFAM)=DnaJ domain	DnaJ homolog subfamily B member 2	DNAJB2	5.3	25.411	1	1	1	0	0	0	0	0	0	0	0	1067200	0	0	0	0	896640	949420	1684900	1151700	0	816690	0
>tr|C9JRJ8|C9JRJ8_HUMAN Sequestosome-1 (Fragment) OS=Homo sapiens GN=SQSTM1 PE=2 SV=1 XREF(PFAM)=Zinc finger, ZZ type;;>tr|E9PFW8|E9PFW8_HUMAN Sequestosome-1 (Fragment) OS=Homo sapiens GN=SQSTM1 PE=2 SV=1 XREF(PFAM)=Zinc finger, ZZ type;;>tr|E3W990|E3W990_	Sequestosome-1	SQSTM1	8.6	15.74	1	1	1	0	0	0	0	0	0	0	0	0	2614900	1722200	0	1336900	1747900	0	1659700	0	2196800	983420	3082200
>sp|O95670-2|VATG2_HUMAN Isoform 2 of V-type proton ATPase subunit G 2 OS=Homo sapiens GN=ATP6V1G2;>tr|F2Z307|F2Z307_HUMAN Protein ATP6V1G2-DDX39B OS=Homo sapiens GN=ATP6V1G2-DDX39B PE=4 SV=1 XREF(PFAM)=Vacuolar (H+)-ATPase G subunit;;>sp|O95670|VATG2_HUMA	V-type proton ATPase subunit G 2;V-type proton ATPase subunit G 1	ATP6V1G2-DDX39B;ATP6V1G2;ATP6V1G1	20.5	8.9543	1	1	1	0	0	0	0	4623600	0	0	0	0	0	0	0	0	0	4767800	0	0	0	0	0
>sp|Q9NX63|CHCH3_HUMAN Coiled-coil-helix-coiled-coil-helix domain-containing protein 3, mitochondrial OS=Homo sapiens GN=CHCHD3 PE=1 SV=1 XREF(PFAM)=Protein of unknown function (DUF737);;>tr|C9JRZ6|C9JRZ6_HUMAN Coiled-coil-helix-coiled-coil-helix domain-co	Coiled-coil-helix-coiled-coil-helix domain-containing protein 3, mitochondrial	CHCHD3	69.6	26.152	29	29	29	1625900000	1813200000	1737500000	1842100000	1486900000	1798100000	1812900000	1750500000	1809600000	1106300000	1643200000	1879200000	1051700000	1256400000	1576500000	1596300000	1565800000	2479600000	1461000000	1376400000
>tr|C9JSE3|C9JSE3_HUMAN Fanconi anemia group G protein (Fragment) OS=Homo sapiens GN=FANCG PE=2 SV=1;>sp|O15287|FANCG_HUMAN Fanconi anemia group G protein OS=Homo sapiens GN=FANCG PE=1 SV=1 XREF(PFAM)=Tetratricopeptide repeat;	Fanconi anemia group G protein	FANCG	5.1	23.693	1	1	1	0	0	0	0	0	0	0	0	0	898620	736720	569520	261790	443430	609970	495330	0	1043200	774210	1059200
>tr|J3QRF7|J3QRF7_HUMAN Proton-coupled folate transporter (Fragment) OS=Homo sapiens GN=SLC46A1 PE=4 SV=1 XREF(PFAM)=Major Facilitator Superfamily;;>tr|C9JSZ2|C9JSZ2_HUMAN Proton-coupled folate transporter OS=Homo sapiens GN=SLC46A1 PE=2 SV=1 XREF(PFAM)=Ma	Proton-coupled folate transporter	SLC46A1	5.2	27.264	1	1	1	0	0	0	0	0	0	0	0	0	4987400	7265000	4623800	4766800	4177100	4765400	6713900	4390200	8078000	5090200	5878500
>tr|Q96EA0|Q96EA0_HUMAN BET1 homolog OS=Homo sapiens GN=BET1 PE=4 SV=1 XREF(PFAM)=SNARE domain;;>tr|C9JTT8|C9JTT8_HUMAN BET1 homolog OS=Homo sapiens GN=BET1 PE=2 SV=1;>sp|O15155|BET1_HUMAN BET1 homolog OS=Homo sapiens GN=BET1 PE=1 SV=1 XREF(PFAM)=SNARE dom	BET1 homolog	BET1;DKFZp781C0425	18.1	9.02	2	2	2	12649000	14052000	14192000	13060000	12544000	14696000	14319000	12405000	14301000	14243000	11381000	13273000	11329000	8918300	12611000	13234000	17275000	18955000	10837000	16572000
>tr|C9JU35|C9JU35_HUMAN Translocase of inner mitochondrial membrane domain-containing protein 1 OS=Homo sapiens GN=TIMMDC1 PE=2 SV=1;>sp|Q9NPL8|TIDC1_HUMAN Translocase of inner mitochondrial membrane domain-containing protein 1 OS=Homo sapiens GN=TIMMDC1 P	Translocase of inner mitochondrial membrane domain-containing protein 1	TIMMDC1	13.9	17.459	2	2	2	5436300	6835400	5888000	5413800	5912800	5488100	7536300	6920100	9339400	7461500	5237900	7513600	4960700	4698000	5623300	3605300	6747600	8829400	6191800	11889000
>tr|F5H6I7|F5H6I7_HUMAN Atlastin-3 OS=Homo sapiens GN=ATL3 PE=2 SV=1 XREF(PFAM)=Guanylate-binding protein, N-terminal domain;Guanylate-binding protein, C-terminal domain;;>sp|Q6DD88|ATLA3_HUMAN Atlastin-3 OS=Homo sapiens GN=ATL3 PE=1 SV=1 XREF(PFAM)=Guanyl	Atlastin-3	ATL3	9.2	58.772	3	3	3	0	4462400	0	4596200	0	0	4526700	4417200	4222200	7715500	0	4328100	1159100	3111400	921790	1299200	3663700	5831100	2816100	10687000
>tr|K7EJJ4|K7EJJ4_HUMAN Secretory carrier-associated membrane protein 4 (Fragment) OS=Homo sapiens GN=SCAMP4 PE=4 SV=1 XREF(PFAM)=SCAMP family;;>tr|C9JWM2|C9JWM2_HUMAN Secretory carrier-associated membrane protein 4 (Fragment) OS=Homo sapiens GN=SCAMP4 PE=	Secretory carrier-associated membrane protein 4	SCAMP4	26.7	5.5094	2	2	2	0	0	0	0	0	0	23478000	0	0	0	21608000	21582000	17965000	20074000	24836000	24454000	20283000	26660000	32121000	19658000
>tr|C9JYQ9|C9JYQ9_HUMAN 60S ribosomal protein L22-like 1 OS=Homo sapiens GN=RPL22L1 PE=2 SV=1 XREF(PFAM)=Ribosomal L22e protein family;;>sp|Q6P5R6|RL22L_HUMAN 60S ribosomal protein L22-like 1 OS=Homo sapiens GN=RPL22L1 PE=1 SV=2 XREF(PFAM)=Ribosomal L22e p	60S ribosomal protein L22-like 1	RPL22L1	9.9	14.478	1	1	1	0	0	0	0	0	0	0	0	0	3800900	0	1382900	1372500	1047500	1581200	1631100	1951600	2791300	2557200	4480100
>tr|C9JZ87|C9JZ87_HUMAN Transmembrane protein 106B (Fragment) OS=Homo sapiens GN=TMEM106B PE=2 SV=1 XREF(PFAM)=Protein of unknown function (DUF1356);;>sp|Q9NUM4|T106B_HUMAN Transmembrane protein 106B OS=Homo sapiens GN=TMEM106B PE=1 SV=2 XREF(PFAM)=Protein	Transmembrane protein 106B	TMEM106B	26.4	12.201	2	2	2	5345600	0	0	0	0	0	0	0	0	0	5345600	3009200	333310	453130	0	259410	4901000	2292100	512550	708280
>tr|C9K0U8|C9K0U8_HUMAN Single-stranded DNA-binding protein, mitochondrial (Fragment) OS=Homo sapiens GN=SSBP1 PE=2 SV=1 XREF(PFAM)=Single-strand binding protein family;;>tr|E7EUY5|E7EUY5_HUMAN Single-stranded DNA-binding protein, mitochondrial (Fragment)	Single-stranded DNA-binding protein, mitochondrial	SSBP1	19	14.131	2	2	2	0	0	0	0	8705500	0	0	0	0	0	5384400	4496700	3282500	3418900	9579100	3281300	4232700	6270200	3497800	6259300
>sp|Q13557-8|KCC2D_HUMAN Isoform Delta 6 of Calcium/calmodulin-dependent protein kinase type II subunit delta OS=Homo sapiens GN=CAMK2D;>sp|Q13557-12|KCC2D_HUMAN Isoform Delta 12 of Calcium/calmodulin-dependent protein kinase type II subunit delta OS=Homo	Calcium/calmodulin-dependent protein kinase type II subunit delta	CAMK2D	5.2	54.127	2	2	2	0	0	0	0	0	0	0	0	0	436770	0	347530	0	0	0	222770	363970	809560	0	514820	x
>tr|D6R9E2|D6R9E2_HUMAN Probable G-protein-coupled receptor 111 OS=Homo sapiens GN=GPR111 PE=2 SV=1 XREF(PFAM)=7 transmembrane receptor (Secretin family);Latrophilin/CL-1-like GPS domain;;>sp|Q8IZF7-2|GP111_HUMAN Isoform 2 of Probable G-protein coupled rec	Probable G-protein coupled receptor 111	GPR111	1.9	71.344	1	1	1	0	0	0	0	0	0	0	0	0	450550	1171100	1005400	293920	369730	766980	202900	966100	1090000	1214600	531060
>tr|D6R9P3|D6R9P3_HUMAN Heterogeneous nuclear ribonucleoprotein A/B OS=Homo sapiens GN=HNRNPAB PE=2 SV=1 XREF(PFAM)=CBFNT (NUC161) domain;RNA recognition motif. (a.k.a. RRM, RBD, or RNP domain);;>tr|D6RD18|D6RD18_HUMAN Heterogeneous nuclear ribonucleoprote	Heterogeneous nuclear ribonucleoprotein A/B	HNRNPAB	21.4	30.302	5	5	5	0	0	0	0	8860100	5417900	5270800	5669800	0	10251000	0	0	637640	0	10301000	5439400	6292500	5191700	1713300	12407000
>tr|D6RER8|D6RER8_HUMAN Putative sodium-coupled neutral amino acid transporter 9 (Fragment) OS=Homo sapiens GN=SLC38A9 PE=2 SV=1 XREF(PFAM)=Transmembrane amino acid transporter protein;;>tr|E7ESU6|E7ESU6_HUMAN Putative sodium-coupled neutral amino acid tra	Putative sodium-coupled neutral amino acid transporter 9	SLC38A9	9.8	11.365	1	1	1	1135500	0	0	0	0	0	0	0	0	0	1135500	684410	0	0	0	0	729790	0	665760	0
>tr|D6RAC2|D6RAC2_HUMAN Guanine nucleotide-binding protein subunit beta-2-like 1 OS=Homo sapiens GN=GNB2L1 PE=2 SV=1 XREF(PFAM)=WD domain, G-beta repeat;;>sp|P63244|GBLP_HUMAN Guanine nucleotide-binding protein subunit beta-2-like 1 OS=Homo sapiens GN=GNB2	Guanine nucleotide-binding protein subunit beta-2-like 1	GNB2L1	12.6	29.75	3	3	3	0	0	0	0	7731500	0	7616400	0	0	12859000	0	3516200	0	2923700	10097000	4166400	4234400	5800100	1064400	15929000
>tr|D6RAV1|D6RAV1_HUMAN Endonuclease 8-like 3 OS=Homo sapiens GN=NEIL3 PE=2 SV=1;>sp|Q8TAT5|NEIL3_HUMAN Endonuclease 8-like 3 OS=Homo sapiens GN=NEIL3 PE=1 SV=3 XREF(PFAM)=Formamidopyrimidine-DNA glycosylase H2TH domain;GRF zinc finger;Zn-finger in Ran bin	Endonuclease 8-like 3	NEIL3	20.6	6.7366	1	1	1	0	0	0	0	0	0	0	0	0	1103500	991530	816580	409490	648100	608830	0	753420	1490100	807550	1300600
>tr|D6RBB0|D6RBB0_HUMAN Peroxisome biogenesis factor 10 OS=Homo sapiens GN=PEX10 PE=2 SV=1 XREF(PFAM)=Pex2 / Pex12 amino terminal region;;>sp|O60683|PEX10_HUMAN Peroxisome biogenesis factor 10 OS=Homo sapiens GN=PEX10 PE=1 SV=1 XREF(PFAM)=Pex2 / Pex12 amin	Peroxisome biogenesis factor 10	PEX10	11.4	36.869	3	3	3	0	0	7608200	0	4766800	0	5711300	6778300	6401600	0	1831500	0	6181600	2577500	4471600	4035300	4083200	11204000	3945900	1155200
>tr|D6RC14|D6RC14_HUMAN 39S ribosomal protein L3, mitochondrial (Fragment) OS=Homo sapiens GN=MRPL3 PE=2 SV=1 XREF(PFAM)=Ribosomal protein L3;;>sp|P09001|RM03_HUMAN 39S ribosomal protein L3, mitochondrial OS=Homo sapiens GN=MRPL3 PE=1 SV=1 XREF(PFAM)=Ribos	39S ribosomal protein L3, mitochondrial	MRPL3	4.5	17.095	1	1	1	0	0	0	0	0	0	0	0	0	1633100	1976500	2324700	926670	995630	1564600	878200	1795800	3827500	2426300	1925000
>tr|D6RCP9|D6RCP9_HUMAN Deoxycytidine kinase OS=Homo sapiens GN=DCK PE=2 SV=1 XREF(PFAM)=Deoxynucleoside kinase (_KINASE_-METABOLIC);;>sp|P27707|DCK_HUMAN Deoxycytidine kinase OS=Homo sapiens GN=DCK PE=1 SV=1 XREF(PFAM)=Deoxynucleoside kinase (_KINASE_-MET	Deoxycytidine kinase	DCK	10.1	22.891	2	2	2	0	0	0	3593600	0	0	4310000	3770600	4198800	0	1309400	1333200	1180100	2338500	1104200	1221800	3785200	4669800	3547000	4523700
>tr|D6RF48|D6RF48_HUMAN Syntaxin-18 OS=Homo sapiens GN=STX18 PE=2 SV=1 XREF(PFAM)=SNARE-complex protein Syntaxin-18 N-terminus;;>sp|Q9P2W9|STX18_HUMAN Syntaxin-18 OS=Homo sapiens GN=STX18 PE=1 SV=1 XREF(PFAM)=SNARE-complex protein Syntaxin-18 N-terminus;	Syntaxin-18	STX18	7.5	35.42	2	2	2	0	0	0	0	0	0	0	0	0	3294600	542910	0	0	0	0	302910	379220	0	2136300	3883300
>tr|D6RFM5|D6RFM5_HUMAN Succinate dehydrogenase [ubiquinone] flavoprotein subunit, mitochondrial OS=Homo sapiens GN=SDHA PE=2 SV=1 XREF(PFAM)=FAD binding domain;Fumarate reductase flavoprotein C-term;;>tr|E9PBJ5|E9PBJ5_HUMAN Succinate dehydrogenase [ubiqui	Succinate dehydrogenase [ubiquinone] flavoprotein subunit, mitochondrial	SDHA	17.2	63.566	7	7	7	24471000	18047000	15987000	17676000	25372000	20671000	24373000	23305000	25277000	32055000	19682000	23234000	14685000	13213000	29718000	18016000	22422000	28438000	19423000	27796000
>sp|P14406|CX7A2_HUMAN Cytochrome c oxidase subunit 7A2, mitochondrial OS=Homo sapiens GN=COX7A2 PE=1 SV=1 XREF(PFAM)=Cytochrome c oxidase subunit VIIa;;>tr|D6RIE3|D6RIE3_HUMAN Cytochrome c oxidase subunit 7A2, mitochondrial OS=Homo sapiens GN=COX7A2 PE=4	Cytochrome c oxidase subunit 7A2, mitochondrial	COX7A2	18.1	9.3959	2	2	2	39487000	42107000	44976000	42836000	39605000	41475000	0	40445000	58172000	35699000	36956000	45097000	39424000	29714000	41066000	33090000	16942000	58628000	44524000	47000000
>tr|D8MCT0|D8MCT0_HUMAN Leucine-rich repeat-containing G protein-coupled receptor 5 OS=Homo sapiens GN=LGR5 PE=2 SV=1 XREF(PFAM)=7 transmembrane receptor (rhodopsin family);Leucine Rich Repeat;Leucine rich repeat N-terminal domain;;>sp|O75473-2|LGR5_HUMAN	Leucine-rich repeat-containing G-protein coupled receptor 5	LGR5	1.6	92.005	1	1	1	103790	0	0	0	0	0	0	0	0	0	103790	192230	145840	136210	273530	66739	207880	193080	106610	0
>sp|Q96BD0-2|SO4A1_HUMAN Isoform 2 of Solute carrier organic anion transporter family member 4A1 OS=Homo sapiens GN=SLCO4A1;>tr|E1P5H9|E1P5H9_HUMAN Solute carrier organic anion transporter family member 4A1 OS=Homo sapiens GN=SLCO4A1 PE=4 SV=1 XREF(PFAM)=K	Solute carrier organic anion transporter family member 4A1	SLCO4A1	1.9	62.325	1	1	1	0	1456300	0	0	1580700	2356500	0	0	3204900	2154000	1555000	1542800	202540	833890	1585600	3174600	1075300	1097600	2406100	2456800
>tr|E2QRD4|E2QRD4_HUMAN Protein MMS22-like OS=Homo sapiens GN=MMS22L PE=2 SV=1;>sp|Q6ZRQ5|MMS22_HUMAN Protein MMS22-like OS=Homo sapiens GN=MMS22L PE=1 SV=3	Protein MMS22-like	MMS22L	2.7	137.5	2	2	2	0	0	0	3554100	0	0	0	0	0	0	2986100	1088900	0	2531700	0	0	984650	1135300	0	0
>tr|E2QRH7|E2QRH7_HUMAN Elongation of very long chain fatty acids protein 5 OS=Homo sapiens GN=ELOVL5 PE=2 SV=2 XREF(PFAM)=GNS1/SUR4 family;;>sp|Q9NYP7|ELOV5_HUMAN Elongation of very long chain fatty acids protein 5 OS=Homo sapiens GN=ELOVL5 PE=1 SV=1 XREF	Elongation of very long chain fatty acids protein 5	ELOVL5	12.5	34.202	4	4	4	124910000	134500000	124030000	131780000	92270000	138320000	141810000	126900000	134760000	80750000	141270000	145880000	125660000	99033000	131120000	141580000	127300000	159770000	102680000	35914000
>sp|O60313|OPA1_HUMAN Dynamin-like 120 kDa protein, mitochondrial OS=Homo sapiens GN=OPA1 PE=1 SV=3 XREF(PFAM)=Dynamin family;;>tr|E5KLK1|E5KLK1_HUMAN Dynamin-like 120 kDa protein, mitochondrial OS=Homo sapiens GN=OPA1 PE=3 SV=1 XREF(PFAM)=Dynamin family;;	Dynamin-like 120 kDa protein, mitochondrial;Dynamin-like 120 kDa protein, form S1	OPA1	14.6	111.63	12	12	12	24026000	24483000	22067000	24555000	26025000	26256000	25573000	20260000	26984000	20019000	19398000	31961000	16690000	22961000	24817000	18960000	25736000	35791000	14783000	27468000
>tr|H0YC56|H0YC56_HUMAN Alpha-1,3-mannosyl-glycoprotein 4-beta-N-acetylglucosaminyltransferase B (Fragment) OS=Homo sapiens GN=MGAT4B PE=4 SV=1;>tr|E5RFL0|E5RFL0_HUMAN Alpha-1,3-mannosyl-glycoprotein 4-beta-N-acetylglucosaminyltransferase B OS=Homo sapiens	Alpha-1,3-mannosyl-glycoprotein 4-beta-N-acetylglucosaminyltransferase B	MGAT4B	7.3	16.064	1	1	1	0	0	0	0	0	0	0	0	0	0	0	0	0	0	0	0	0	0	0	0
>tr|E5RGX5|E5RGX5_HUMAN Stathmin OS=Homo sapiens GN=STMN2 PE=2 SV=1 XREF(PFAM)=Stathmin family;;>sp|Q93045|STMN2_HUMAN Stathmin-2 OS=Homo sapiens GN=STMN2 PE=1 SV=3 XREF(PFAM)=Stathmin family;;>sp|Q93045-2|STMN2_HUMAN Isoform 2 of Stathmin-2 OS=Homo sapien	Stathmin;Stathmin-2	STMN2	6	19.574	1	1	1	0	0	0	0	10575000	0	0	0	0	0	0	0	0	0	10905000	0	0	0	0	0
>tr|E5RGY9|E5RGY9_HUMAN Clathrin coat assembly protein AP180 (Fragment) OS=Homo sapiens GN=SNAP91 PE=2 SV=1 XREF(PFAM)=ANTH domain;;>sp|O60641-3|AP180_HUMAN Isoform 3 of Clathrin coat assembly protein AP180 OS=Homo sapiens GN=SNAP91;>sp|O60641-4|AP180_HUMA	Clathrin coat assembly protein AP180	SNAP91	2.6	61.035	1	1	1	0	0	0	0	0	0	0	0	0	0	0	0	0	0	0	0	0	0	0	0
>tr|E5RHG8|E5RHG8_HUMAN Transcription elongation factor B polypeptide 1 (Fragment) OS=Homo sapiens GN=TCEB1 PE=2 SV=1 XREF(PFAM)=Skp1 family, tetramerisation domain;;>sp|Q15369-2|ELOC_HUMAN Isoform 2 of Transcription elongation factor B polypeptide 1 OS=Ho	Transcription elongation factor B polypeptide 1	TCEB1	48.3	9.9601	3	3	3	0	0	0	0	0	0	3171300	0	0	0	1786400	1191900	464850	729560	2334900	1012500	2739700	3273000	3053400	1736900
>tr|E5RI99|E5RI99_HUMAN 60S ribosomal protein L30 (Fragment) OS=Homo sapiens GN=RPL30 PE=2 SV=1 XREF(PFAM)=Ribosomal protein L7Ae/L30e/S12e/Gadd45 family;;>sp|P62888|RL30_HUMAN 60S ribosomal protein L30 OS=Homo sapiens GN=RPL30 PE=1 SV=2 XREF(PFAM)=Ribosom	60S ribosomal protein L30	RPL30	58.8	12.656	5	5	5	0	0	10708000	13595000	12179000	11857000	15740000	16098000	14227000	30199000	0	1181600	7848900	7244800	9530000	5714000	13738000	22199000	15821000	40230000
>tr|E5RIT4|E5RIT4_HUMAN Eukaryotic translation initiation factor 3 subunit E (Fragment) OS=Homo sapiens GN=EIF3E PE=2 SV=1 XREF(PFAM)=eIF3 subunit 6 N terminal domain;;>tr|H0YBR5|H0YBR5_HUMAN Eukaryotic translation initiation factor 3 subunit E (Fragment)	Eukaryotic translation initiation factor 3 subunit E	EIF3E	14.7	8.868	1	1	1	3176300	0	0	0	0	0	0	0	0	0	3176300	0	0	0	2315800	924140	2172900	1967600	1222700	0
>tr|H0YBM0|H0YBM0_HUMAN AP-3 complex subunit mu-2 (Fragment) OS=Homo sapiens GN=AP3M2 PE=2 SV=1 XREF(PFAM)=Adaptor complexes medium subunit family;;>tr|E5RJ52|E5RJ52_HUMAN AP-3 complex subunit mu-2 (Fragment) OS=Homo sapiens GN=AP3M2 PE=2 SV=1 XREF(PFAM)=A	AP-3 complex subunit mu-1;AP-3 complex subunit mu-2	AP3M2;AP3M1	20.8	5.5926	1	1	1	0	0	0	0	0	0	0	0	0	1663900	0	0	0	0	0	0	0	0	0	1961200
>sp|Q5H8A4-4|PIGG_HUMAN Isoform 4 of GPI ethanolamine phosphate transferase 2 OS=Homo sapiens GN=PIGG;>tr|E7EM50|E7EM50_HUMAN GPI ethanolamine phosphate transferase 2 OS=Homo sapiens GN=PIGG PE=2 SV=1 XREF(PFAM)=Type I phosphodiesterase / nucleotide pyroph	GPI ethanolamine phosphate transferase 2	PIGG	19.4	51.266	8	8	8	60306000	61184000	62601000	65449000	54402000	62742000	77529000	64166000	59576000	42427000	59358000	72249000	51649000	46171000	66300000	44022000	53814000	103750000	55547000	44901000
>sp|P62158|CALM_HUMAN Calmodulin OS=Homo sapiens GN=CALM1 PE=1 SV=2 XREF(PFAM)=EF-hand domain pair;;>tr|E7ETZ0|E7ETZ0_HUMAN Calmodulin OS=Homo sapiens GN=CALM1 PE=2 SV=1 XREF(PFAM)=EF-hand domain pair;;>tr|H0Y7A7|H0Y7A7_HUMAN Calmodulin (Fragment) OS=Homo	Calmodulin;Calmodulin-like protein 3;Troponin C, skeletal muscle	CALM1;CALM2;CALM3;TNNC2;CALML3	15.4	16.837	2	2	2	6550200	7290600	5227500	7814100	24842000	0	0	8222200	6704400	0	6830000	8805500	3154100	6900200	19954000	4476900	3253000	14041000	5607400	5652900
>sp|O14617-3|AP3D1_HUMAN Isoform 3 of AP-3 complex subunit delta-1 OS=Homo sapiens GN=AP3D1;>tr|E7EMM2|E7EMM2_HUMAN AP-3 complex subunit delta-1 OS=Homo sapiens GN=AP3D1 PE=2 SV=1 XREF(PFAM)=Adaptin N terminal region;Bovine leukaemia virus receptor (BLVR);	AP-3 complex subunit delta-1	AP3D1	1.3	111.24	1	1	1	0	0	0	0	0	0	0	0	0	1297900	0	0	294170	722920	0	410260	804120	909410	0	1529800
>tr|E7EN24|E7EN24_HUMAN Cadherin-17 OS=Homo sapiens GN=CDH17 PE=2 SV=1 XREF(PFAM)=Cadherin domain;;>sp|Q12864|CAD17_HUMAN Cadherin-17 OS=Homo sapiens GN=CDH17 PE=1 SV=3 XREF(PFAM)=Cadherin domain;;>tr|H0YBL0|H0YBL0_HUMAN Cadherin-17 (Fragment) OS=Homo sapi	Cadherin-17	CDH17	4.1	64.163	2	2	2	0	0	0	0	0	0	0	0	3648700	0	0	0	108890	2065000	2353900	1661100	263980	4781500	2792100	661330
>tr|Q5T205|Q5T205_HUMAN Nicastrin (Fragment) OS=Homo sapiens GN=NCSTN PE=2 SV=1 XREF(PFAM)=Nicastrin;;>tr|H0Y6T7|H0Y6T7_HUMAN Nicastrin (Fragment) OS=Homo sapiens GN=NCSTN PE=4 SV=1 XREF(PFAM)=Nicastrin;;>tr|H0Y3Z4|H0Y3Z4_HUMAN Nicastrin (Fragment) OS=Homo	Nicastrin	NCSTN	9.6	24.522	2	2	2	0	0	0	0	0	0	3033500	0	0	0	1122400	0	0	0	1329700	1054300	2620600	1615400	1253500	0
>tr|F5H144|F5H144_HUMAN G-protein-coupled receptor 56 OS=Homo sapiens GN=GPR56 PE=2 SV=1 XREF(PFAM)=7 transmembrane receptor (Secretin family);Latrophilin/CL-1-like GPS domain;;>tr|E7ENB2|E7ENB2_HUMAN G-protein-coupled receptor 56 OS=Homo sapiens GN=GPR56	G-protein coupled receptor 56	GPR56	4.9	57.375	2	2	2	11120000	7537300	8891700	8840300	10217000	9207100	7415700	12118000	8539100	7429900	9921000	7896600	7538100	6374800	10324000	8207900	6680300	14481000	6866400	8385700
>tr|E7EP60|E7EP60_HUMAN Integrin alpha-4 (Fragment) OS=Homo sapiens GN=ITGA4 PE=2 SV=1 XREF(PFAM)=Integrin alpha;;>sp|P13612|ITA4_HUMAN Integrin alpha-4 OS=Homo sapiens GN=ITGA4 PE=1 SV=3 XREF(PFAM)=FG-GAP repeat;Integrin alpha;	Integrin alpha-4	ITGA4	1.1	67.508	1	1	1	6108900	0	0	0	0	0	0	0	0	0	6108900	5509300	3038100	0	2866200	3215100	0	0	2447500	0
>tr|E7EPB3|E7EPB3_HUMAN 60S ribosomal protein L14 OS=Homo sapiens GN=RPL14 PE=2 SV=1 XREF(PFAM)=Ribosomal protein L14;;>sp|P50914|RL14_HUMAN 60S ribosomal protein L14 OS=Homo sapiens GN=RPL14 PE=1 SV=4 XREF(PFAM)=Ribosomal protein L14;	60S ribosomal protein L14	RPL14	18.5	14.558	2	2	2	0	0	0	0	0	0	0	0	0	3191200	2834800	2800000	0	0	3844900	2599900	2541900	4932800	1733900	3761400
>tr|H0YD13|H0YD13_HUMAN CD44 antigen (Fragment) OS=Homo sapiens GN=CD44 PE=2 SV=1 XREF(PFAM)=Extracellular link domain;;>sp|P16070-18|CD44_HUMAN Isoform 18 of CD44 antigen OS=Homo sapiens GN=CD44;>sp|P16070-12|CD44_HUMAN Isoform 12 of CD44 antigen OS=Homo	CD44 antigen	CD44	20	20.228	4	4	4	6304100	9457800	9444200	7388500	5663800	9600800	10693000	8699600	17424000	7347200	7583400	9983100	6919600	6182800	9213200	8897300	8824900	14863000	8141600	6023200
>tr|Q5JXL7|Q5JXL7_HUMAN Putative uncharacterized protein DKFZp586I031 OS=Homo sapiens GN=DKFZp586I031 PE=4 SV=1;>tr|G3V1Q4|G3V1Q4_HUMAN Septin 7, isoform CRA_a OS=Homo sapiens GN=SEPT7 PE=3 SV=1 XREF(PFAM)=Septin;;>sp|Q16181-2|SEPT7_HUMAN Isoform 2 of Sept	Septin-7	DKFZp586I031;SEPT7	10.2	10.892	1	1	1	0	0	0	0	0	0	0	0	0	2148000	1380600	750520	422570	0	3296100	694340	962160	1689800	1311500	2531800
>tr|Q5QPN5|Q5QPN5_HUMAN Acyl-protein thioesterase 2 (Fragment) OS=Homo sapiens GN=LYPLA2 PE=2 SV=1 XREF(PFAM)=Phospholipase/Carboxylesterase;;>tr|E7EPS4|E7EPS4_HUMAN Acyl-protein thioesterase 2 OS=Homo sapiens GN=LYPLA2 PE=2 SV=1 XREF(PFAM)=Phospholipase/C	Acyl-protein thioesterase 2	LYPLA2	8.8	9.7331	1	1	1	0	0	0	0	0	0	0	0	1500400	0	0	0	695520	971300	0	0	0	0	1148200	0
>sp|P19404|NDUV2_HUMAN NADH dehydrogenase [ubiquinone] flavoprotein 2, mitochondrial OS=Homo sapiens GN=NDUFV2 PE=1 SV=2 XREF(PFAM)=Thioredoxin-like [2Fe-2S] ferredoxin;;>tr|E7EPT4|E7EPT4_HUMAN NADH dehydrogenase [ubiquinone] flavoprotein 2, mitochondrial	NADH dehydrogenase [ubiquinone] flavoprotein 2, mitochondrial	NDUFV2	32.1	27.391	7	7	7	40458000	39172000	49133000	50141000	34146000	47780000	41047000	42637000	49337000	48936000	37226000	43875000	33376000	34298000	46447000	38881000	32680000	57319000	37990000	56154000
>tr|F5GX39|F5GX39_HUMAN Transmembrane emp24 domain-containing protein 2 OS=Homo sapiens GN=TMED2 PE=2 SV=1 XREF(PFAM)=emp24/gp25L/p24 family/GOLD;;>tr|E7EQ72|E7EQ72_HUMAN Transmembrane emp24 domain-containing protein 2 (Fragment) OS=Homo sapiens GN=TMED2 P	Transmembrane emp24 domain-containing protein 2	TMED2	19	13.631	2	2	2	0	0	0	0	0	0	0	0	4121300	0	987100	415930	324970	0	493760	246220	1271200	1581800	3514600	2531400
>tr|E7EQR4|E7EQR4_HUMAN Ezrin OS=Homo sapiens GN=EZR PE=2 SV=2 XREF(PFAM)=Ezrin/radixin/moesin family;FERM C-terminal PH-like domain;FERM central domain;;>sp|P15311|EZRI_HUMAN Ezrin OS=Homo sapiens GN=EZR PE=1 SV=4 XREF(PFAM)=Ezrin/radixin/moesin family;FE	Ezrin	EZR	11.4	65.578	7	4	4	0	0	0	0	8201300	0	0	3321500	0	3493300	500890	667030	215640	0	13003000	0	0	1492500	0	1490700
>sp|Q9GZM5|YIPF3_HUMAN Protein YIPF3 OS=Homo sapiens GN=YIPF3 PE=1 SV=1;>tr|E7EQR8|E7EQR8_HUMAN Protein YIPF3 OS=Homo sapiens GN=YIPF3 PE=2 SV=1;>tr|D6RGY8|D6RGY8_HUMAN Protein YIPF3 (Fragment) OS=Homo sapiens GN=YIPF3 PE=2 SV=1;>tr|H0Y9A1|H0Y9A1_HUMAN Pro	Protein YIPF3;Protein YIPF3, 36 kDa form III	YIPF3	18.9	38.247	4	4	4	22863000	21713000	16438000	20350000	19032000	32417000	25076000	33692000	26737000	26008000	17744000	24232000	10523000	17112000	19096000	23817000	29494000	46165000	23059000	22216000
>tr|E7ER27|E7ER27_HUMAN Peroxisomal multifunctional enzyme type 2 OS=Homo sapiens GN=HSD17B4 PE=2 SV=3 XREF(PFAM)=short chain dehydrogenase;;>tr|G5E9S2|G5E9S2_HUMAN Hydroxysteroid (17-beta) dehydrogenase 4, isoform CRA_a OS=Homo sapiens GN=HSD17B4 PE=4 SV=	Peroxisomal multifunctional enzyme type 2;(3R)-hydroxyacyl-CoA dehydrogenase;Enoyl-CoA hydratase 2	HSD17B4	3	53.928	1	1	1	0	0	0	0	1447800	0	0	0	0	0	0	0	0	0	1493000	0	0	0	0	0
>tr|E9PFL9|E9PFL9_HUMAN Lupus La protein OS=Homo sapiens GN=SSB PE=2 SV=1 XREF(PFAM)=La domain;;>tr|E7ERC4|E7ERC4_HUMAN Lupus La protein (Fragment) OS=Homo sapiens GN=SSB PE=2 SV=1 XREF(PFAM)=La domain;RNA recognition motif. (a.k.a. RRM, RBD, or RNP domain	Lupus La protein	SSB	22.4	15.521	2	2	2	0	0	0	0	5182200	0	0	0	0	0	0	0	0	0	5343900	0	0	0	0	0
>tr|E7ERC6|E7ERC6_HUMAN Calcium-transporting ATPase type 2C member 1 OS=Homo sapiens GN=ATP2C1 PE=2 SV=1 XREF(PFAM)=Cation transporting ATPase, C-terminus;E1-E2 ATPase;haloacid dehalogenase-like hydrolase;;>sp|P98194-4|AT2C1_HUMAN Isoform 4 of Calcium-tran	Calcium-transporting ATPase type 2C member 1	ATP2C1	15.5	97.543	11	11	11	20756000	22218000	25935000	20571000	19103000	26189000	23226000	18944000	22333000	19154000	17029000	27066000	16342000	13129000	20541000	25046000	18031000	21502000	23851000	19847000
>tr|E7ERW2|E7ERW2_HUMAN Aspartate aminotransferase OS=Homo sapiens GN=GOT2 PE=2 SV=1 XREF(PFAM)=Aminotransferase class I and II;;>sp|P00505|AATM_HUMAN Aspartate aminotransferase, mitochondrial OS=Homo sapiens GN=GOT2 PE=1 SV=3 XREF(PFAM)=Aminotransferase c	Aspartate aminotransferase;Aspartate aminotransferase, mitochondrial	GOT2	2.6	43.029	1	1	1	0	0	0	0	0	0	0	0	0	0	0	0	0	0	0	0	0	0	0	0
>sp|Q9NWU5|RM22_HUMAN 39S ribosomal protein L22, mitochondrial OS=Homo sapiens GN=MRPL22 PE=1 SV=1 XREF(PFAM)=Ribosomal protein L22p/L17e;;>tr|E7ESL0|E7ESL0_HUMAN 39S ribosomal protein L22, mitochondrial OS=Homo sapiens GN=MRPL22 PE=2 SV=1 XREF(PFAM)=Ribos	39S ribosomal protein L22, mitochondrial	MRPL22	4.4	23.64	1	1	1	0	0	0	0	0	0	0	0	0	1755100	1558900	1091500	781710	832180	1183000	948030	0	1786900	1156500	2068700
>sp|O95299|NDUAA_HUMAN NADH dehydrogenase [ubiquinone] 1 alpha subcomplex subunit 10, mitochondrial OS=Homo sapiens GN=NDUFA10 PE=1 SV=1 XREF(PFAM)=Deoxynucleoside kinase (_KINASE_-METABOLIC);;>tr|E7ESZ7|E7ESZ7_HUMAN NADH dehydrogenase [ubiquinone] 1 alpha	NADH dehydrogenase [ubiquinone] 1 alpha subcomplex subunit 10, mitochondrial	NDUFA10	9.9	40.75	3	3	3	11819000	10066000	7499000	8654900	8986400	8724900	6791700	11332000	4634600	13444000	9289600	8241700	5192000	5843900	12869000	8136400	7973300	14028000	5136500	14923000
>sp|P60953|CDC42_HUMAN Cell division control protein 42 homolog OS=Homo sapiens GN=CDC42 PE=1 SV=2 XREF(PFAM)=Ras family;;>tr|E7ETU3|E7ETU3_HUMAN Cell division control protein 42 homolog OS=Homo sapiens GN=CDC42 PE=2 SV=1 XREF(PFAM)=Ras family;	Cell division control protein 42 homolog	CDC42	32.5	21.258	5	5	5	8192400	13675000	7785500	9760700	20128000	9747800	10934000	17220000	15413000	17614000	7639100	16057000	12141000	7327300	30885000	6098100	6101100	26661000	10088000	20757000
>sp|P50395|GDIB_HUMAN Rab GDP dissociation inhibitor beta OS=Homo sapiens GN=GDI2 PE=1 SV=2 XREF(PFAM)=GDP dissociation inhibitor;;>tr|E7EU23|E7EU23_HUMAN Rab GDP dissociation inhibitor beta OS=Homo sapiens GN=GDI2 PE=2 SV=1 XREF(PFAM)=GDP dissociation inh	Rab GDP dissociation inhibitor beta;Rab GDP dissociation inhibitor alpha	GDI2;GDI1	10.6	50.663	4	4	4	0	0	0	0	11196000	0	0	0	0	0	0	0	0	0	11546000	0	0	0	0	0
>tr|E7EU96|E7EU96_HUMAN Casein kinase II subunit alpha OS=Homo sapiens GN=CSNK2A1 PE=2 SV=1 XREF(PFAM)=Protein kinase domain (_KINASE_-PROTEIN);;>sp|Q8NEV1|CSK23_HUMAN Casein kinase II subunit alpha 3 OS=Homo sapiens GN=CSNK2A3 PE=1 SV=2 XREF(PFAM)=Protein	Casein kinase II subunit alpha 3;Casein kinase II subunit alpha	CSNK2A1;CSNK2A3	4.7	45.31	1	1	1	0	0	0	0	0	0	0	0	0	3152800	0	0	0	0	2102600	0	2087400	0	0	3716100	x
>sp|P28288|ABCD3_HUMAN ATP-binding cassette sub-family D member 3 OS=Homo sapiens GN=ABCD3 PE=1 SV=1 XREF(PFAM)=ABC transporter transmembrane region 2;ABC transporter;;>tr|E7EUE1|E7EUE1_HUMAN ATP-binding cassette sub-family D member 3 OS=Homo sapiens GN=AB	ATP-binding cassette sub-family D member 3	ABCD3	27.2	75.475	18	18	18	94750000	91095000	93617000	87125000	65116000	98470000	87333000	111220000	78990000	88095000	95163000	99795000	67161000	49127000	75646000	84437000	79665000	188330000	56477000	99171000
>tr|M0R0R9|M0R0R9_HUMAN General transcription factor IIF subunit 1 (Fragment) OS=Homo sapiens GN=GTF2F1 PE=4 SV=1 XREF(PFAM)=Transcription initiation factor IIF, alpha subunit (TFIIF-alpha);;>tr|E7EUG6|E7EUG6_HUMAN General transcription factor IIF subunit	General transcription factor IIF subunit 1	GTF2F1	2.9	43.344	1	1	1	0	0	0	0	0	0	0	0	0	2428900	0	0	0	0	1475000	0	1686800	1824600	956320	2863000
>sp|Q9H490-2|PIGU_HUMAN Isoform 2 of Phosphatidylinositol glycan anchor biosynthesis class U protein OS=Homo sapiens GN=PIGU;>tr|E7EVL4|E7EVL4_HUMAN Phosphatidylinositol glycan anchor biosynthesis class U protein OS=Homo sapiens GN=PIGU PE=2 SV=1 XREF(PFAM	Phosphatidylinositol glycan anchor biosynthesis class U protein	PIGU	7	47.61	3	3	3	15417000	13269000	13134000	16309000	13185000	14606000	16700000	15071000	12469000	11559000	14881000	14340000	4221000	10407000	15036000	12597000	15358000	23256000	11603000	14863000
>tr|E7EVY0|E7EVY0_HUMAN Mitochondrial inner membrane protein OXA1L OS=Homo sapiens GN=OXA1L PE=2 SV=1 XREF(PFAM)=60Kd inner membrane protein;;>sp|Q15070-2|OXA1L_HUMAN Isoform 2 of Mitochondrial inner membrane protein OXA1L OS=Homo sapiens GN=OXA1L;>sp|Q150	Mitochondrial inner membrane protein OXA1L	OXA1L	4.7	45.165	2	2	2	0	0	0	10042000	0	0	0	0	0	0	5051800	13587000	2393400	7153300	10117000	5124300	3780400	6922600	4227800	7326700
>sp|Q96MT1|RN145_HUMAN RING finger protein 145 OS=Homo sapiens GN=RNF145 PE=2 SV=2 XREF(PFAM)=TRC8 N-terminal domain;Ring finger domain;;>sp|Q96MT1-4|RN145_HUMAN Isoform 4 of RING finger protein 145 OS=Homo sapiens GN=RNF145;>tr|E7EW26|E7EW26_HUMAN RING fi	RING finger protein 145	RNF145	3.3	75.616	2	2	2	0	0	0	4157200	0	0	0	5995200	0	0	0	0	522530	3101500	616040	0	1071500	7577300	939000	1377200
>tr|E9PCS3|E9PCS3_HUMAN 26S proteasome non-ATPase regulatory subunit 2 OS=Homo sapiens GN=PSMD2 PE=2 SV=1 XREF(PFAM)=Proteasome/cyclosome repeat;;>tr|E7EW34|E7EW34_HUMAN 26S proteasome non-ATPase regulatory subunit 2 OS=Homo sapiens GN=PSMD2 PE=2 SV=1 XREF	26S proteasome non-ATPase regulatory subunit 2	PSMD2	6.3	82.193	4	4	4	7081700	0	6081200	0	8646600	0	0	6575700	6756200	0	7125300	1181200	4482300	698120	9853100	1056100	1229600	9187800	4045500	1624800
>tr|E7EW84|E7EW84_HUMAN Exocyst complex component 6 OS=Homo sapiens GN=EXOC6 PE=2 SV=1 XREF(PFAM)=Exocyst complex subunit Sec15-like;;>sp|Q8TAG9-2|EXOC6_HUMAN Isoform 2 of Exocyst complex component 6 OS=Homo sapiens GN=EXOC6;>sp|Q8TAG9|EXOC6_HUMAN Exocyst	Exocyst complex component 6	EXOC6	3.1	81.851	2	2	2	0	0	0	0	0	0	0	0	0	2725900	0	677760	168010	0	0	0	870330	1275500	0	3213000
>sp|Q13576-2|IQGA2_HUMAN Isoform 2 of Ras GTPase-activating-like protein IQGAP2 OS=Homo sapiens GN=IQGAP2;>tr|J3KR91|J3KR91_HUMAN Ras GTPase-activating-like protein IQGAP2 OS=Homo sapiens GN=IQGAP2 PE=4 SV=1 XREF(PFAM)=IQ calmodulin-binding motif;GTPase-ac	Ras GTPase-activating-like protein IQGAP2	IQGAP2	1.7	122.8	2	1	1	0	0	0	0	0	0	4535000	0	0	0	0	0	0	0	0	0	3917800	0	0	0
>tr|E7EWM1|E7EWM1_HUMAN Nuclear receptor coactivator 2 OS=Homo sapiens GN=NCOA2 PE=2 SV=2 XREF(PFAM)=PAS fold;Steroid receptor coactivator;		NCOA2	1.3	102.73	1	1	1	8661700	0	0	0	0	0	0	0	0	0	12519000	7945800	9112800	8463300	6933200	8135200	6099400	13582000	2493700	0
>sp|O43674-2|NDUB5_HUMAN Isoform 2 of NADH dehydrogenase [ubiquinone] 1 beta subcomplex subunit 5, mitochondrial OS=Homo sapiens GN=NDUFB5;>tr|E7EWP0|E7EWP0_HUMAN NADH dehydrogenase [ubiquinone] 1 beta subcomplex subunit 5, mitochondrial OS=Homo sapiens GN	NADH dehydrogenase [ubiquinone] 1 beta subcomplex subunit 5, mitochondrial	NDUFB5	8.8	15.667	1	1	1	0	7342200	0	0	0	0	0	5987300	0	0	0	7757000	1827200	0	3160500	2360900	1470200	7763200	0	0
>tr|Q6AWB1|Q6AWB1_HUMAN Dynactin subunit 1 OS=Homo sapiens GN=DKFZp686E0752 PE=2 SV=1 XREF(PFAM)=CAP-Gly domain;Dynein associated protein;;>sp|Q14203-3|DCTN1_HUMAN Isoform 3 of Dynactin subunit 1 OS=Homo sapiens GN=DCTN1;>tr|E7EX90|E7EX90_HUMAN Dynactin s	Dynactin subunit 1	DKFZp686E0752;DCTN1	2.5	98.517	2	2	2	0	0	0	0	0	0	0	0	0	610600	1151300	478580	0	0	992770	0	0	1201500	0	719710
>sp|Q9H857-2|NT5D2_HUMAN Isoform 2 of 5-nucleotidase domain-containing protein 2 OS=Homo sapiens GN=NT5DC2;>sp|Q9H857|NT5D2_HUMAN 5-nucleotidase domain-containing protein 2 OS=Homo sapiens GN=NT5DC2 PE=1 SV=1 XREF(PFAM)=5 nucleotidase family;;>tr|E9PAL9	5-nucleotidase domain-containing protein 2	NT5DC2	11.9	57.203	4	4	4	0	0	0	0	0	0	0	4938800	0	5741700	3867700	438650	0	1909000	0	2306100	4087000	8349400	0	5058000
>tr|F8WE41|F8WE41_HUMAN Nuclear cap-binding protein subunit 2 OS=Homo sapiens GN=NCBP2 PE=2 SV=1;>tr|E9PAR5|E9PAR5_HUMAN Nuclear cap-binding protein subunit 2 OS=Homo sapiens GN=NCBP2 PE=2 SV=1;>sp|P52298|NCBP2_HUMAN Nuclear cap-binding protein subunit 2 O	Nuclear cap-binding protein subunit 2	NCBP2	20.4	6.199	1	1	1	0	0	0	0	0	0	0	0	0	2315200	0	0	2146900	1925200	2236500	3003800	0	3032500	0	2728900
>tr|E9PAW1|E9PAW1_HUMAN Splicing factor 3A subunit 1 OS=Homo sapiens GN=SF3A1 PE=2 SV=1 XREF(PFAM)=Pre-mRNA splicing factor PRP21 like protein;Surp module;Ubiquitin family;;>sp|Q15459|SF3A1_HUMAN Splicing factor 3A subunit 1 OS=Homo sapiens GN=SF3A1 PE=1 S	Splicing factor 3A subunit 1	SF3A1	2.3	81.677	2	2	2	0	0	0	0	0	0	0	0	0	16790000	0	0	13821000	0	574620	0	0	0	0	19790000
>sp|Q96RT8|GCP5_HUMAN Gamma-tubulin complex component 5 OS=Homo sapiens GN=TUBGCP5 PE=1 SV=1 XREF(PFAM)=Spc97 / Spc98 family;;>tr|E9PB12|E9PB12_HUMAN Gamma-tubulin complex component 5 OS=Homo sapiens GN=TUBGCP5 PE=2 SV=1 XREF(PFAM)=Spc97 / Spc98 family;	Gamma-tubulin complex component 5	TUBGCP5	6.3	118.32	5	5	5	0	2227300	1388600	2787400	1341500	1730600	1849300	2242100	1961200	2397900	433850	1277600	2178500	2686000	2754700	635770	2334800	1796100	909320	1492100
>tr|H0YMD2|H0YMD2_HUMAN Nucleolar and spindle-associated protein 1 (Fragment) OS=Homo sapiens GN=NUSAP1 PE=2 SV=1;>sp|Q9BXS6-7|NUSAP_HUMAN Isoform 7 of Nucleolar and spindle-associated protein 1 OS=Homo sapiens GN=NUSAP1;>tr|E9PB35|E9PB35_HUMAN Nucleolar a	Nucleolar and spindle-associated protein 1	NUSAP1	8.3	15.876	1	1	1	0	0	0	0	0	0	0	0	0	0	0	0	0	0	0	0	0	0	0	0
>sp|Q86V81|THOC4_HUMAN THO complex subunit 4 OS=Homo sapiens GN=ALYREF PE=1 SV=3 XREF(PFAM)=C-terminal duplication domain of Friend of PRMT1;RNA recognition motif. (a.k.a. RRM, RBD, or RNP domain);;>tr|E9PB61|E9PB61_HUMAN THO complex subunit 4 OS=Homo sapi	THO complex subunit 4	ALYREF	4.3	26.888	1	1	1	0	0	0	0	0	0	0	0	0	2726900	0	1513600	0	785390	2978100	0	837850	1703900	872690	3214200
>tr|E9PB90|E9PB90_HUMAN Hexokinase-2 OS=Homo sapiens GN=HK2 PE=2 SV=1 XREF(PFAM)=Hexokinase (_KINASE_-METABOLIC);Hexokinase (_KINASE_-METABOLIC);;>sp|P52789|HXK2_HUMAN Hexokinase-2 OS=Homo sapiens GN=HK2 PE=1 SV=2 XREF(PFAM)=Hexokinase (_KINASE_-METABOLIC)	Hexokinase-2	HK2	2	98.972	2	1	1	0	0	0	0	0	0	0	1153900	0	0	0	0	0	0	0	0	0	1507800	0	0
>sp|Q5SNT2-2|TM201_HUMAN Isoform SAMP1 of Transmembrane protein 201 OS=Homo sapiens GN=TMEM201;>tr|H0Y4R5|H0Y4R5_HUMAN Transmembrane protein 201 (Fragment) OS=Homo sapiens GN=TMEM201 PE=4 SV=1 XREF(PFAM)=Ima1 N-terminal domain;Protein of unknown function C	Transmembrane protein 201	TMEM201	2.3	43.382	1	1	1	0	0	0	0	0	0	0	0	1781400	0	0	0	0	0	0	0	0	0	1363200	0
>tr|E9PBS1|E9PBS1_HUMAN Phosphoribosylaminoimidazole carboxylase (Fragment) OS=Homo sapiens GN=PAICS PE=2 SV=1 XREF(PFAM)=AIR carboxylase;SAICAR synthetase;;>sp|P22234|PUR6_HUMAN Multifunctional protein ADE2 OS=Homo sapiens GN=PAICS PE=1 SV=3 XREF(PFAM)=AI	Multifunctional protein ADE2;Phosphoribosylaminoimidazole-succinocarboxamide synthase;Phosphoribosylaminoimidazole carboxylase	PAICS	6.1	45.651	2	2	2	0	0	0	0	2444800	0	0	0	0	0	0	0	0	0	2521100	0	0	0	0	0
>tr|E9PC15|E9PC15_HUMAN Acylglycerol kinase, mitochondrial OS=Homo sapiens GN=AGK PE=2 SV=1 XREF(PFAM)=Diacylglycerol kinase catalytic domain (_KINASE_-METABOLIC);;>sp|Q53H12|AGK_HUMAN Acylglycerol kinase, mitochondrial OS=Homo sapiens GN=AGK PE=1 SV=2 XRE	Acylglycerol kinase, mitochondrial	AGK	37.8	43.796	13	13	13	143140000	157900000	149320000	147670000	108290000	152820000	130360000	163840000	131040000	119350000	150930000	131050000	102210000	104410000	188190000	130910000	119870000	219240000	77904000	137340000
>sp|P53667-4|LIMK1_HUMAN Isoform 4 of LIM domain kinase 1 OS=Homo sapiens GN=LIMK1;>sp|P53667-2|LIMK1_HUMAN Isoform 2 of LIM domain kinase 1 OS=Homo sapiens GN=LIMK1;>sp|P53667|LIMK1_HUMAN LIM domain kinase 1 OS=Homo sapiens GN=LIMK1 PE=1 SV=3 XREF(PFAM)=L	LIM domain kinase 1	LIMK1	32.5	68.728	20	20	18	109720000	114300000	92857000	85078000	96998000	98496000	76960000	65379000	11245000	59149000	111430000	136020000	87965000	70881000	92908000	82950000	71902000	82468000	3013800	71351000	x	>30000	0.640321	>30000
>tr|E9PFG7|E9PFG7_HUMAN 2-oxoglutarate dehydrogenase, mitochondrial OS=Homo sapiens GN=OGDH PE=2 SV=1 XREF(PFAM)=Dehydrogenase E1 component;Transketolase, pyrimidine binding domain;;>tr|F5H801|F5H801_HUMAN 2-oxoglutarate dehydrogenase, mitochondrial OS=Hom	2-oxoglutarate dehydrogenase, mitochondrial	OGDH	11	99.015	10	10	6	13640000	16295000	14716000	16490000	16785000	17072000	17080000	17440000	16465000	17380000	14450000	17428000	9411700	8290800	16826000	20611000	15061000	31091000	10477000	14417000
>tr|E9PCT3|E9PCT3_HUMAN Caveolin OS=Homo sapiens GN=CAV2 PE=2 SV=1 XREF(PFAM)=Caveolin;;>sp|P51636-2|CAV2_HUMAN Isoform Beta of Caveolin-2 OS=Homo sapiens GN=CAV2;>sp|P51636|CAV2_HUMAN Caveolin-2 OS=Homo sapiens GN=CAV2 PE=1 SV=2 XREF(PFAM)=Caveolin;	Caveolin;Caveolin-2	CAV2	15.9	12.953	1	1	1	0	0	0	6634700	0	0	0	0	0	0	0	0	0	4726100	0	0	0	0	0	0
>sp|Q9NTJ3-2|SMC4_HUMAN Isoform 2 of Structural maintenance of chromosomes protein 4 OS=Homo sapiens GN=SMC4;>tr|E9PD53|E9PD53_HUMAN Structural maintenance of chromosomes protein OS=Homo sapiens GN=SMC4 PE=2 SV=1 XREF(PFAM)=SMC proteins Flexible Hinge Doma	Structural maintenance of chromosomes protein;Structural maintenance of chromosomes protein 4	SMC4	4.3	140.28	5	5	5	4777600	4287700	3717000	3933400	5521200	3825200	5732200	4352100	4732500	5860300	7516500	4538200	1278300	925940	7997800	1795500	5132300	11471000	2743800	6971400
>tr|F5H861|F5H861_HUMAN Ribonucleoside-diphosphate reductase large subunit OS=Homo sapiens GN=RRM1 PE=2 SV=1 XREF(PFAM)=Ribonucleotide reductase, barrel domain;;>tr|E9PL69|E9PL69_HUMAN Ribonucleoside-diphosphate reductase large subunit OS=Homo sapiens GN=R	Ribonucleoside-diphosphate reductase;Ribonucleoside-diphosphate reductase large subunit	RRM1	9.7	52.005	4	4	4	0	9798400	0	0	15293000	0	0	0	0	0	1761700	8063400	528540	0	17954000	3909800	0	8221600	0	1095100
>sp|O43795-2|MYO1B_HUMAN Isoform 2 of Unconventional myosin-Ib OS=Homo sapiens GN=MYO1B;>tr|E9PDF6|E9PDF6_HUMAN Unconventional myosin-Ib OS=Homo sapiens GN=MYO1B PE=2 SV=1 XREF(PFAM)=IQ calmodulin-binding motif;Myosin head (motor domain);Myosin tail;;>sp|O	Unconventional myosin-Ib	MYO1B	1.9	124.95	2	2	2	0	0	0	0	2570100	0	0	0	0	0	962020	719060	1955800	276220	2650300	299520	692740	868340	737090	2192900
>tr|E9PE82|E9PE82_HUMAN Short-chain-specific acyl-CoA dehydrogenase, mitochondrial OS=Homo sapiens GN=ACADS PE=2 SV=1 XREF(PFAM)=Acyl-CoA dehydrogenase, C-terminal domain;Acyl-CoA dehydrogenase, N-terminal domain;;>sp|P16219|ACADS_HUMAN Short-chain specifi	Short-chain specific acyl-CoA dehydrogenase, mitochondrial	ACADS	10.8	44.012	4	4	4	7201400	0	9286400	17999000	0	8687100	6904600	9003000	8004900	9032400	9700500	0	4761300	13532000	4287000	6601800	3558500	14645000	7640700	9193300
>tr|H0YDD4|H0YDD4_HUMAN Dihydrolipoyllysine-residue acetyltransferase component of pyruvate dehydrogenase complex, mitochondrial (Fragment) OS=Homo sapiens GN=DLAT PE=2 SV=1 XREF(PFAM)=2-oxoacid dehydrogenases acyltransferase (catalytic domain);Biotin-requ	Dihydrolipoyllysine-residue acetyltransferase component of pyruvate dehydrogenase complex, mitochondrial	DLAT	3.5	51.201	1	1	1	0	0	0	0	0	0	0	0	0	2609300	2542000	0	0	0	0	2383600	0	4534100	0	3075500
>tr|H0YAC6|H0YAC6_HUMAN Lipopolysaccharide-responsive and beige-like anchor protein (Fragment) OS=Homo sapiens GN=LRBA PE=4 SV=1 XREF(PFAM)=Beige/BEACH domain;Domain of Unknown Function (DUF1088);WD domain, G-beta repeat;;>tr|E9PEM5|E9PEM5_HUMAN Lipopolysa	Lipopolysaccharide-responsive and beige-like anchor protein;Neurobeachin	LRBA;NBEA	0.8	166.8	1	1	1	0	0	0	0	1692900	0	0	0	0	0	0	0	0	0	1745700	0	0	0	0	0
>sp|Q9UIA9|XPO7_HUMAN Exportin-7 OS=Homo sapiens GN=XPO7 PE=1 SV=3 XREF(PFAM)=Importin-beta N-terminal domain;;>tr|E9PEN8|E9PEN8_HUMAN Exportin-7 OS=Homo sapiens GN=XPO7 PE=2 SV=1 XREF(PFAM)=Importin-beta N-terminal domain;;>tr|E7ESC6|E7ESC6_HUMAN Exportin	Exportin-7	XPO7	44.4	123.91	42	42	42	389310000	377960000	411760000	379710000	354000000	424470000	392940000	400360000	410970000	365370000	414610000	419470000	309630000	289350000	393850000	384410000	343840000	595130000	345270000	391190000
>tr|H7C104|H7C104_HUMAN Amyloid beta A4 protein (Fragment) OS=Homo sapiens GN=APP PE=2 SV=2 XREF(PFAM)=E2 domain of amyloid precursor protein;Beta-amyloid peptide (beta-APP);;>tr|H7C0V9|H7C0V9_HUMAN Gamma-secretase C-terminal fragment 59 (Fragment) OS=Homo	Amyloid-like protein 2;Amyloid beta A4 protein;N-APP;Soluble APP-alpha;Soluble APP-beta;C99;Beta-amyloid protein 42;Beta-amyloid protein 40;C83;P3(42);P3(40);C80;Gamma-secretase C-terminal fragment 59;Gamma-secretase C-terminal fragment 57;Gamma-secretase C-terminal fragment 50;C31	APP;APLP2	2.9	31.942	1	1	1	0	0	0	0	0	0	0	0	2449600	0	0	0	1085000	1425300	1436900	1547900	2013800	0	1874600	0
>tr|E9PF10|E9PF10_HUMAN Nuclear pore complex protein Nup155 OS=Homo sapiens GN=NUP155 PE=2 SV=1 XREF(PFAM)=Non-repetitive/WGA-negative nucleoporin C-terminal;Nup133 N terminal like;;>sp|O75694-2|NU155_HUMAN Isoform 2 of Nuclear pore complex protein Nup155	Nuclear pore complex protein Nup155	NUP155	1.4	148.09	2	2	2	3659200	0	0	0	0	0	0	0	0	0	3659200	0	1807000	0	2557600	1684200	1658100	2603000	2801400	2198400
>tr|E9PF19|E9PF19_HUMAN Transducin beta-like protein 2 OS=Homo sapiens GN=TBL2 PE=2 SV=1 XREF(PFAM)=WD domain, G-beta repeat;;>sp|Q9Y4P3|TBL2_HUMAN Transducin beta-like protein 2 OS=Homo sapiens GN=TBL2 PE=1 SV=1 XREF(PFAM)=WD domain, G-beta repeat;	Transducin beta-like protein 2	TBL2	6.8	45.935	3	3	3	1994300	1511800	888260	0	1587200	0	0	0	1278100	1366700	1749900	1848000	414230	336380	2057900	446590	445300	947720	921070	1590100
>tr|E9PFH7|E9PFH7_HUMAN C-Jun-amino-terminal kinase-interacting protein 3 OS=Homo sapiens GN=MAPK8IP3 PE=2 SV=1 XREF(PFAM)=JNK_SAPK-associated protein-1;;>sp|Q9UPT6|JIP3_HUMAN C-Jun-amino-terminal kinase-interacting protein 3 OS=Homo sapiens GN=MAPK8IP3 PE	C-Jun-amino-terminal kinase-interacting protein 3;C-Jun-amino-terminal kinase-interacting protein 4	MAPK8IP3;SPAG9	2	146.68	2	2	2	0	0	0	0	0	12565000	11322000	0	0	0	7290300	8314500	0	5843800	8331400	10414000	10027000	13431000	8836200	0
>tr|H7C5Q9|H7C5Q9_HUMAN Serine/threonine-protein phosphatase 2A 56 kDa regulatory subunit delta isoform (Fragment) OS=Homo sapiens GN=PPP2R5D PE=4 SV=1 XREF(PFAM)=Protein phosphatase 2A regulatory B subunit (B56 family);;>sp|Q14738-3|2A5D_HUMAN Isoform Del	Serine/threonine-protein phosphatase 2A 56 kDa regulatory subunit delta isoform	PPP2R5D	7.1	18.522	1	1	1	0	0	0	0	0	0	0	0	0	1440800	0	0	0	0	0	0	0	0	0	1698300
>sp|Q86Y56-3|HEAT2_HUMAN Isoform 3 of HEAT repeat-containing protein 2 OS=Homo sapiens GN=HEATR2;>tr|E9PGY2|E9PGY2_HUMAN HEAT repeat-containing protein 2 OS=Homo sapiens GN=HEATR2 PE=2 SV=1 XREF(PFAM)=HEAT repeat;;>tr|H0Y650|H0Y650_HUMAN HEAT repeat-contai	HEAT repeat-containing protein 2	HEATR2	12.3	26.361	3	3	3	0	0	4312200	0	3444000	0	3945700	0	0	3697400	1708900	1792700	3448100	1200100	3488400	2111800	3256800	0	987090	4149100
>tr|E9PH70|E9PH70_HUMAN Kinase D-interacting substrate of 220 kDa (Fragment) OS=Homo sapiens GN=KIDINS220 PE=2 SV=1 XREF(PFAM)=Ankyrin repeat;Ankyrin repeats (3 copies);KAP family P-loop domain;;>sp|Q9ULH0-2|KDIS_HUMAN Isoform 2 of Kinase D-interacting sub	Kinase D-interacting substrate of 220 kDa	KIDINS220	15.2	145.47	17	17	17	20856000	21079000	25027000	22459000	21699000	26003000	22147000	22945000	24837000	17236000	20156000	20456000	14316000	17664000	19259000	21597000	20706000	38933000	19125000	20425000
>tr|F8WDS9|F8WDS9_HUMAN LanC-like protein 1 OS=Homo sapiens GN=LANCL1 PE=2 SV=1;>tr|E9PHS0|E9PHS0_HUMAN LanC-like protein 1 (Fragment) OS=Homo sapiens GN=LANCL1 PE=2 SV=1 XREF(PFAM)=Lanthionine synthetase C-like protein;;>sp|O43813|LANC1_HUMAN LanC-like pr	LanC-like protein 1	LANCL1	14.6	9.2824	1	1	1	0	0	0	0	0	0	0	0	0	2223200	2257900	0	0	0	0	2506400	0	0	0	2620400
>tr|E9PHT9|E9PHT9_HUMAN Annexin OS=Homo sapiens GN=ANXA5 PE=2 SV=1 XREF(PFAM)=Annexin;;>sp|P08758|ANXA5_HUMAN Annexin A5 OS=Homo sapiens GN=ANXA5 PE=1 SV=2 XREF(PFAM)=Annexin;	Annexin;Annexin A5	ANXA5	9.8	18.224	1	1	1	0	0	0	0	0	0	0	0	0	2775700	0	3228800	2860200	0	7154000	0	0	4776500	1438800	3271700
>tr|E9PHY8|E9PHY8_HUMAN Maestro heat-like repeat-containing protein family member 1 OS=Homo sapiens GN=MROH1 PE=2 SV=1;>sp|Q8NDA8|MROH1_HUMAN Maestro heat-like repeat-containing protein family member 1 OS=Homo sapiens GN=MROH1 PE=2 SV=3 XREF(PFAM)=HEAT rep	Maestro heat-like repeat-containing protein family member 1	MROH1	16.9	180.28	25	25	25	64480000	65564000	68662000	69133000	59637000	61689000	66393000	60307000	73106000	48438000	57942000	77257000	55345000	48607000	61986000	44990000	59019000	87570000	51468000	63508000
>tr|E9PKA7|E9PKA7_HUMAN CAAX prenyl protease 2 OS=Homo sapiens GN=RCE1 PE=2 SV=1 XREF(PFAM)=CAAX protease self-immunity;;>tr|E9PI08|E9PI08_HUMAN CAAX prenyl protease 2 OS=Homo sapiens GN=RCE1 PE=2 SV=1 XREF(PFAM)=CAAX protease self-immunity;;>sp|Q9Y256|FAC	CAAX prenyl protease 2	RCE1	13.1	22.712	2	2	2	0	12751000	0	0	0	10482000	11432000	14990000	10720000	0	8640900	13601000	0	5478500	6283200	9279800	9730000	19077000	8123700	6338600
>tr|E9PI61|E9PI61_HUMAN Probable palmitoyltransferase ZDHHC24 OS=Homo sapiens GN=ZDHHC24 PE=2 SV=1 XREF(PFAM)=DHHC palmitoyltransferase;;>tr|E9PLR9|E9PLR9_HUMAN Probable palmitoyltransferase ZDHHC24 OS=Homo sapiens GN=ZDHHC24 PE=2 SV=1 XREF(PFAM)=DHHC palm	Probable palmitoyltransferase ZDHHC24	ZDHHC24	3.5	21.349	1	1	1	0	0	0	0	0	0	0	0	0	1169400	988120	1287400	635090	741790	1136200	1301400	1200400	2214400	1108600	1378300
>tr|E9PNS2|E9PNS2_HUMAN Histone-binding protein RBBP4 OS=Homo sapiens GN=RBBP4 PE=2 SV=1 XREF(PFAM)=Histone-binding protein RBBP4 or subunit C of CAF1 complex;;>tr|E9PIC4|E9PIC4_HUMAN Histone-binding protein RBBP4 OS=Homo sapiens GN=RBBP4 PE=4 SV=1 XREF(PF	Histone-binding protein RBBP4	RBBP4	22.6	7.5495	1	1	1	0	0	0	0	3805700	0	0	0	0	0	0	0	0	0	3924400	0	0	0	0	0
>tr|E9PIE4|E9PIE4_HUMAN Mitochondrial carrier homolog 2 (Fragment) OS=Homo sapiens GN=MTCH2 PE=2 SV=1 XREF(PFAM)=Mitochondrial carrier protein;		MTCH2	36.1	28.662	7	1	1	1053700	0	0	0	0	0	0	0	0	0	1053700	0	0	0	0	1021600	0	1744700	0	0
>tr|E9PN66|E9PN66_HUMAN Tumor protein p53-inducible protein 11 (Fragment) OS=Homo sapiens GN=TP53I11 PE=2 SV=1;>tr|E9PKN9|E9PKN9_HUMAN Tumor protein p53-inducible protein 11 (Fragment) OS=Homo sapiens GN=TP53I11 PE=2 SV=1;>tr|E9PS55|E9PS55_HUMAN Tumor prot	Tumor protein p53-inducible protein 11	TP53I11	30.6	6.8649	2	2	2	0	0	0	0	0	0	0	0	0	1635700	1290400	93334	653520	0	1186600	1962100	1792500	0	1641200	1928000
>tr|E9PMA9|E9PMA9_HUMAN Ribonuclease H1 OS=Homo sapiens GN=RNH1 PE=2 SV=1;>tr|E9PMN0|E9PMN0_HUMAN Ribonuclease H1 OS=Homo sapiens GN=RNH1 PE=2 SV=1;>tr|E9PIK5|E9PIK5_HUMAN Ribonuclease H1 (Fragment) OS=Homo sapiens GN=RNH1 PE=2 SV=1;>tr|E9PMJ3|E9PMJ3_HUMAN	Ribonuclease inhibitor	RNH1	27.3	8.4275	2	2	2	0	0	0	0	4885500	0	0	0	0	0	0	0	0	0	5037900	0	0	754650	508610	518240
>tr|J3KPG2|J3KPG2_HUMAN Translationally-controlled tumor protein OS=Homo sapiens GN=TPT1 PE=4 SV=1 XREF(PFAM)=Translationally controlled tumour protein;;>tr|E9PJF7|E9PJF7_HUMAN Translationally-controlled tumor protein (Fragment) OS=Homo sapiens GN=TPT1 PE=	Translationally-controlled tumor protein	TPT1	14.4	18.108	2	2	2	0	0	0	0	0	0	0	0	0	550530	290020	202440	134780	148780	5122000	111010	73690	370780	110620	648910
>sp|P29692-3|EF1D_HUMAN Isoform 3 of Elongation factor 1-delta OS=Homo sapiens GN=EEF1D;>tr|E9PK01|E9PK01_HUMAN Elongation factor 1-delta (Fragment) OS=Homo sapiens GN=EEF1D PE=2 SV=1 XREF(PFAM)=Eukaryotic elongation factor 1 beta central acidic region;EF-	Elongation factor 1-delta	EEF1D	28.8	28.558	7	7	7	15226000	14246000	12659000	13202000	26920000	17022000	16910000	17404000	21404000	25118000	14022000	14854000	10403000	9687800	34203000	12611000	13808000	22865000	12877000	30330000
>tr|E9PK09|E9PK09_HUMAN Bcl-2-associated transcription factor 1 (Fragment) OS=Homo sapiens GN=BCLAF1 PE=2 SV=1;>sp|Q9NYF8-4|BCLF1_HUMAN Isoform 4 of Bcl-2-associated transcription factor 1 OS=Homo sapiens GN=BCLAF1;>tr|E9PQN2|E9PQN2_HUMAN Bcl-2-associated	Bcl-2-associated transcription factor 1	BCLAF1	5.2	83.231	3	3	3	0	0	0	0	0	0	0	0	0	2330300	0	0	0	0	548330	376450	447020	969050	0	2746600
>tr|E9PQR3|E9PQR3_HUMAN Ferritin heavy chain OS=Homo sapiens GN=FTH1 PE=2 SV=1;>tr|E9PKM5|E9PKM5_HUMAN Ferritin heavy chain OS=Homo sapiens GN=FTH1 PE=2 SV=1;>tr|E9PRK8|E9PRK8_HUMAN Ferritin OS=Homo sapiens GN=FTH1 PE=2 SV=1 XREF(PFAM)=Ferritin-like domain	Ferritin;Ferritin heavy chain	FTH1	26	5.6423	1	1	1	0	0	0	0	0	0	0	0	0	436120	0	0	164680	0	895910	0	262900	0	295510	514050
>tr|E9PKD1|E9PKD1_HUMAN Torsin-1A-interacting protein 1 (Fragment) OS=Homo sapiens GN=TOR1AIP1 PE=2 SV=1 XREF(PFAM)=Lamina-associated polypeptide 1C (LAP1C);;>sp|Q5JTV8|TOIP1_HUMAN Torsin-1A-interacting protein 1 OS=Homo sapiens GN=TOR1AIP1 PE=1 SV=2 XREF(	Torsin-1A-interacting protein 1	TOR1AIP1	3.1	47.431	1	1	1	0	0	0	0	0	0	0	0	0	1005900	0	768450	0	0	1106800	928460	0	1490000	0	1185600
>tr|E9PKH6|E9PKH6_HUMAN NADH dehydrogenase [ubiquinone] iron-sulfur protein 8, mitochondrial (Fragment) OS=Homo sapiens GN=NDUFS8 PE=2 SV=1 XREF(PFAM)=4Fe-4S dicluster domain;;>tr|E9PPW7|E9PPW7_HUMAN NADH dehydrogenase [ubiquinone] iron-sulfur protein 8, m	NADH dehydrogenase [ubiquinone] iron-sulfur protein 8, mitochondrial	NDUFS8	27.5	15.892	4	4	4	0	5929600	5743300	0	6244000	9934200	7300600	11913000	8660800	11578000	983900	6415300	5049600	3347000	8662900	7304400	3467000	18274000	8716700	19526000
>tr|E9PKZ0|E9PKZ0_HUMAN 60S ribosomal protein L8 (Fragment) OS=Homo sapiens GN=RPL8 PE=4 SV=1 XREF(PFAM)=Ribosomal Proteins L2, RNA binding domain;Ribosomal Proteins L2, C-terminal domain;;>sp|P62917|RL8_HUMAN 60S ribosomal protein L8 OS=Homo sapiens GN=RP	60S ribosomal protein L8	RPL8	26.3	22.389	5	5	5	7356600	10408000	0	7357000	13104000	10539000	11607000	9433000	9041600	14356000	5470400	11380000	1459300	5863800	14865000	9556700	9549300	13732000	7162700	18783000
>tr|E9PL01|E9PL01_HUMAN Signal peptidase complex subunit 2 OS=Homo sapiens GN=SPCS2 PE=2 SV=1 XREF(PFAM)=Microsomal signal peptidase 25 kDa subunit (SPC25);;>sp|Q15005|SPCS2_HUMAN Signal peptidase complex subunit 2 OS=Homo sapiens GN=SPCS2 PE=1 SV=3 XREF(P	Signal peptidase complex subunit 2	SPCS2	26.8	17.027	4	4	4	13078000	14174000	0	0	13222000	14031000	12994000	15134000	10085000	11847000	10733000	6300900	2074800	1663600	12749000	5065100	11121000	35858000	12786000	14701000
>tr|E9PLD0|E9PLD0_HUMAN Ras-related protein Rab-1B OS=Homo sapiens GN=RAB1B PE=2 SV=1 XREF(PFAM)=Ras family;;>sp|Q9H0U4|RAB1B_HUMAN Ras-related protein Rab-1B OS=Homo sapiens GN=RAB1B PE=1 SV=1 XREF(PFAM)=Ras family;;>sp|Q92928|RAB1C_HUMAN Putative Ras-rel	Ras-related protein Rab-1B;Putative Ras-related protein Rab-1C	RAB1B;RAB1C	18.3	18.483	2	1	1	7789100	4837500	3623700	5153300	5867300	4988200	5655800	6800700	5913900	6458400	6414400	5413200	1895700	3640700	6401200	4335400	5059500	8908300	5640500	7594900
>tr|E9PLK3|E9PLK3_HUMAN Puromycin-sensitive aminopeptidase OS=Homo sapiens GN=NPEPPS PE=2 SV=1 XREF(PFAM)=ERAP1-like C-terminal domain;Peptidase family M1;;>sp|P55786|PSA_HUMAN Puromycin-sensitive aminopeptidase OS=Homo sapiens GN=NPEPPS PE=1 SV=2 XREF(PFA	Puromycin-sensitive aminopeptidase	NPEPPS	26.8	102.99	23	23	23	60140000	62095000	68509000	65978000	76644000	73086000	63269000	63188000	68841000	68379000	66686000	65855000	65285000	48864000	85882000	61517000	54363000	88487000	59799000	75938000
>tr|E9PLL6|E9PLL6_HUMAN 60S ribosomal protein L27a OS=Homo sapiens GN=RPL27A PE=2 SV=1 XREF(PFAM)=Ribosomal protein L18e/L15;;>sp|P46776|RL27A_HUMAN 60S ribosomal protein L27a OS=Homo sapiens GN=RPL27A PE=1 SV=2 XREF(PFAM)=Ribosomal protein L18e/L15;	60S ribosomal protein L27a	RPL27A	12	12.201	1	1	1	0	0	0	0	0	0	0	0	0	6092300	4436800	4475400	2820700	4211000	7489900	5414400	3253600	8153700	3289400	7180900
>sp|Q9BQB6-3|VKOR1_HUMAN Isoform 3 of Vitamin K epoxide reductase complex subunit 1 OS=Homo sapiens GN=VKORC1;>tr|I3L3B4|I3L3B4_HUMAN Uncharacterized protein (Fragment) OS=Homo sapiens PE=2 SV=1 XREF(PFAM)=Vitamin K epoxide reductase family;;>tr|F8W9H0|F8W	Vitamin K epoxide reductase complex subunit 1	VKORC1	14.1	9.8745	1	1	1	0	0	0	0	0	0	0	0	0	18150000	25541000	31213000	27568000	22754000	22901000	24227000	23583000	38740000	15468000	21393000
>tr|E9PLS9|E9PLS9_HUMAN Delta(14)-sterol reductase (Fragment) OS=Homo sapiens GN=TM7SF2 PE=2 SV=1 XREF(PFAM)=Ergosterol biosynthesis ERG4/ERG24 family;;>sp|O76062|ERG24_HUMAN Delta(14)-sterol reductase OS=Homo sapiens GN=TM7SF2 PE=2 SV=3 XREF(PFAM)=Ergoste	Delta(14)-sterol reductase	TM7SF2	8.5	30.448	2	2	2	11435000	8651700	0	0	0	8643000	12695000	13008000	10409000	7907900	9850400	11793000	6858000	6411300	8675400	9897100	10009000	20855000	2133300	11389000
>tr|E9PMC5|E9PMC5_HUMAN V-type proton ATPase 116 kDa subunit a isoform 3 OS=Homo sapiens GN=TCIRG1 PE=2 SV=1 XREF(PFAM)=V-type ATPase 116kDa subunit family;;>tr|E9PM12|E9PM12_HUMAN V-type proton ATPase 116 kDa subunit a isoform 3 (Fragment) OS=Homo sapie	V-type proton ATPase 116 kDa subunit a isoform 3;Uncharacterized protein C17orf96	TCIRG1;C17orf96	9.8	19.44	2	2	2	4711200	3400600	4260800	3811300	2892100	0	3663300	4239200	3772800	0	5033300	3650500	2651100	3018600	2632500	705740	2993100	6663900	3869900	3086300
>tr|E9PM69|E9PM69_HUMAN 26S protease regulatory subunit 6A OS=Homo sapiens GN=PSMC3 PE=2 SV=1 XREF(PFAM)=ATPase family associated with various cellular activities (AAA);;>tr|R4GNH3|R4GNH3_HUMAN 26S protease regulatory subunit 6A OS=Homo sapiens GN=PSMC3 PE	26S protease regulatory subunit 6A	PSMC3	8.1	44.323	2	2	2	0	0	0	0	6033700	0	4065300	4177400	0	0	1609300	2126000	2414000	1931300	5997800	3093000	3534300	5709300	1527700	3304200
>tr|E9PM92|E9PM92_HUMAN Small acidic protein (Fragment) OS=Homo sapiens GN=C11orf58 PE=2 SV=1;>sp|O00193|SMAP_HUMAN Small acidic protein OS=Homo sapiens GN=SMAP PE=1 SV=1	Small acidic protein	C11orf58;SMAP	4.5	17.506	1	1	1	0	0	0	0	0	0	0	0	0	3115200	0	1683600	875490	1366400	0	0	1487700	1882800	1516900	3671900
>tr|E9PMM3|E9PMM3_HUMAN Peroxisomal membrane protein PEX16 (Fragment) OS=Homo sapiens GN=PEX16 PE=2 SV=1 XREF(PFAM)=Peroxisomal membrane protein (Pex16);;>sp|Q9Y5Y5|PEX16_HUMAN Peroxisomal membrane protein PEX16 OS=Homo sapiens GN=PEX16 PE=1 SV=2 XREF(PFAM	Peroxisomal membrane protein PEX16	PEX16	16.9	21.165	3	3	3	8168400	7416400	7385500	7705400	0	0	7602400	10454000	8783000	9772300	7333100	8346400	6481800	5501800	0	3035300	7613900	13233000	5638000	10713000
>sp|O15321-2|TM9S1_HUMAN Isoform 2 of Transmembrane 9 superfamily member 1 OS=Homo sapiens GN=TM9SF1;>tr|E9PMQ9|E9PMQ9_HUMAN Transmembrane 9 superfamily member 1 OS=Homo sapiens GN=TM9SF1 PE=2 SV=1 XREF(PFAM)=Endomembrane protein 70;;>sp|O15321|TM9S1_HUMAN	Transmembrane 9 superfamily member 1	TM9SF1	16.8	55.25	6	6	6	59870000	66081000	64688000	64884000	47154000	65630000	69530000	68385000	60271000	54706000	69559000	69366000	49685000	45798000	49779000	48816000	64015000	97496000	63356000	77366000
>tr|E9PN17|E9PN17_HUMAN ATP synthase subunit g, mitochondrial OS=Homo sapiens GN=ATP5L PE=2 SV=1 XREF(PFAM)=Mitochondrial ATP synthase g subunit;;>sp|O75964|ATP5L_HUMAN ATP synthase subunit g, mitochondrial OS=Homo sapiens GN=ATP5L PE=1 SV=3 XREF(PFAM)=Mit	ATP synthase subunit g, mitochondrial	ATP5L	52.6	8.4518	4	4	4	136690000	133350000	140770000	137750000	107000000	133930000	111540000	147530000	164090000	142230000	126800000	145090000	103120000	100050000	70897000	125600000	101240000	205220000	129700000	178210000
>tr|E9PNJ4|E9PNJ4_HUMAN Stromal interaction molecule 1 OS=Homo sapiens GN=STIM1 PE=2 SV=1;>tr|E9PQJ4|E9PQJ4_HUMAN Stromal interaction molecule 1 OS=Homo sapiens GN=STIM1 PE=2 SV=1 XREF(PFAM)=SAM domain (Sterile alpha motif);;>sp|Q13586|STIM1_HUMAN Stromal	Stromal interaction molecule 1	STIM1	7	57.62	3	3	3	3984000	3146200	0	4461800	0	0	3162900	4930300	3820400	3533200	3475500	3767400	1088600	3226300	2167800	2735100	2875000	4442300	3435800	4984000
>tr|G3V158|G3V158_HUMAN 2-deoxyribose-5-phosphate aldolase homolog (C. elegans), isoform CRA_a OS=Homo sapiens GN=DERA PE=4 SV=1 XREF(PFAM)=DeoC/LacD family aldolase;;>tr|E9PPM8|E9PPM8_HUMAN Putative deoxyribose-phosphate aldolase OS=Homo sapiens GN=DERA P	Putative deoxyribose-phosphate aldolase	DERA	10.9	25.113	2	2	2	0	4257900	0	0	0	0	0	0	0	0	0	4470100	0	2074600	2307000	2231900	1484800	3785100	1995300	3851500
>sp|Q8WUK0-2|PTPM1_HUMAN Isoform 2 of Phosphatidylglycerophosphatase and protein-tyrosine phosphatase 1 OS=Homo sapiens GN=PTPMT1;>sp|Q8WUK0-3|PTPM1_HUMAN Isoform 3 of Phosphatidylglycerophosphatase and protein-tyrosine phosphatase 1 OS=Homo sapiens GN=PTP	Phosphatidylglycerophosphatase and protein-tyrosine phosphatase 1	PTPMT1	9.5	15.689	1	1	1	1481100	0	0	0	0	0	0	0	0	0	1481100	0	0	716660	1705500	0	1056400	1863600	685060	0
>tr|E9PQX9|E9PQX9_HUMAN Dr1-associated corepressor OS=Homo sapiens GN=DRAP1 PE=2 SV=1 XREF(PFAM)=Histone-like transcription factor (CBF/NF-Y) and archaeal histone;		DRAP1	4.9	19.966	1	1	1	0	0	0	0	0	0	0	0	0	3792700	2203700	2410600	0	0	0	1634500	0	0	1870600	4470400
>tr|E9PRU3|E9PRU3_HUMAN Wee1-like protein kinase (Fragment) OS=Homo sapiens GN=WEE1 PE=2 SV=1 XREF(PFAM)=Protein kinase domain (_KINASE_-PROTEIN);;>sp|P30291-2|WEE1_HUMAN Isoform 2 of Wee1-like protein kinase OS=Homo sapiens GN=WEE1;>sp|P30291|WEE1_HUMAN W	Wee1-like protein kinase	WEE1	10.7	24.037	2	2	2	0	3701500	0	0	2472300	0	0	0	0	0	3321600	3846400	1399300	1879300	2588200	1417600	1495200	0	0	533930	x
>tr|J3KND1|J3KND1_HUMAN Protein SAAL1 OS=Homo sapiens GN=SAAL1 PE=4 SV=1;>sp|Q96ER3|SAAL1_HUMAN Protein SAAL1 OS=Homo sapiens GN=SAAL1 PE=1 SV=2;>tr|E9PRZ1|E9PRZ1_HUMAN Protein SAAL1 OS=Homo sapiens GN=SAAL1 PE=2 SV=1	Protein SAAL1	SAAL1	2.1	53.458	1	1	1	0	0	0	0	0	0	0	0	0	810040	416360	0	335950	0	397080	238260	0	861710	626600	954780
>tr|F5H2V5|F5H2V5_HUMAN Fatty acid desaturase 3 OS=Homo sapiens GN=FADS3 PE=2 SV=1 XREF(PFAM)=Cytochrome b5-like Heme/Steroid binding domain;Fatty acid desaturase;;>tr|E9PS00|E9PS00_HUMAN Fatty acid desaturase 3 OS=Homo sapiens GN=FADS3 PE=2 SV=1 XREF(PFAM	Fatty acid desaturase 3	FADS3	10.9	43.649	5	5	5	11010000	8679400	15197000	9054100	9966700	13182000	9961400	12684000	10848000	9924000	11569000	9177800	10841000	5932700	8625600	10245000	8957400	19651000	8310500	12134000
>sp|Q7Z406|MYH14_HUMAN Myosin-14 OS=Homo sapiens GN=MYH14 PE=1 SV=2 XREF(PFAM)=Myosin head (motor domain);Myosin N-terminal SH3-like domain;Myosin tail;;>sp|Q7Z406-6|MYH14_HUMAN Isoform 6 of Myosin-14 OS=Homo sapiens GN=MYH14;>tr|F2Z2U8|F2Z2U8_HUMAN Myosin	Myosin-14	MYH14	1.9	227.87	3	1	1	0	0	0	0	0	0	0	0	0	11870000	7297300	6473500	4767300	5662500	7255800	6988400	5845100	7878700	4902300	13991000
>sp|Q9C0E2|XPO4_HUMAN Exportin-4 OS=Homo sapiens GN=XPO4 PE=1 SV=2 XREF(PFAM)=CRM1 C terminal;;>tr|F2Z2X4|F2Z2X4_HUMAN Exportin-4 OS=Homo sapiens GN=XPO4 PE=2 SV=1 XREF(PFAM)=CRM1 C terminal;	Exportin-4	XPO4	26.1	130.14	25	25	25	80910000	96645000	97988000	103720000	83520000	96693000	88297000	100280000	99134000	78335000	69918000	100250000	60090000	69745000	98159000	87941000	75426000	144300000	90284000	109290000
>tr|F2Z2X8|F2Z2X8_HUMAN Sciellin OS=Homo sapiens GN=SCEL PE=2 SV=1;>sp|O95171-3|SCEL_HUMAN Isoform 3 of Sciellin OS=Homo sapiens GN=SCEL;>sp|O95171-2|SCEL_HUMAN Isoform 2 of Sciellin OS=Homo sapiens GN=SCEL;>sp|O95171|SCEL_HUMAN Sciellin OS=Homo sapiens GN	Sciellin	SCEL	3.5	32.05	1	1	1	25230000	0	0	0	0	0	0	0	0	0	30736000	24934000	25877000	25207000	34120000	23814000	4796200	40706000	7105000	0
>tr|H0Y3A0|H0Y3A0_HUMAN 60S ribosomal protein L35 (Fragment) OS=Homo sapiens GN=RPL35 PE=3 SV=1 XREF(PFAM)=Ribosomal L29 protein;;>tr|F2Z388|F2Z388_HUMAN 60S ribosomal protein L35 OS=Homo sapiens GN=RPL35 PE=2 SV=1 XREF(PFAM)=Ribosomal L29 protein;;>sp|P42	60S ribosomal protein L35	RPL35	28.1	10.513	3	3	3	0	0	0	0	6097000	6918600	7665300	10042000	9192000	18481000	0	1164900	1324400	1403500	6285900	4720100	8714000	15779000	7601100	21116000
>tr|F8VQ14|F8VQ14_HUMAN T-complex protein 1 subunit beta OS=Homo sapiens GN=CCT2 PE=2 SV=1 XREF(PFAM)=TCP-1/cpn60 chaperonin family;;>tr|F5GWF6|F5GWF6_HUMAN T-complex protein 1 subunit beta OS=Homo sapiens GN=CCT2 PE=2 SV=2 XREF(PFAM)=TCP-1/cpn60 chaperoni	T-complex protein 1 subunit beta	CCT2	26.4	44.812	8	8	8	4386700	5279700	3712900	3750500	18785000	2836600	2884800	7258400	0	8727700	3373400	1507700	1384700	2507600	33297000	1391200	2229400	6875400	1136400	6627400
>tr|F5GWH5|F5GWH5_HUMAN Transmembrane protein 258 OS=Homo sapiens GN=TMEM258 PE=4 SV=1 XREF(PFAM)=Uncharacterised protein family (UPF0197);;>sp|P61165|TM258_HUMAN Transmembrane protein 258 OS=Homo sapiens GN=TMEM258 PE=1 SV=1 XREF(PFAM)=Uncharacterised pro	Transmembrane protein 258	TMEM258	16.3	5.7065	1	1	1	0	0	0	0	0	0	0	0	0	1473100	1555400	1087700	502700	1122600	1355300	1141800	1180900	2591500	1860600	1736300
>tr|F5GWP8|F5GWP8_HUMAN Junction plakoglobin OS=Homo sapiens GN=JUP PE=2 SV=1 XREF(PFAM)=Armadillo/beta-catenin-like repeat;Intermediate filament protein;		JUP	22.3	66.35	11	2	0	6389500	5707100	0	0	0	0	0	0	7455800	8230400	6268500	5070900	679900	746020	552270	451440	0	727920	4816500	12247000
>tr|F5GX11|F5GX11_HUMAN Proteasome subunit alpha type-1 OS=Homo sapiens GN=PSMA1 PE=2 SV=1 XREF(PFAM)=Proteasome subunit;;>sp|P25786|PSA1_HUMAN Proteasome subunit alpha type-1 OS=Homo sapiens GN=PSMA1 PE=1 SV=1 XREF(PFAM)=Proteasome subunit;Proteasome subu	Proteasome subunit alpha type-1	PSMA1	22.7	26.505	4	4	4	2991600	2888000	3008200	3375900	13550000	3236000	2567500	2733500	3116200	2972200	2923300	2110400	2109700	1867600	14460000	3676700	1823700	3090700	2485900	4607200
>tr|F5GX73|F5GX73_HUMAN Microsomal glutathione S-transferase 1 (Fragment) OS=Homo sapiens GN=MGST1 PE=2 SV=1;>tr|F5H613|F5H613_HUMAN Microsomal glutathione S-transferase 1 OS=Homo sapiens GN=MGST1 PE=2 SV=1;>tr|F5H7F6|F5H7F6_HUMAN Microsomal glutathione S-	Microsomal glutathione S-transferase 1	MGST1	28.6	4.8428	1	1	1	0	0	0	0	0	0	0	0	0	17012000	9963300	7576800	7974000	9914900	6196100	10930000	10068000	22361000	9107600	20051000
>tr|F5GXW6|F5GXW6_HUMAN Integral membrane protein 2C OS=Homo sapiens GN=BRI3 PE=2 SV=1 XREF(PFAM)=Uncharacterized conserved protein (DUF2367);;>sp|O95415|BRI3_HUMAN Brain protein I3 OS=Homo sapiens GN=BRI3 PE=2 SV=1 XREF(PFAM)=Uncharacterized conserved pro	Brain protein I3	BRI3	23.5	10.863	2	2	2	0	8184700	0	8024600	0	7578500	0	0	7546000	0	856540	9585700	707140	5430300	1790400	7027500	1325900	2128200	4815200	0
>tr|F5GXX5|F5GXX5_HUMAN Dolichyl-diphosphooligosaccharide--protein glycosyltransferase subunit DAD1 OS=Homo sapiens GN=DAD1 PE=2 SV=1 XREF(PFAM)=DAD family;;>sp|P61803|DAD1_HUMAN Dolichyl-diphosphooligosaccharide--protein glycosyltransferase subunit DAD1 O	Dolichyl-diphosphooligosaccharide--protein glycosyltransferase subunit DAD1	DAD1	47.1	9.5541	4	4	4	101370000	96058000	114320000	100360000	76578000	102110000	69283000	93669000	93459000	87835000	101300000	100600000	82798000	70925000	83365000	81913000	58296000	122000000	73131000	107280000
>tr|F5GYN4|F5GYN4_HUMAN Ubiquitin thioesterase OTUB1 OS=Homo sapiens GN=OTUB1 PE=2 SV=1 XREF(PFAM)=Peptidase C65 Otubain;;>sp|Q96FW1|OTUB1_HUMAN Ubiquitin thioesterase OTUB1 OS=Homo sapiens GN=OTUB1 PE=1 SV=2 XREF(PFAM)=Peptidase C65 Otubain;;>tr|F5H6Q1|F5	Ubiquitin thioesterase OTUB1	OTUB1	17	28.05	3	3	3	8506700	8536200	0	0	8612100	7652200	7070300	7137500	6101600	6926100	11133000	8519600	2604800	2328900	8553900	6777100	5108100	7494500	3360800	10569000
>tr|J3QL14|J3QL14_HUMAN V-type proton ATPase subunit d 1 (Fragment) OS=Homo sapiens GN=ATP6V0D1 PE=4 SV=1 XREF(PFAM)=ATP synthase (C/AC39) subunit;;>tr|R4GN72|R4GN72_HUMAN V-type proton ATPase subunit d 1 OS=Homo sapiens GN=ATP6V0D1 PE=4 SV=1;>sp|P61421|VA	V-type proton ATPase subunit d 1	ATP6V0D1	28.9	26.705	8	8	8	42942000	38049000	32288000	29153000	34321000	32048000	31977000	40974000	44356000	11636000	32407000	40723000	25144000	26173000	36634000	23727000	29637000	69619000	27690000	9508800
>tr|K7ER27|K7ER27_HUMAN Lon protease homolog, mitochondrial (Fragment) OS=Homo sapiens GN=LONP1 PE=4 SV=1 XREF(PFAM)=ATPase family associated with various cellular activities (AAA);;>tr|F5GZ27|F5GZ27_HUMAN Lon protease homolog, mitochondrial OS=Homo sapien	Lon protease homolog, mitochondrial	LONP1	12.8	27.451	3	3	3	0	0	0	0	10318000	0	0	0	0	0	0	0	0	0	10640000	0	0	0	0	0
>tr|F5GZP3|F5GZP3_HUMAN Tripartite motif-containing protein 59 OS=Homo sapiens GN=TRIM59 PE=2 SV=1 XREF(PFAM)=B-box zinc finger;;>sp|Q8IWR1|TRI59_HUMAN Tripartite motif-containing protein 59 OS=Homo sapiens GN=TRIM59 PE=2 SV=1 XREF(PFAM)=B-box zinc finger;	Tripartite motif-containing protein 59	TRIM59	16.7	37.724	4	4	4	35902000	23683000	43418000	45504000	22926000	39182000	46299000	39169000	29851000	27738000	35433000	29634000	30036000	33524000	33026000	32979000	44875000	50209000	22931000	35104000
>sp|P08195-2|4F2_HUMAN Isoform 2 of 4F2 cell-surface antigen heavy chain OS=Homo sapiens GN=SLC3A2;>sp|P08195-3|4F2_HUMAN Isoform 3 of 4F2 cell-surface antigen heavy chain OS=Homo sapiens GN=SLC3A2;>tr|F5GZS6|F5GZS6_HUMAN 4F2 cell-surface antigen heavy cha	4F2 cell-surface antigen heavy chain	SLC3A2	17.6	57.944	9	9	9	37781000	39411000	40402000	34095000	41761000	40223000	30657000	32473000	35900000	29230000	36395000	41856000	28754000	24925000	53926000	28249000	29779000	37409000	26645000	32699000
>tr|F5H0M4|F5H0M4_HUMAN Lysophospholipid acyltransferase 5 OS=Homo sapiens GN=LPCAT3 PE=2 SV=1 XREF(PFAM)=MBOAT, membrane-bound O-acyltransferase family;;>sp|Q6P1A2|MBOA5_HUMAN Lysophospholipid acyltransferase 5 OS=Homo sapiens GN=LPCAT3 PE=1 SV=1 XREF(PFA	Lysophospholipid acyltransferase 5	LPCAT3	13.3	39.374	4	4	4	48482000	40767000	50193000	39924000	38160000	35274000	43651000	62566000	48104000	38422000	40973000	41663000	41944000	28648000	37541000	21819000	45150000	106740000	31714000	44292000
>sp|Q9NVH1-3|DJC11_HUMAN Isoform 3 of DnaJ homolog subfamily C member 11 OS=Homo sapiens GN=DNAJC11;>tr|F5H1N1|F5H1N1_HUMAN DnaJ homolog subfamily C member 11 OS=Homo sapiens GN=DNAJC11 PE=2 SV=1 XREF(PFAM)=DnaJ domain;Domain of unknown function (DUF3395);	DnaJ homolog subfamily C member 11	DNAJC11	30.2	57.196	14	14	14	30557000	31233000	30554000	24161000	21752000	28070000	28096000	31560000	29288000	29125000	38562000	47583000	14896000	14605000	23612000	21988000	20111000	51263000	14270000	34893000
>sp|Q86XL3-2|ANKL2_HUMAN Isoform 2 of Ankyrin repeat and LEM domain-containing protein 2 OS=Homo sapiens GN=ANKLE2;>tr|F5H2H5|F5H2H5_HUMAN Ankyrin repeat and LEM domain-containing protein 2 OS=Homo sapiens GN=ANKLE2 PE=2 SV=1 XREF(PFAM)=Ankyrin repeats (3	Ankyrin repeat and LEM domain-containing protein 2	ANKLE2	2.8	72.64	2	2	2	0	0	0	0	0	0	0	1805000	0	0	0	0	421550	0	0	945400	895030	2358800	529150	0
>tr|F5H2Q7|F5H2Q7_HUMAN Protein lunapark OS=Homo sapiens GN=KIAA1715 PE=2 SV=1 XREF(PFAM)=Predicted integral membrane metal-binding protein (DUF2296);;>sp|Q9C0E8-2|LNP_HUMAN Isoform 2 of Protein lunapark OS=Homo sapiens GN=LNP;>sp|Q9C0E8|LNP_HUMAN Protein	Protein lunapark	KIAA1715;LNP	58.8	30.807	18	18	18	159270000	176310000	160670000	169940000	149660000	177800000	180810000	180330000	190040000	161890000	158860000	205090000	121640000	129590000	147510000	150130000	156640000	250670000	129310000	168870000
>tr|F5H335|F5H335_HUMAN Eukaryotic translation initiation factor 3 subunit A OS=Homo sapiens GN=EIF3A PE=2 SV=1 XREF(PFAM)=PCI domain;;>sp|Q14152|EIF3A_HUMAN Eukaryotic translation initiation factor 3 subunit A OS=Homo sapiens GN=EIF3A PE=1 SV=1 XREF(PFAM)	Eukaryotic translation initiation factor 3 subunit A	EIF3A	1.9	162.63	2	2	2	3016100	0	0	0	3990100	0	8123400	0	0	5375600	3023600	841860	696520	906950	4020300	714890	8909800	0	999100	4878900
>tr|F5H4D6|F5H4D6_HUMAN Ras GTPase-activating protein-binding protein 1 OS=Homo sapiens GN=G3BP1 PE=2 SV=1 XREF(PFAM)=RNA recognition motif. (a.k.a. RRM, RBD, or RNP domain);;>sp|Q13283|G3BP1_HUMAN Ras GTPase-activating protein-binding protein 1 OS=Homo sa	Ras GTPase-activating protein-binding protein 1	G3BP1	3.9	31.451	1	1	1	0	0	0	0	0	0	0	0	0	699590	555450	0	0	0	1959200	0	0	0	0	824590
>sp|Q5T9L3-3|WLS_HUMAN Isoform 3 of Protein wntless homolog OS=Homo sapiens GN=WLS;>sp|Q5T9L3|WLS_HUMAN Protein wntless homolog OS=Homo sapiens GN=WLS PE=1 SV=2;>sp|Q5T9L3-2|WLS_HUMAN Isoform 2 of Protein wntless homolog OS=Homo sapiens GN=WLS;>tr|F5H4K0|F	Protein wntless homolog	WLS	6.7	51.57	3	3	3	4534300	4982100	0	0	3933000	0	4708400	4551400	4570100	4462500	4256900	4659500	1224700	836490	3292000	1697500	3962700	8628900	3455200	4890200
>tr|F5H4S0|F5H4S0_HUMAN Cytochrome P450 3A5 OS=Homo sapiens GN=CYP3A5 PE=2 SV=1 XREF(PFAM)=Cytochrome P450;;>sp|P20815|CP3A5_HUMAN Cytochrome P450 3A5 OS=Homo sapiens GN=CYP3A5 PE=1 SV=1 XREF(PFAM)=Cytochrome P450;;>sp|P24462|CP3A7_HUMAN Cytochrome P450 3A	Cytochrome P450 3A5;Cytochrome P450 3A7;Cytochrome P450 3A4	CYP3A5;CYP3A7;CYP3A4	2.2	56.084	1	1	1	0	0	0	0	0	0	0	0	0	2730000	3000700	3356700	2097500	2745500	2166500	3261400	3906900	3480100	2534800	3217800
>sp|Q93050-1|VPP1_HUMAN Isoform 2 of V-type proton ATPase 116 kDa subunit a isoform 1 OS=Homo sapiens GN=ATP6V0A1;>sp|Q93050|VPP1_HUMAN V-type proton ATPase 116 kDa subunit a isoform 1 OS=Homo sapiens GN=ATP6V0A1 PE=1 SV=3 XREF(PFAM)=V-type ATPase 116kDa s	V-type proton ATPase 116 kDa subunit a isoform 1	ATP6V0A1	22.4	95.755	16	16	15	87069000	75472000	67848000	85365000	65969000	75442000	76361000	78097000	66481000	10320000	79742000	83974000	62686000	57556000	50619000	67996000	62655000	108170000	55900000	12208000
>tr|F5H5C2|F5H5C2_HUMAN Nuclear pore complex protein Nup133 OS=Homo sapiens GN=NUP133 PE=2 SV=1 XREF(PFAM)=Non-repetitive/WGA-negative nucleoporin C-terminal;Nup133 N terminal like;;>sp|Q8WUM0|NU133_HUMAN Nuclear pore complex protein Nup133 OS=Homo sapiens	Nuclear pore complex protein Nup133	NUP133	7	127.34	5	5	5	0	0	0	5332700	0	0	6277700	6386600	7066500	0	689160	715000	0	3209800	705790	0	6120500	6387300	6569400	4496700
>sp|Q9BQE3|TBA1C_HUMAN Tubulin alpha-1C chain OS=Homo sapiens GN=TUBA1C PE=1 SV=1 XREF(PFAM)=Tubulin/FtsZ family, GTPase domain;Tubulin C-terminal domain;;>tr|F5H5D3|F5H5D3_HUMAN Tubulin alpha-1C chain OS=Homo sapiens GN=TUBA1C PE=2 SV=1 XREF(PFAM)=Tubulin	Tubulin alpha-1C chain	TUBA1C	71	49.895	35	35	2	7326000000	6877000000	6727200000	6360400000	5992400000	6260600000	6782900000	7558500000	6355900000	6771000000	7147600000	7049100000	5205000000	5164500000	6349200000	5744900000	5767600000	9054500000	5299100000	7427600000
>sp|Q86XA9|HTR5A_HUMAN HEAT repeat-containing protein 5A OS=Homo sapiens GN=HEATR5A PE=1 SV=2;>tr|F5H619|F5H619_HUMAN HEAT repeat-containing protein 5A OS=Homo sapiens GN=HEATR5A PE=2 SV=1;>sp|Q86XA9-2|HTR5A_HUMAN Isoform 2 of HEAT repeat-containing protei	HEAT repeat-containing protein 5A	HEATR5A	7.6	222	13	13	13	17257000	17237000	16770000	19466000	14024000	17693000	15366000	19063000	18731000	14686000	14909000	20694000	13470000	15770000	14895000	13094000	13064000	27131000	13829000	15667000
>tr|F5H6Y1|F5H6Y1_HUMAN Phenylalanine--tRNA ligase beta subunit OS=Homo sapiens GN=FARSB PE=2 SV=1 XREF(PFAM)=B3/4 domain;tRNA synthetase B5 domain;;>sp|Q9NSD9|SYFB_HUMAN Phenylalanine--tRNA ligase beta subunit OS=Homo sapiens GN=FARSB PE=1 SV=3 XREF(PFAM)	Phenylalanine--tRNA ligase beta subunit	FARSB	4.1	54.86	2	2	2	0	0	0	0	3757600	0	0	0	0	0	0	0	0	0	3874900	0	0	0	0	0
>tr|I3L0K7|I3L0K7_HUMAN Heat shock protein 75 kDa, mitochondrial OS=Homo sapiens GN=TRAP1 PE=4 SV=1 XREF(PFAM)=Hsp90 protein;;>tr|F5H897|F5H897_HUMAN Heat shock protein 75 kDa, mitochondrial OS=Homo sapiens GN=TRAP1 PE=2 SV=1 XREF(PFAM)=Hsp90 protein;;>sp|	Heat shock protein 75 kDa, mitochondrial	TRAP1	2.6	57.219	1	1	1	0	0	0	0	0	0	0	0	0	0	0	0	0	0	0	0	0	0	0	0
>tr|F5H8J2|F5H8J2_HUMAN Uncharacterized protein OS=Homo sapiens GN=P4HB PE=4 SV=1 XREF(PFAM)=Thioredoxin;;>tr|H7BZ94|H7BZ94_HUMAN Protein disulfide-isomerase OS=Homo sapiens GN=P4HB PE=2 SV=2 XREF(PFAM)=Thioredoxin;;>sp|P07237|PDIA1_HUMAN Protein disulfide	Protein disulfide-isomerase	P4HB	24.4	51.125	11	11	11	0	2510000	0	0	67728000	0	0	3907500	5314400	6977900	947750	2454800	0	4948500	60131000	2183800	0	7405500	6171700	14210000
>sp|Q99733|NP1L4_HUMAN Nucleosome assembly protein 1-like 4 OS=Homo sapiens GN=NAP1L4 PE=1 SV=1 XREF(PFAM)=Nucleosome assembly protein (NAP);;>tr|F5HFY4|F5HFY4_HUMAN Nucleosome assembly protein 1-like 4 OS=Homo sapiens GN=NAP1L4b PE=2 SV=1 XREF(PFAM)=Nucle	Nucleosome assembly protein 1-like 4	NAP1L4;NAP1L4b	16.3	42.823	5	3	3	0	0	0	0	6590900	0	0	3325400	0	0	0	0	0	668930	12501000	0	929350	2538500	946480	3864500
>sp|P46783|RS10_HUMAN 40S ribosomal protein S10 OS=Homo sapiens GN=RPS10 PE=1 SV=1 XREF(PFAM)=Plectin/S10 domain;;>tr|F6U211|F6U211_HUMAN 40S ribosomal protein S10 OS=Homo sapiens GN=RPS10 PE=2 SV=1 XREF(PFAM)=Plectin/S10 domain;	40S ribosomal protein S10	RPS10	10.9	18.898	2	2	2	6072400	5250800	5707700	7343100	9849100	6795500	6915000	7932800	0	18017000	5427100	4247500	3598100	5654500	14646000	5830400	6329400	12027000	4263100	16422000
>tr|H7C3I1|H7C3I1_HUMAN Hsc70-interacting protein (Fragment) OS=Homo sapiens GN=ST13 PE=4 SV=1 XREF(PFAM)=Tetratricopeptide repeat;;>tr|F6VDH7|F6VDH7_HUMAN Hsc70-interacting protein (Fragment) OS=Homo sapiens GN=ST13 PE=2 SV=1;>sp|Q8IZP2|ST134_HUMAN Putati	Putative protein FAM10A4;Hsc70-interacting protein;Putative protein FAM10A5	ST13;ST13P4;ST13P5	16.4	16.219	2	2	2	0	0	0	0	8513800	0	0	0	0	0	0	0	0	0	8779400	0	0	1474500	0	1366100
>sp|Q6P1Q0-4|LTMD1_HUMAN Isoform 4 of LETM1 domain-containing protein 1 OS=Homo sapiens GN=LETMD1;>tr|F8VP71|F8VP71_HUMAN LETM1 domain-containing protein 1 OS=Homo sapiens GN=LETMD1 PE=2 SV=1 XREF(PFAM)=LETM1-like protein;;>tr|F8VZA2|F8VZA2_HUMAN LETM1 dom	LETM1 domain-containing protein 1	LETMD1	11.8	23.429	2	2	2	2323300	2420500	0	0	0	0	2287900	0	0	4025800	2301800	3219500	172450	0	308300	0	1700900	2773300	1756300	4385100
>tr|F8VWH8|F8VWH8_HUMAN CCR4-NOT transcription complex subunit 2 (Fragment) OS=Homo sapiens GN=CNOT2 PE=2 SV=1;>tr|F8VQD8|F8VQD8_HUMAN CCR4-NOT transcription complex subunit 2 (Fragment) OS=Homo sapiens GN=CNOT2 PE=2 SV=1;>tr|F8VVY1|F8VVY1_HUMAN CCR4-NOT t	CCR4-NOT transcription complex subunit 2	CNOT2	13.6	8.9739	1	1	1	1361600	0	0	0	0	0	0	0	0	0	1361600	480620	186300	138340	0	292180	0	0	0	0
>tr|F8VPD4|F8VPD4_HUMAN DNA fragmentation factor subunit beta OS=Homo sapiens GN=CAD PE=2 SV=1 XREF(PFAM)=Carbamoyl-phosphate synthase L chain, N-terminal domain;Carbamoyl-phosphate synthase L chain, ATP binding domain;Carbamoyl-phosphate synthetase large	CAD protein;Glutamine-dependent carbamoyl-phosphate synthase;Aspartate carbamoyltransferase;Dihydroorotase	CAD	6.4	236.02	13	13	13	11305000	10639000	10930000	13387000	11560000	8979400	9781400	7815600	11105000	12906000	5987000	15192000	7310500	10877000	15367000	5775000	8633000	7005000	9156900	19006000
>tr|F8VQW0|F8VQW0_HUMAN Bax inhibitor 1 (Fragment) OS=Homo sapiens GN=TMBIM6 PE=2 SV=1;>tr|F8VX73|F8VX73_HUMAN Bax inhibitor 1 (Fragment) OS=Homo sapiens GN=TMBIM6 PE=2 SV=1;>tr|F8VPI1|F8VPI1_HUMAN Bax inhibitor 1 (Fragment) OS=Homo sapiens GN=TMBIM6 PE=2	Bax inhibitor 1	TMBIM6	48.8	4.7756	2	2	2	0	0	0	0	0	0	0	0	0	1927100	0	0	0	1346400	0	1800300	0	2441400	0	2271400
>tr|F8VUA7|F8VUA7_HUMAN Oxysterol-binding protein (Fragment) OS=Homo sapiens GN=OSBPL8 PE=2 SV=1 XREF(PFAM)=Oxysterol-binding protein;PH domain;;>tr|F8VQX7|F8VQX7_HUMAN Oxysterol-binding protein (Fragment) OS=Homo sapiens GN=OSBPL8 PE=2 SV=1 XREF(PFAM)=Ox	Oxysterol-binding protein;Oxysterol-binding protein-related protein 8	OSBPL8	1.6	79.209	1	1	1	0	0	0	0	0	0	0	0	0	1170500	0	0	0	0	2518600	0	0	0	958760	1379600
>tr|F8VRE8|F8VRE8_HUMAN Transmembrane protein 19 (Fragment) OS=Homo sapiens GN=TMEM19 PE=2 SV=1 XREF(PFAM)=Integral membrane protein DUF92;;>tr|F8VS20|F8VS20_HUMAN Transmembrane protein 19 (Fragment) OS=Homo sapiens GN=TMEM19 PE=2 SV=1 XREF(PFAM)=Integral	Transmembrane protein 19	TMEM19	8.4	15.476	2	2	2	0	975260	1381300	0	0	0	2327900	4707100	0	3477600	967610	899500	511240	661160	1037500	1014100	2991700	5919800	992960	3911400
>tr|F8VW54|F8VW54_HUMAN Tetraspanin-31 (Fragment) OS=Homo sapiens GN=TSPAN31 PE=2 SV=1;>tr|F8VS78|F8VS78_HUMAN Tetraspanin-31 OS=Homo sapiens GN=TSPAN31 PE=2 SV=1;>tr|F8VWE0|F8VWE0_HUMAN Tetraspanin-31 OS=Homo sapiens GN=TSPAN31 PE=2 SV=1 XREF(PFAM)=Tetras	Tetraspanin-31	TSPAN31	14	9.9004	1	1	1	0	0	0	0	0	0	0	0	0	625170	0	0	0	0	0	0	0	103080	0	736880
>sp|Q6N075|MFSD5_HUMAN Major facilitator superfamily domain-containing protein 5 OS=Homo sapiens GN=MFSD5 PE=2 SV=2 XREF(PFAM)=Protein of unknown function (DUF791);;>tr|F8VV69|F8VV69_HUMAN Major facilitator superfamily domain-containing protein 5 OS=Homo s	Major facilitator superfamily domain-containing protein 5	MFSD5	2.7	49.764	1	1	1	0	0	0	0	0	0	0	0	0	1418800	2084300	0	1318100	0	0	0	0	2726300	1379700	1672400
>tr|F8VVI6|F8VVI6_HUMAN Carboxypeptidase M (Fragment) OS=Homo sapiens GN=CPM PE=2 SV=1 XREF(PFAM)=Zinc carboxypeptidase;;>tr|F8W111|F8W111_HUMAN Carboxypeptidase M (Fragment) OS=Homo sapiens GN=CPM PE=2 SV=1 XREF(PFAM)=Zinc carboxypeptidase;;>sp|P14384|CBP	Carboxypeptidase M	CPM	9.6	15.411	1	1	1	0	0	0	0	0	0	0	0	0	849430	705220	395040	0	0	0	0	0	1257100	0	1001200
>tr|F8VVM2|F8VVM2_HUMAN Phosphate carrier protein, mitochondrial OS=Homo sapiens GN=SLC25A3 PE=2 SV=1 XREF(PFAM)=Mitochondrial carrier protein;;>sp|Q00325-2|MPCP_HUMAN Isoform B of Phosphate carrier protein, mitochondrial OS=Homo sapiens GN=SLC25A3;>sp|Q00	Phosphate carrier protein, mitochondrial	SLC25A3	53.4	36.161	21	21	21	1793200000	1790100000	1522100000	1554900000	1639800000	1695600000	1816400000	2024500000	1739200000	1550000000	1814500000	1843500000	1359800000	1244000000	1603200000	1457500000	1885900000	2581700000	1356300000	1760200000
>sp|Q9H2H9|S38A1_HUMAN Sodium-coupled neutral amino acid transporter 1 OS=Homo sapiens GN=SLC38A1 PE=1 SV=1 XREF(PFAM)=Transmembrane amino acid transporter protein;;>tr|F8VX04|F8VX04_HUMAN Sodium-coupled neutral amino acid transporter 1 OS=Homo sapiens GN=	Sodium-coupled neutral amino acid transporter 1	SLC38A1	10.9	54.047	7	7	7	10784000	12839000	7947400	13442000	11442000	12728000	12307000	14295000	15222000	14441000	11312000	9370600	8913400	7019900	9720800	19471000	6942200	13743000	13869000	19437000
>tr|F8VY02|F8VY02_HUMAN Endoplasmic reticulum resident protein 29 OS=Homo sapiens GN=ERP29 PE=2 SV=1 XREF(PFAM)=Endoplasmic reticulum protein ERp29, C-terminal domain;ERp29, N-terminal domain;;>sp|P30040|ERP29_HUMAN Endoplasmic reticulum resident protein 2	Endoplasmic reticulum resident protein 29	ERP29	34.4	18.116	4	4	4	0	0	0	0	14718000	0	0	0	0	0	0	0	0	0	15177000	0	0	0	0	0
>tr|F8VYE8|F8VYE8_HUMAN Serine/threonine-protein phosphatase OS=Homo sapiens GN=PPP1CC PE=2 SV=1 XREF(PFAM)=Calcineurin-like phosphoesterase;;>sp|P36873|PP1G_HUMAN Serine/threonine-protein phosphatase PP1-gamma catalytic subunit OS=Homo sapiens GN=PPP1CC P	Serine/threonine-protein phosphatase;Serine/threonine-protein phosphatase PP1-gamma catalytic subunit;Serine/threonine-protein phosphatase PP1-alpha catalytic subunit	PPP1CC;PPP1CA	9.5	34.95	2	1	1	0	0	0	0	3075900	0	0	0	0	0	0	0	0	0	3171900	0	0	0	0	0
>tr|F8VZ44|F8VZ44_HUMAN Aladin OS=Homo sapiens GN=AAAS PE=2 SV=1 XREF(PFAM)=WD domain, G-beta repeat;;>sp|Q9NRG9-2|AAAS_HUMAN Isoform 2 of Aladin OS=Homo sapiens GN=AAAS;>sp|Q9NRG9|AAAS_HUMAN Aladin OS=Homo sapiens GN=AAAS PE=1 SV=1 XREF(PFAM)=WD domain, G	Aladin	AAAS	3.6	45.634	1	1	1	0	0	0	0	0	0	0	2530900	0	0	0	0	1555300	1984700	3273800	2131200	1673000	3307300	0	0
>tr|F8VZY9|F8VZY9_HUMAN Keratin, type I cytoskeletal 18 OS=Homo sapiens GN=KRT18 PE=2 SV=1 XREF(PFAM)=Intermediate filament protein;;>sp|P05783|K1C18_HUMAN Keratin, type I cytoskeletal 18 OS=Homo sapiens GN=KRT18 PE=1 SV=2 XREF(PFAM)=Intermediate filament	Keratin, type I cytoskeletal 18	KRT18	15.6	43.774	5	5	4	9698300	8880000	0	0	9457200	0	8619100	8888000	0	9063200	9065100	8181300	0	2227200	12100000	3875900	7780900	22282000	1203900	5430000
>sp|P54819-2|KAD2_HUMAN Isoform 2 of Adenylate kinase 2, mitochondrial OS=Homo sapiens GN=AK2;>tr|F8W1A4|F8W1A4_HUMAN Adenylate kinase 2, mitochondrial OS=Homo sapiens GN=AK2 PE=2 SV=1 XREF(PFAM)=Adenylate kinase (_KINASE_-METABOLIC);Adenylate kinase, acti	Adenylate kinase 2, mitochondrial	AK2	34.9	25.614	7	7	7	3915400	0	0	0	24892000	0	0	0	0	0	1149900	0	0	0	28520000	0	0	0	0	0
>sp|Q8WUD6-2|CHPT1_HUMAN Isoform 2 of Cholinephosphotransferase 1 OS=Homo sapiens GN=CHPT1;>tr|F8W1B3|F8W1B3_HUMAN Cholinephosphotransferase 1 OS=Homo sapiens GN=CHPT1 PE=3 SV=1 XREF(PFAM)=CDP-alcohol phosphatidyltransferase;;>sp|Q8WUD6|CHPT1_HUMAN Choline	Cholinephosphotransferase 1	CHPT1	6	24.154	2	2	2	40421000	45455000	46010000	45183000	46010000	50750000	44001000	41543000	35718000	33613000	41315000	46323000	33311000	33829000	48447000	46367000	35284000	56559000	28204000	32386000
>sp|Q9Y4I1-2|MYO5A_HUMAN Isoform 2 of Unconventional myosin-Va OS=Homo sapiens GN=MYO5A;>tr|F8WE88|F8WE88_HUMAN Unconventional myosin-Va OS=Homo sapiens GN=MYO5A PE=2 SV=1 XREF(PFAM)=DIL domain;IQ calmodulin-binding motif;Myosin head (motor domain);;>tr|G3	Unconventional myosin-Va	MYO5A	0.7	212.27	1	1	1	0	0	0	0	0	0	0	0	0	596100	0	457600	0	434780	578350	421390	0	0	737290	1405200
>sp|P09651-3|ROA1_HUMAN Isoform 2 of Heterogeneous nuclear ribonucleoprotein A1 OS=Homo sapiens GN=HNRNPA1;>sp|P09651-2|ROA1_HUMAN Isoform A1-A of Heterogeneous nuclear ribonucleoprotein A1 OS=Homo sapiens GN=HNRNPA1;>tr|F8W6I7|F8W6I7_HUMAN Heterogeneous n	Heterogeneous nuclear ribonucleoprotein A1	HNRNPA1	26.6	29.386	6	6	6	7061100	5154100	7449200	7246300	34124000	13613000	23812000	24660000	20672000	46771000	5351900	5272400	7210400	6530500	37128000	11800000	17788000	31515000	14012000	56812000
>sp|P35580|MYH10_HUMAN Myosin-10 OS=Homo sapiens GN=MYH10 PE=1 SV=3 XREF(PFAM)=IQ calmodulin-binding motif;Myosin head (motor domain);Myosin N-terminal SH3-like domain;Myosin tail;;>sp|P35580-2|MYH10_HUMAN Isoform 2 of Myosin-10 OS=Homo sapiens GN=MYH10;>t	Myosin-10	MYH10	9.9	229	17	8	7	0	0	0	0	6186700	7025000	7685900	0	7165600	12148000	0	2098600	291610	0	5166500	4964500	6245000	0	4106600	19744000
>tr|F8W720|F8W720_HUMAN GMP synthase [glutamine-hydrolyzing] OS=Homo sapiens GN=GMPS PE=2 SV=1 XREF(PFAM)=Glutamine amidotransferase class-I;GMP synthase C terminal domain;NAD synthase;;>sp|P49915|GUAA_HUMAN GMP synthase [glutamine-hydrolyzing] OS=Homo sap	GMP synthase [glutamine-hydrolyzing]	GMPS	1.9	65.928	1	1	1	0	0	0	0	0	0	0	0	0	0	0	0	0	0	0	0	0	0	0	0
>tr|H0Y5H6|H0Y5H6_HUMAN Ubiquitin-associated protein 2-like (Fragment) OS=Homo sapiens GN=UBAP2L PE=4 SV=1;>tr|H7C2T8|H7C2T8_HUMAN Ubiquitin-associated protein 2-like (Fragment) OS=Homo sapiens GN=UBAP2L PE=4 SV=1;>sp|Q14157-4|UBP2L_HUMAN Isoform 4 of Ubiq	Ubiquitin-associated protein 2-like	UBAP2L	9.1	40.109	2	2	2	0	0	0	0	0	0	0	0	10048000	7918600	0	1990700	2414900	0	2889800	3743000	2792100	4502600	7923200	8973100
>tr|F8W776|F8W776_HUMAN Protein transport protein Sec61 subunit alpha isoform 2 OS=Homo sapiens GN=SEC61A2 PE=2 SV=1 XREF(PFAM)=Plug domain of Sec61p;SecY translocase;;>sp|Q9H9S3-2|S61A2_HUMAN Isoform 2 of Protein transport protein Sec61 subunit alpha isof	Protein transport protein Sec61 subunit alpha isoform 2	SEC61A2	32.7	44.749	11	5	5	48561000	45655000	40501000	38074000	32019000	38386000	46263000	55047000	41838000	33893000	57892000	25539000	10752000	15151000	35657000	41697000	64524000	111830000	36558000	39099000
>tr|F8W7C6|F8W7C6_HUMAN 60S ribosomal protein L10 OS=Homo sapiens GN=RPL10 PE=2 SV=1 XREF(PFAM)=Ribosomal protein L16p/L10e;;>sp|P27635|RL10_HUMAN 60S ribosomal protein L10 OS=Homo sapiens GN=RPL10 PE=1 SV=4 XREF(PFAM)=Ribosomal protein L16p/L10e;;>tr|H7C1	60S ribosomal protein L10	RPL10	34.4	18.592	7	7	7	10693000	11044000	10324000	14740000	16594000	14795000	18421000	19028000	16145000	28408000	16183000	7454700	3208700	15956000	30188000	16211000	18511000	25206000	12489000	29025000
>sp|P02751-10|FINC_HUMAN Isoform 10 of Fibronectin OS=Homo sapiens GN=FN1;>sp|P02751-5|FINC_HUMAN Isoform 5 of Fibronectin OS=Homo sapiens GN=FN1;>tr|F8W7G7|F8W7G7_HUMAN Ugl-Y3 OS=Homo sapiens GN=FN1 PE=2 SV=1 XREF(PFAM)=Fibronectin type I domain;Fibronect	Fibronectin;Anastellin;Ugl-Y1;Ugl-Y2;Ugl-Y3	FN1	5.1	239.62	8	8	8	9048200	7041200	10715000	7319100	8064800	9295700	8047700	9882200	9959800	10970000	10779000	2064600	8427900	7514900	9815300	6936000	11301000	6995900	4972600	15165000
>tr|H0Y4Q3|H0Y4Q3_HUMAN Ran GTPase-activating protein 1 (Fragment) OS=Homo sapiens GN=RANGAP1 PE=4 SV=1;>tr|F8W7I9|F8W7I9_HUMAN Ran GTPase-activating protein 1 OS=Homo sapiens GN=RANGAP1 PE=2 SV=1 XREF(PFAM)=RanGAP1 C-terminal domain;;>sp|P46060|RAGP1_HUMA	Ran GTPase-activating protein 1	RANGAP1	5.1	26.797	1	1	1	0	0	0	5194100	0	0	0	0	0	0	0	0	0	3699900	3190000	0	0	0	0	0
>tr|F8W7R3|F8W7R3_HUMAN Fanconi anemia group I protein OS=Homo sapiens GN=FANCI PE=2 SV=1;>sp|Q9NVI1-2|FANCI_HUMAN Isoform 2 of Fanconi anemia group I protein OS=Homo sapiens GN=FANCI;>sp|Q9NVI1-1|FANCI_HUMAN Isoform 1 of Fanconi anemia group I protein OS=	Fanconi anemia group I protein	FANCI	14.8	123.24	14	14	14	22371000	20134000	26556000	27664000	24693000	25073000	24046000	26955000	28165000	21403000	22222000	26498000	20731000	13742000	12124000	34602000	21594000	44388000	11043000	35732000
>tr|F8W7S5|F8W7S5_HUMAN Ribosome-binding protein 1 OS=Homo sapiens GN=RRBP1 PE=2 SV=1;>sp|Q9P2E9-3|RRBP1_HUMAN Isoform 2 of Ribosome-binding protein 1 OS=Homo sapiens GN=RRBP1;>sp|Q9P2E9-2|RRBP1_HUMAN Isoform 1 of Ribosome-binding protein 1 OS=Homo sapiens	Ribosome-binding protein 1	RRBP1	4.7	84.325	3	3	3	0	0	0	556170	0	0	0	0	0	0	0	0	388430	396180	0	0	720660	0	0	0
>sp|Q2VIR3-2|IF2GL_HUMAN Isoform 2 of Putative eukaryotic translation initiation factor 2 subunit 3-like protein OS=Homo sapiens GN=EIF2S3L;>tr|F8W810|F8W810_HUMAN Uncharacterized protein OS=Homo sapiens PE=2 SV=1 XREF(PFAM)=Initiation factor eIF2 gamma, C	Putative eukaryotic translation initiation factor 2 subunit 3-like protein;Eukaryotic translation initiation factor 2 subunit 3	EIF2S3L;EIF2S3	3.4	50.543	1	1	1	0	0	0	0	5196100	0	0	0	0	0	0	0	0	0	5358200	0	0	0	0	0
>tr|F8W8V8|F8W8V8_HUMAN Solute carrier family 2, facilitated glucose transporter member 2 OS=Homo sapiens GN=SLC2A2 PE=2 SV=1 XREF(PFAM)=Sugar (and other) transporter;;>sp|P11168|GTR2_HUMAN Solute carrier family 2, facilitated glucose transporter member 2	Solute carrier family 2, facilitated glucose transporter member 2	SLC2A2	3	44.701	2	2	2	0	0	0	0	0	0	0	0	6906400	0	0	0	4687100	4632400	0	3138500	3565300	6969300	5285100	0
>tr|F8W914|F8W914_HUMAN Reticulon-4 OS=Homo sapiens GN=RTN4 PE=2 SV=1 XREF(PFAM)=Reticulon;;>sp|Q9NQC3-2|RTN4_HUMAN Isoform 2 of Reticulon-4 OS=Homo sapiens GN=RTN4;>sp|Q9NQC3-3|RTN4_HUMAN Isoform 3 of Reticulon-4 OS=Homo sapiens GN=RTN4;>tr|H7C106|H7C106_	Reticulon-4	RTN4	19.1	37.144	5	5	5	20353000	22366000	24185000	17233000	20796000	16365000	18357000	23333000	19002000	19419000	22336000	19169000	15222000	12855000	15030000	16311000	27314000	27546000	14546000	24272000
>tr|F8WA86|F8WA86_HUMAN Calponin-3 OS=Homo sapiens GN=CNN3 PE=2 SV=1 XREF(PFAM)=Calponin family repeat;Calponin homology (CH) domain;;>sp|Q15417|CNN3_HUMAN Calponin-3 OS=Homo sapiens GN=CNN3 PE=1 SV=1 XREF(PFAM)=Calponin family repeat;Calponin homology (CH	Calponin-3	CNN3	15.2	31.38	4	4	3	2940500	4584200	0	0	0	5970700	5134100	0	0	6047700	2883000	5826700	2842800	2040400	2817400	4912800	4053700	2253600	3011400	6787000
>tr|F8WBB8|F8WBB8_HUMAN Cullin-associated NEDD8-dissociated protein 2 OS=Homo sapiens GN=CAND2 PE=2 SV=1;>sp|O75155-2|CAND2_HUMAN Isoform 2 of Cullin-associated NEDD8-dissociated protein 2 OS=Homo sapiens GN=CAND2;>sp|O75155|CAND2_HUMAN Cullin-associated N	Cullin-associated NEDD8-dissociated protein 2	CAND2	25.5	12.195	2	1	1	0	0	0	0	0	0	0	0	0	0	0	0	0	0	0	0	0	0	0	0
>sp|Q14257|RCN2_HUMAN Reticulocalbin-2 OS=Homo sapiens GN=RCN2 PE=1 SV=1 XREF(PFAM)=EF hand;EF-hand domain pair;;>tr|F8WCY5|F8WCY5_HUMAN Reticulocalbin-2 OS=Homo sapiens GN=RCN2 PE=2 SV=1 XREF(PFAM)=EF hand;EF-hand domain pair;;>tr|H0YL43|H0YL43_HUMAN Reti	Reticulocalbin-2	RCN2	10.1	36.876	2	2	2	0	0	0	0	0	0	0	0	17252000	12480000	11281000	12000000	9659600	7784200	10761000	11184000	9703100	12441000	13238000	14655000
>sp|Q96FZ5-2|CKLF7_HUMAN Isoform 2 of CKLF-like MARVEL transmembrane domain-containing protein 7 OS=Homo sapiens GN=CMTM7;>tr|F8WDZ3|F8WDZ3_HUMAN CKLF-like MARVEL transmembrane domain-containing protein 7 OS=Homo sapiens GN=CMTM7 PE=2 SV=1 XREF(PFAM)=Membr	CKLF-like MARVEL transmembrane domain-containing protein 7	CMTM7	5.6	15.452	1	1	1	0	0	0	0	0	0	0	0	0	10260000	15038000	0	8652000	10894000	8730900	14588000	8176900	14892000	9943200	12093000
>sp|P09496-2|CLCA_HUMAN Isoform Non-brain of Clathrin light chain A OS=Homo sapiens GN=CLTA;>sp|P09496-4|CLCA_HUMAN Isoform 4 of Clathrin light chain A OS=Homo sapiens GN=CLTA;>sp|P09496-3|CLCA_HUMAN Isoform 3 of Clathrin light chain A OS=Homo sapiens GN=C	Clathrin light chain A	CLTA	4.6	23.662	1	1	1	0	0	0	0	0	0	0	0	0	1882200	0	1310000	567270	539480	1276000	1085000	1080600	1299800	933950	2218500
>sp|P49821-2|NDUV1_HUMAN Isoform 2 of NADH dehydrogenase [ubiquinone] flavoprotein 1, mitochondrial OS=Homo sapiens GN=NDUFV1;>tr|G3V0I5|G3V0I5_HUMAN NADH dehydrogenase (Ubiquinone) flavoprotein 1, 51kDa, isoform CRA_c OS=Homo sapiens GN=NDUFV1 PE=4 SV=1 X	NADH dehydrogenase [ubiquinone] flavoprotein 1, mitochondrial	NDUFV1	32.7	49.867	11	11	11	35901000	39608000	39350000	38751000	23936000	35947000	31785000	35429000	36297000	52179000	25854000	38869000	22810000	17443000	24639000	32802000	36774000	52667000	36709000	74240000
>sp|Q15165-3|PON2_HUMAN Isoform 3 of Serum paraoxonase/arylesterase 2 OS=Homo sapiens GN=PON2;>tr|J3QT77|J3QT77_HUMAN Serum paraoxonase/arylesterase 2 OS=Homo sapiens GN=PON2 PE=4 SV=1 XREF(PFAM)=Arylesterase;;>sp|Q15165|PON2_HUMAN Serum paraoxonase/aryles	Serum paraoxonase/arylesterase 2	PON2	13.2	37.996	3	3	3	20107000	16512000	0	12385000	14212000	12723000	19773000	20448000	12135000	13044000	20108000	18044000	3678400	7454400	14104000	10392000	17073000	29046000	12135000	11550000
>tr|G3V1R4|G3V1R4_HUMAN NOL1/NOP2/Sun domain family, member 2, isoform CRA_b OS=Homo sapiens GN=NSUN2 PE=4 SV=1 XREF(PFAM)=NOL1/NOP2/sun family;;>sp|Q08J23-2|NSUN2_HUMAN Isoform 2 of tRNA (cytosine(34)-C(5))-methyltransferase OS=Homo sapiens GN=NSUN2;>sp|Q	tRNA (cytosine(34)-C(5))-methyltransferase	NSUN2	4.1	59.383	2	2	2	0	0	0	0	0	0	0	0	0	539700	0	0	0	0	684330	0	265670	403990	329670	636130
>tr|G3V1S6|G3V1S6_HUMAN Polypeptide N-acetylgalactosaminyltransferase 2 soluble form OS=Homo sapiens GN=GALNT2 PE=3 SV=1 XREF(PFAM)=Glycosyl transferase family 2;Ricin-type beta-trefoil lectin domain;;>sp|Q10471|GALT2_HUMAN Polypeptide N-acetylgalactosamin	Polypeptide N-acetylgalactosaminyltransferase 2;Polypeptide N-acetylgalactosaminyltransferase 2 soluble form	GALNT2	7.5	60.793	3	3	3	10401000	5788300	9212100	7761500	0	8947600	9798000	9731400	9854400	8387400	7864800	7502800	6136100	7342600	3053800	6980000	8002400	11794000	7784200	14367000
>tr|G3V279|G3V279_HUMAN Enhancer of rudimentary homolog OS=Homo sapiens GN=ERH PE=2 SV=1 XREF(PFAM)=Enhancer of rudimentary;;>sp|P84090|ERH_HUMAN Enhancer of rudimentary homolog OS=Homo sapiens GN=ERH PE=1 SV=1 XREF(PFAM)=Enhancer of rudimentary;	Enhancer of rudimentary homolog	ERH	26.8	8.2033	2	2	2	0	0	0	0	7934700	8228400	10582000	0	11194000	0	1734800	3141300	4030700	3617300	9020100	7963000	7412500	10131000	8586700	16808000
>sp|P11586|C1TC_HUMAN C-1-tetrahydrofolate synthase, cytoplasmic OS=Homo sapiens GN=MTHFD1 PE=1 SV=3 XREF(PFAM)=Formate--tetrahydrofolate ligase;Tetrahydrofolate dehydrogenase/cyclohydrolase, catalytic domain;Tetrahydrofolate dehydrogenase/cyclohydrolase,	C-1-tetrahydrofolate synthase, cytoplasmic;Methylenetetrahydrofolate dehydrogenase;Methenyltetrahydrofolate cyclohydrolase;Formyltetrahydrofolate synthetase	MTHFD1	10.5	101.56	8	8	8	0	0	0	0	20829000	0	0	0	0	0	0	1538400	0	865530	21478000	0	1375100	0	0	0
>tr|G3V3K8|G3V3K8_HUMAN Mirror-image polydactyly gene 1 protein (Fragment) OS=Homo sapiens GN=MIPOL1 PE=2 SV=1;>tr|G3V2C4|G3V2C4_HUMAN Mirror-image polydactyly gene 1 protein (Fragment) OS=Homo sapiens GN=MIPOL1 PE=2 SV=1;>sp|Q8TD10-3|MIPO1_HUMAN Isoform 3	Mirror-image polydactyly gene 1 protein	MIPOL1	6.7	12.273	1	1	1	0	0	0	0	0	0	0	0	0	5199500	0	0	0	0	0	0	0	0	2976200	6128600
>tr|G3V4M1|G3V4M1_HUMAN Melanoma inhibitory activity protein 2 (Fragment) OS=Homo sapiens GN=MIA2 PE=2 SV=1 XREF(PFAM)=Variant SH3 domain;;>tr|G3V3F6|G3V3F6_HUMAN Melanoma inhibitory activity protein 2 (Fragment) OS=Homo sapiens GN=MIA2 PE=2 SV=1 XREF(PFAM	Melanoma inhibitory activity protein 2	MIA2;CTAGE5	10.9	10.392	1	1	1	0	0	0	0	0	0	0	0	0	0	0	0	0	0	0	0	0	0	0	0
>tr|G3XA81|G3XA81_HUMAN Nucleoporin NDC1 OS=Homo sapiens GN=TMEM48 PE=4 SV=1 XREF(PFAM)=Nucleoporin protein Ndc1-Nup;;>sp|Q9BTX1-2|NDC1_HUMAN Isoform 2 of Nucleoporin NDC1 OS=Homo sapiens GN=TMEM48;>sp|Q9BTX1|NDC1_HUMAN Nucleoporin NDC1 OS=Homo sapiens GN=	Nucleoporin NDC1	TMEM48	24.5	63.157	13	13	13	88688000	88853000	100790000	92246000	78538000	101940000	100500000	108240000	94249000	82644000	125080000	123980000	65308000	58513000	85129000	79702000	88511000	148530000	76502000	97363000
>tr|G3XAP3|G3XAP3_HUMAN ATP-binding cassette sub-family B member 8, mitochondrial OS=Homo sapiens GN=ABCB8 PE=3 SV=1 XREF(PFAM)=ABC transporter transmembrane region;ABC transporter;;>sp|Q9NUT2-2|ABCB8_HUMAN Isoform Short of ATP-binding cassette sub-family	ATP-binding cassette sub-family B member 8, mitochondrial	ABCB8	24	68.066	14	14	13	81584000	82912000	94433000	76786000	65417000	75322000	81525000	91961000	83223000	83963000	80734000	87906000	55401000	54966000	65356000	72367000	66878000	130050000	70615000	97410000
>sp|P42167-2|LAP2B_HUMAN Isoform Gamma of Lamina-associated polypeptide 2, isoforms beta/gamma OS=Homo sapiens GN=TMPO;>tr|G5E972|G5E972_HUMAN Thymopentin OS=Homo sapiens GN=TMPO PE=4 SV=1 XREF(PFAM)=LEM domain;Thymopoietin protein;;>sp|P42167|LAP2B_HUMAN	Lamina-associated polypeptide 2, isoforms beta/gamma;Thymopoietin;Thymopentin;Lamina-associated polypeptide 2, isoform alpha;Thymopoietin;Thymopentin	TMPO	14.2	38.737	4	4	4	0	0	0	0	10664000	0	5731000	0	5521800	5633900	3756900	2279700	3248400	3049800	10106000	3085300	5454400	6706600	4389400	6719900
>tr|G5E9W2|G5E9W2_HUMAN Chondroitin sulfate glucuronyltransferase OS=Homo sapiens GN=CHPF2 PE=4 SV=1 XREF(PFAM)=Chondroitin N-acetylgalactosaminyltransferase;;>sp|Q9P2E5|CHPF2_HUMAN Chondroitin sulfate glucuronyltransferase OS=Homo sapiens GN=CHPF2 PE=2 SV	Chondroitin sulfate glucuronyltransferase	CHPF2	3.5	85.146	2	2	2	0	1766000	0	0	0	0	0	0	0	0	0	1854000	2213300	0	1875900	0	0	0	0	0
>tr|G5EA52|G5EA52_HUMAN Protein disulfide isomerase family A, member 3, isoform CRA_b OS=Homo sapiens GN=PDIA3 PE=3 SV=1 XREF(PFAM)=Thioredoxin;;>sp|P30101|PDIA3_HUMAN Protein disulfide-isomerase A3 OS=Homo sapiens GN=PDIA3 PE=1 SV=4 XREF(PFAM)=Thioredoxin	Protein disulfide-isomerase A3	PDIA3	31.1	54.963	13	13	9	0	7293300	5370500	3066000	97566000	2933400	0	10259000	2976200	15273000	561010	11172000	3594800	1566800	93792000	1605900	746110	22156000	1258900	18294000
>sp|P31943|HNRH1_HUMAN Heterogeneous nuclear ribonucleoprotein H OS=Homo sapiens GN=HNRNPH1 PE=1 SV=4 XREF(PFAM)=RNPHF zinc finger;;>tr|G8JLB6|G8JLB6_HUMAN Heterogeneous nuclear ribonucleoprotein H OS=Homo sapiens GN=HNRNPH1 PE=2 SV=1 XREF(PFAM)=RNPHF zinc	Heterogeneous nuclear ribonucleoprotein H;Heterogeneous nuclear ribonucleoprotein H, N-terminally processed	HNRNPH1	29.4	49.229	11	11	4	44015000	34736000	42632000	38361000	48660000	40834000	46351000	55192000	49404000	68420000	40618000	37520000	35029000	17378000	43528000	36119000	47397000	69954000	39747000	88047000
>sp|Q9NZ43|USE1_HUMAN Vesicle transport protein USE1 OS=Homo sapiens GN=USE1 PE=1 SV=2 XREF(PFAM)=Membrane fusion protein Use1;;>tr|G8JLK1|G8JLK1_HUMAN Vesicle transport protein USE1 OS=Homo sapiens GN=USE1 PE=2 SV=1 XREF(PFAM)=Membrane fusion protein Use1	Vesicle transport protein USE1	USE1	12	29.371	3	3	3	4610500	5561400	3982300	6546900	0	5670600	5734000	5967300	6070800	6280900	5080600	6163500	3599800	4601100	3530000	4378100	5207800	7816500	4092700	6551900
>sp|O60762|DPM1_HUMAN Dolichol-phosphate mannosyltransferase OS=Homo sapiens GN=DPM1 PE=1 SV=1 XREF(PFAM)=Glycosyl transferase family 2;;>tr|Q5QPK2|Q5QPK2_HUMAN Dolichol-phosphate mannosyltransferase OS=Homo sapiens GN=DPM1 PE=2 SV=1 XREF(PFAM)=Glycosyl tr	Dolichol-phosphate mannosyltransferase	DPM1	45.4	29.634	10	10	10	31125000	33405000	28312000	30424000	28117000	28684000	35528000	35025000	27625000	39492000	34679000	31540000	20243000	23143000	25502000	21482000	35776000	55732000	23186000	45907000
>tr|Q5SVK0|Q5SVK0_HUMAN Calcium-activated potassium channel subunit alpha-1 (Fragment) OS=Homo sapiens GN=KCNMA1 PE=2 SV=1 XREF(PFAM)=Calcium-activated BK potassium channel alpha subunit;Ion transport protein;TrkA-N domain;;>tr|H0Y382|H0Y382_HUMAN Calcium-	Calcium-activated potassium channel subunit alpha-1	KCNMA1	8.8	131.43	8	8	8	7333800	8517200	8080700	8507900	6071400	8821700	9246200	9399800	10141000	9067200	6729000	5887300	6202000	6824600	8536500	9914700	6720200	21202000	8097800	9467900
>tr|H0Y3H2|H0Y3H2_HUMAN ATP-binding cassette sub-family A member 3 OS=Homo sapiens GN=ABCA3 PE=2 SV=1 XREF(PFAM)=ABC transporter;;>sp|Q99758|ABCA3_HUMAN ATP-binding cassette sub-family A member 3 OS=Homo sapiens GN=ABCA3 PE=1 SV=2 XREF(PFAM)=ABC transporte	ATP-binding cassette sub-family A member 3	ABCA3	1	184.86	1	1	1	3116400	0	0	0	0	0	0	0	0	0	3116400	1762100	1373700	1502600	1390800	0	2095000	2569800	0	0
>sp|Q9Y2K2-3|SIK3_HUMAN Isoform 3 of Serine/threonine-protein kinase SIK3 OS=Homo sapiens GN=SIK3;>sp|Q9Y2K2|SIK3_HUMAN Serine/threonine-protein kinase SIK3 OS=Homo sapiens GN=SIK3 PE=1 SV=3 XREF(PFAM)=Protein kinase domain (_KINASE_-PROTEIN);;>tr|J3KPC8|J	Serine/threonine-protein kinase SIK3	SIK3;KIAA0999	11.9	125.47	10	10	10	42271000	36155000	35814000	35045000	31702000	27234000	24656000	17452000	0	16009000	40388000	45104000	28846000	30546000	34312000	24698000	15574000	11842000	0	13058000	x	2253.46	0.323314	728.575
>tr|H0Y6Y5|H0Y6Y5_HUMAN Metaxin-1 (Fragment) OS=Homo sapiens GN=MTX1 PE=4 SV=1 XREF(PFAM)=Tom37 C-terminal domain;;>sp|Q13505-3|MTX1_HUMAN Isoform 3 of Metaxin-1 OS=Homo sapiens GN=MTX1;>sp|Q13505|MTX1_HUMAN Metaxin-1 OS=Homo sapiens GN=MTX1 PE=1 SV=2 XREF	Metaxin-1	MTX1	7.6	35.091	3	3	3	4501100	4717000	0	4431200	3723900	3631300	4502600	4305900	3275600	4501800	4330300	4800100	1492000	3055400	3739200	3122100	4101800	5630800	2647700	5391100
>tr|H7C5F7|H7C5F7_HUMAN NEDD4 family-interacting protein 2 (Fragment) OS=Homo sapiens GN=NDFIP2 PE=4 SV=1 XREF(PFAM)=Protein of unknown function (DUF2370);;>tr|H0Y8A7|H0Y8A7_HUMAN NEDD4 family-interacting protein 2 (Fragment) OS=Homo sapiens GN=NDFIP2 PE=2	NEDD4 family-interacting protein 2	NDFIP2	9	16.76	1	1	1	0	0	0	0	0	0	0	0	0	672480	0	662850	430410	520000	1024600	736860	936620	1693000	1546900	1412400
>tr|H0Y8E6|H0Y8E6_HUMAN DNA replication licensing factor MCM2 (Fragment) OS=Homo sapiens GN=MCM2 PE=3 SV=1 XREF(PFAM)=MCM2/3/5 family;;>sp|P49736|MCM2_HUMAN DNA replication licensing factor MCM2 OS=Homo sapiens GN=MCM2 PE=1 SV=4 XREF(PFAM)=MCM2/3/5 family;	DNA replication licensing factor MCM2	MCM2	3.3	93.998	2	2	2	0	0	0	0	5527400	0	0	0	0	0	0	0	0	0	5699800	0	0	0	0	0
>tr|H0Y9P4|H0Y9P4_HUMAN Androgen-dependent TFPI-regulating protein (Fragment) OS=Homo sapiens GN=ADTRP PE=4 SV=1 XREF(PFAM)=FAR-17a/AIG1-like protein;;>sp|Q96IZ2|ADTRP_HUMAN Androgen-dependent TFPI-regulating protein OS=Homo sapiens GN=ADTRP PE=2 SV=1 XREF	Androgen-dependent TFPI-regulating protein	ADTRP	8.3	13.769	1	1	1	1915200	0	0	0	0	0	0	0	0	0	1915200	1438700	943390	887090	0	0	1120200	0	0	0
>tr|H0YA47|H0YA47_HUMAN RUN and FYVE domain-containing protein 1 (Fragment) OS=Homo sapiens GN=RUFY1 PE=4 SV=1;>sp|Q96T51-2|RUFY1_HUMAN Isoform 2 of RUN and FYVE domain-containing protein 1 OS=Homo sapiens GN=RUFY1;>sp|Q96T51|RUFY1_HUMAN RUN and FYVE domai	RUN and FYVE domain-containing protein 1	RUFY1	7.3	38.223	2	2	2	0	0	0	0	0	0	0	2013400	0	2094000	599500	387460	0	452210	421430	248620	0	2640900	478910	2459400
>tr|H0YAP8|H0YAP8_HUMAN Cyclin-dependent kinase-like 3 (Fragment) OS=Homo sapiens GN=CDKL3 PE=4 SV=1		CDKL3	9.6	8.1796	1	1	1	0	0	0	0	0	0	0	0	0	9686000	9844900	8023400	10020000	8312100	7066700	7209700	7691000	20178000	8910800	11417000
>sp|Q7LG56-2|RIR2B_HUMAN Isoform 2 of Ribonucleoside-diphosphate reductase subunit M2 B OS=Homo sapiens GN=RRM2B;>sp|Q7LG56|RIR2B_HUMAN Ribonucleoside-diphosphate reductase subunit M2 B OS=Homo sapiens GN=RRM2B PE=1 SV=1 XREF(PFAM)=Ribonucleotide reductase	Ribonucleoside-diphosphate reductase subunit M2 B	RRM2B	3.7	34.528	1	1	1	0	0	0	0	0	0	0	0	0	3459000	0	0	2977100	2163900	0	0	2462100	0	2257400	4077000
>tr|H0YBS1|H0YBS1_HUMAN Integrator complex subunit 8 (Fragment) OS=Homo sapiens GN=INTS8 PE=4 SV=1;>sp|Q75QN2-2|INT8_HUMAN Isoform 2 of Integrator complex subunit 8 OS=Homo sapiens GN=INTS8;>sp|Q75QN2|INT8_HUMAN Integrator complex subunit 8 OS=Homo sapiens	Integrator complex subunit 8	INTS8	8.6	91.113	6	6	6	5631500	6630000	5902200	0	6409300	5361100	0	0	0	4178600	5707100	7017900	3636800	1146000	8940700	4789000	2842000	3775000	2180700	2850100
>tr|H0YD75|H0YD75_HUMAN Serine/threonine-protein kinase NLK (Fragment) OS=Homo sapiens GN=NLK PE=2 SV=1 XREF(PFAM)=Protein kinase domain (_KINASE_-PROTEIN);;>sp|Q9UBE8|NLK_HUMAN Serine/threonine-protein kinase NLK OS=Homo sapiens GN=NLK PE=1 SV=2 XREF(PFAM	Serine/threonine-protein kinase NLK	NLK	2.1	52.569	1	1	1	0	0	0	0	0	0	0	0	0	894150	1215100	1429700	1176300	558480	0	814410	1309100	2061800	0	1053900	x
>tr|H0YDS9|H0YDS9_HUMAN Nuclear autoantigenic sperm protein (Fragment) OS=Homo sapiens GN=NASP PE=4 SV=1 XREF(PFAM)=Tetratricopeptide repeat;;>tr|Q5T624|Q5T624_HUMAN Nuclear autoantigenic sperm protein OS=Homo sapiens GN=NASP PE=2 SV=1 XREF(PFAM)=SHNi-TPR;	Nuclear autoantigenic sperm protein	NASP	16	18.76	2	2	2	0	0	0	0	8134700	0	0	0	0	0	0	0	0	0	8388500	0	1282700	0	0	0
>tr|H0YDT8|H0YDT8_HUMAN ER membrane protein complex subunit 7 (Fragment) OS=Homo sapiens GN=EMC7 PE=4 SV=1 XREF(PFAM)=Protein of unknown function (DUF2012);;>sp|Q9NPA0|EMC7_HUMAN ER membrane protein complex subunit 7 OS=Homo sapiens GN=EMC7 PE=1 SV=1 XREF(	ER membrane protein complex subunit 7	EMC7	12	20.885	2	2	2	0	0	0	0	0	0	0	0	0	4326700	836540	0	237160	872230	440650	1573100	1543200	0	351800	5099800
>tr|H0YK61|H0YK61_HUMAN ER membrane protein complex subunit 4 OS=Homo sapiens GN=EMC4 PE=2 SV=1;>tr|H0YNK0|H0YNK0_HUMAN ER membrane protein complex subunit 4 OS=Homo sapiens GN=EMC4 PE=2 SV=1;>tr|H0YNK8|H0YNK8_HUMAN ER membrane protein complex subunit 4 OS	ER membrane protein complex subunit 4	EMC4	37.2	8.3403	2	2	2	0	0	0	0	0	0	0	0	0	2289800	0	2810000	0	2671300	3878600	0	3140600	0	0	2699000
>tr|H0YNG3|H0YNG3_HUMAN Signal peptidase complex catalytic subunit SEC11A OS=Homo sapiens GN=SEC11A PE=2 SV=1 XREF(PFAM)=Peptidase S24-like;;>tr|H0YK72|H0YK72_HUMAN SEC11-like 1 (S. cerevisiae), isoform CRA_a OS=Homo sapiens GN=SEC11A PE=4 SV=1 XREF(PFAM)=	Signal peptidase complex catalytic subunit SEC11A	SEC11A;SEC11L1	30.7	18.651	7	7	7	14338000	19766000	16194000	14694000	16360000	18110000	18374000	18497000	17525000	17236000	12977000	20266000	11155000	12395000	13505000	15239000	16302000	25368000	13803000	22362000
>sp|P33316-2|DUT_HUMAN Isoform 2 of Deoxyuridine 5-triphosphate nucleotidohydrolase, mitochondrial OS=Homo sapiens GN=DUT;>tr|H0YNW5|H0YNW5_HUMAN Deoxyuridine 5-triphosphate nucleotidohydrolase, mitochondrial OS=Homo sapiens GN=DUT PE=2 SV=1 XREF(PFAM)=d	Deoxyuridine 5-triphosphate nucleotidohydrolase, mitochondrial	DUT	11	17.748	2	2	2	0	0	0	0	1013000	0	0	0	0	0	0	0	0	0	1044600	0	0	0	0	0
>tr|H0YKF0|H0YKF0_HUMAN Electron transfer flavoprotein subunit alpha, mitochondrial (Fragment) OS=Homo sapiens GN=ETFA PE=2 SV=1 XREF(PFAM)=Electron transfer flavoprotein domain;Electron transfer flavoprotein FAD-binding domain;;>tr|H0YLU7|H0YLU7_HUMAN Ele	Electron transfer flavoprotein subunit alpha, mitochondrial	ETFA	8	30.22	2	2	2	0	0	0	0	0	0	0	665550	0	0	0	0	0	0	1787000	0	0	869730	0	0
>tr|H0YKZ9|H0YKZ9_HUMAN Gamma-secretase subunit APH-1B (Fragment) OS=Homo sapiens GN=APH1B PE=2 SV=1 XREF(PFAM)=Aph-1 protein;;>sp|Q8WW43-2|APH1B_HUMAN Isoform 2 of Gamma-secretase subunit APH-1B OS=Homo sapiens GN=APH1B;>tr|H0YLT0|H0YLT0_HUMAN Gamma-secre	Gamma-secretase subunit APH-1B	APH1B	6.3	20.762	1	1	1	0	0	0	0	0	0	0	0	0	1188000	1447600	1510400	657470	785740	1091800	1350600	1105300	2524600	1401000	1400300
>tr|H0YMZ1|H0YMZ1_HUMAN Proteasome subunit alpha type (Fragment) OS=Homo sapiens GN=PSMA4 PE=2 SV=1 XREF(PFAM)=Proteasome subunit;Proteasome subunit A N-terminal signature;;>tr|H0YL69|H0YL69_HUMAN Proteasome subunit alpha type (Fragment) OS=Homo sapiens GN	Proteasome subunit alpha type;Proteasome subunit alpha type-4	PSMA4	14.5	24.583	3	3	3	0	0	0	0	22544000	0	0	0	0	0	955000	2078100	764020	0	23248000	1873800	1285200	1867200	841140	2465400
>tr|H0YLA2|H0YLA2_HUMAN Signal recognition particle 14 kDa protein OS=Homo sapiens GN=SRP14 PE=2 SV=1 XREF(PFAM)=Signal recognition particle 14kD protein;;>sp|P37108|SRP14_HUMAN Signal recognition particle 14 kDa protein OS=Homo sapiens GN=SRP14 PE=1 SV=2	Signal recognition particle 14 kDa protein	SRP14	33.9	13.058	3	3	3	6621700	5892200	0	0	9646000	0	6519300	6219300	0	10659000	5990700	4469600	692080	522810	17126000	1229700	4775500	7328000	584600	8918300
>tr|H0YLG5|H0YLG5_HUMAN Regulator of microtubule dynamics protein 3 (Fragment) OS=Homo sapiens GN=RMDN3 PE=2 SV=1;>sp|Q96TC7|RMD3_HUMAN Regulator of microtubule dynamics protein 3 OS=Homo sapiens GN=RMDN3 PE=1 SV=2;>tr|H0YNE5|H0YNE5_HUMAN Regulator of micr	Regulator of microtubule dynamics protein 3	RMDN3	7.3	31.32	2	2	2	6395200	8813900	9227700	0	20357000	10470000	4839100	8724300	0	5832900	6570800	8077400	5882800	0	23612000	10222000	4100000	8675300	3071900	7066000
>tr|H0YNS7|H0YNS7_HUMAN Uncharacterized protein C15orf26 (Fragment) OS=Homo sapiens GN=C15orf26 PE=2 SV=1;>tr|H0YM05|H0YM05_HUMAN Uncharacterized protein C15orf26 (Fragment) OS=Homo sapiens GN=C15orf26 PE=2 SV=1;>sp|Q6P656-2|CO026_HUMAN Isoform 2 of Unchar		C15orf26	7.6	11.984	1	1	1	0	0	0	0	0	0	0	0	0	589120	0	269150	0	0	0	0	183240	449790	0	694390
>sp|Q71UM5|RS27L_HUMAN 40S ribosomal protein S27-like OS=Homo sapiens GN=RPS27L PE=1 SV=3 XREF(PFAM)=Ribosomal protein S27;;>tr|H0YMV8|H0YMV8_HUMAN 40S ribosomal protein S27 OS=Homo sapiens GN=RPS27L PE=2 SV=1 XREF(PFAM)=Ribosomal protein S27;;>tr|C9JLI6|C	40S ribosomal protein S27-like;40S ribosomal protein S27	RPS27L	44	9.4771	6	6	2	124670000	108740000	102180000	130910000	119210000	139460000	114020000	115220000	102630000	101020000	126390000	123380000	78260000	95773000	137080000	86954000	98967000	163830000	79583000	119870000
>tr|H0YN26|H0YN26_HUMAN Acidic leucine-rich nuclear phosphoprotein 32 family member A OS=Homo sapiens GN=ANP32A PE=2 SV=1 XREF(PFAM)=Leucine Rich repeats (2 copies);;>sp|P39687|AN32A_HUMAN Acidic leucine-rich nuclear phosphoprotein 32 family member A OS=Ho	Acidic leucine-rich nuclear phosphoprotein 32 family member A	ANP32A	32.8	19.997	4	3	3	0	0	0	0	23719000	0	0	0	0	0	0	0	0	0	24459000	0	0	1019900	0	0
>tr|H0YNE3|H0YNE3_HUMAN Proteasome activator complex subunit 1 OS=Homo sapiens GN=PSME1 PE=2 SV=1 XREF(PFAM)=Proteasome activator pa28 alpha subunit;Proteasome activator pa28 beta subunit;;>sp|Q06323|PSME1_HUMAN Proteasome activator complex subunit 1 OS=Ho	Proteasome activator complex subunit 1	PSME1	9	26.87	2	2	2	0	0	0	0	1757400	0	0	0	0	0	0	0	0	0	1812200	0	0	0	0	0
>tr|H3BLW6|H3BLW6_HUMAN Transmembrane protein 63B (Fragment) OS=Homo sapiens GN=TMEM63B PE=4 SV=1 XREF(PFAM)=Domain of unknown function DUF221;;>sp|Q5T3F8|TM63B_HUMAN Transmembrane protein 63B OS=Homo sapiens GN=TMEM63B PE=1 SV=1 XREF(PFAM)=Domain of unkno	Transmembrane protein 63B	TMEM63B	2.8	86.69	2	2	2	0	2369700	0	0	0	2380900	0	0	0	0	1992700	2524900	0	1170400	939170	1988900	0	2111200	1279600	2073400
>tr|H3BN87|H3BN87_HUMAN Putative sodium-coupled neutral amino acid transporter 7 (Fragment) OS=Homo sapiens GN=SLC38A7 PE=2 SV=1;>tr|H3BU46|H3BU46_HUMAN Putative sodium-coupled neutral amino acid transporter 7 OS=Homo sapiens GN=SLC38A7 PE=2 SV=1;>tr|H3BPV	Putative sodium-coupled neutral amino acid transporter 7	SLC38A7	12.8	9.6178	1	1	1	0	0	0	0	0	0	0	0	0	0	0	0	0	0	0	0	0	0	0	0
>sp|Q9H2V7-3|SPNS1_HUMAN Isoform 3 of Protein spinster homolog 1 OS=Homo sapiens GN=SPNS1;>sp|Q9H2V7-2|SPNS1_HUMAN Isoform 2 of Protein spinster homolog 1 OS=Homo sapiens GN=SPNS1;>sp|Q9H2V7|SPNS1_HUMAN Protein spinster homolog 1 OS=Homo sapiens GN=SPNS1 P	Protein spinster homolog 1	SPNS1	7.9	49.012	2	2	2	15221000	12123000	0	0	0	0	0	0	0	0	11093000	17060000	11540000	10859000	10744000	12352000	11472000	19592000	11073000	10359000
>sp|Q8N9A8-3|NEPR1_HUMAN Isoform 3 of Nuclear envelope phosphatase-regulatory subunit 1 OS=Homo sapiens GN=CNEP1R1;>tr|H3BN40|H3BN40_HUMAN Nuclear envelope phosphatase-regulatory subunit 1 OS=Homo sapiens GN=CNEP1R1 PE=2 SV=1 XREF(PFAM)=Transmembrane prote	Nuclear envelope phosphatase-regulatory subunit 1	CNEP1R1	31.9	5.6184	1	1	1	0	0	0	0	0	0	0	0	0	0	0	0	0	0	0	0	0	0	0	0
>tr|H3BV04|H3BV04_HUMAN Secretory carrier-associated membrane protein 2 (Fragment) OS=Homo sapiens GN=SCAMP2 PE=2 SV=1 XREF(PFAM)=SCAMP family;;>tr|H3BN93|H3BN93_HUMAN Secretory carrier-associated membrane protein 2 OS=Homo sapiens GN=SCAMP2 PE=2 SV=1 XREF	Secretory carrier-associated membrane protein 2	SCAMP2	7.2	21.984	2	2	2	29463000	31738000	29250000	25265000	23335000	28437000	23759000	22383000	22717000	24089000	27958000	31021000	19315000	19353000	23776000	25994000	19076000	32749000	17390000	30300000
>tr|H3BN98|H3BN98_HUMAN Uncharacterized protein (Fragment) OS=Homo sapiens PE=4 SV=2 XREF(PFAM)=Reticulon;Ribosomal protein S8;;>tr|I3L246|I3L246_HUMAN 40S ribosomal protein S15a OS=Homo sapiens GN=RPS15A PE=4 SV=1 XREF(PFAM)=Ribosomal protein S8;		RPS15A	14.8	27.168	4	4	0	6575700	6774700	4754100	6152300	6976700	9545600	8899400	10220000	7649100	9681200	4446200	6518500	3932800	4439600	9133400	6826600	7019500	18318000	7028100	11337000
>tr|H3BNV7|H3BNV7_HUMAN Mitotic spindle-associated MMXD complex subunit MIP18 (Fragment) OS=Homo sapiens GN=FAM96B PE=4 SV=1 XREF(PFAM)=Domain of unknown function DUF59;;>sp|Q9Y3D0|MIP18_HUMAN Mitotic spindle-associated MMXD complex subunit MIP18 OS=Homo s	Mitotic spindle-associated MMXD complex subunit MIP18	FAM96B	26.7	17.461	2	2	2	0	0	0	0	10353000	11360000	8516500	0	0	0	3874500	5252600	0	3075600	10040000	10128000	7386500	4152000	0	3921000
>sp|P20674|COX5A_HUMAN Cytochrome c oxidase subunit 5A, mitochondrial OS=Homo sapiens GN=COX5A PE=1 SV=2 XREF(PFAM)=Cytochrome c oxidase subunit Va;;>tr|H3BNX8|H3BNX8_HUMAN Cytochrome c oxidase subunit 5A, mitochondrial OS=Homo sapiens GN=COX5A PE=2 SV=1 X	Cytochrome c oxidase subunit 5A, mitochondrial	COX5A	22	16.762	4	4	4	64443000	0	132350000	73570000	70323000	113080000	70787000	89503000	91104000	66275000	52705000	53032000	66867000	45134000	84632000	97579000	69386000	143710000	76505000	89943000
>sp|P35637-2|FUS_HUMAN Isoform Short of RNA-binding protein FUS OS=Homo sapiens GN=FUS;>sp|P35637|FUS_HUMAN RNA-binding protein FUS OS=Homo sapiens GN=FUS PE=1 SV=1 XREF(PFAM)=RNA recognition motif. (a.k.a. RRM, RBD, or RNP domain);Zn-finger in Ran binding	RNA-binding protein FUS	FUS	7.6	53.354	2	2	2	0	0	0	0	10788000	0	0	0	0	0	1613800	1758700	1393100	786250	11124000	588270	755650	1534600	1958400	3970000
>tr|H3BV16|H3BV16_HUMAN NADH dehydrogenase [ubiquinone] 1 beta subcomplex subunit 10 (Fragment) OS=Homo sapiens GN=NDUFB10 PE=2 SV=1 XREF(PFAM)=NADH-ubiquinone oxidoreductase subunit 10;;>tr|H3BPJ9|H3BPJ9_HUMAN NADH dehydrogenase [ubiquinone] 1 beta subcom	NADH dehydrogenase [ubiquinone] 1 beta subcomplex subunit 10	NDUFB10	19.6	17.482	2	2	2	19330000	19199000	21718000	21400000	20212000	20273000	22375000	19840000	17619000	18176000	22208000	21451000	13074000	13816000	19512000	16531000	19090000	26833000	13790000	24891000
>tr|H3BSW3|H3BSW3_HUMAN Adenine phosphoribosyltransferase OS=Homo sapiens GN=APRT PE=4 SV=1;>sp|P07741-2|APT_HUMAN Isoform 2 of Adenine phosphoribosyltransferase OS=Homo sapiens GN=APRT;>tr|H3BQF1|H3BQF1_HUMAN Adenine phosphoribosyltransferase (Fragment) O	Adenine phosphoribosyltransferase	APRT	20.6	6.9189	1	1	1	0	0	0	0	3145100	0	0	0	0	0	0	0	0	0	3243200	0	0	0	0	0
>tr|H3BR35|H3BR35_HUMAN Eukaryotic peptide chain release factor GTP-binding subunit ERF3A (Fragment) OS=Homo sapiens GN=GSPT1 PE=4 SV=1 XREF(PFAM)=Elongation factor Tu GTP binding domain;Elongation factor Tu domain 2;Elongation factor Tu C-terminal domain;	Eukaryotic peptide chain release factor GTP-binding subunit ERF3A;Eukaryotic peptide chain release factor GTP-binding subunit ERF3B	GSPT1;GSPT2	4.4	52.832	2	2	2	0	0	0	0	3610700	0	0	0	0	0	0	0	0	0	3723400	0	0	0	0	0
>tr|H3BRS3|H3BRS3_HUMAN Telomere length regulation protein TEL2 homolog OS=Homo sapiens GN=TELO2 PE=2 SV=1;>sp|Q9Y4R8|TELO2_HUMAN Telomere length regulation protein TEL2 homolog OS=Homo sapiens GN=TELO2 PE=1 SV=2 XREF(PFAM)=Telomere length regulation prote	Telomere length regulation protein TEL2 homolog	TELO2	11	47.38	4	4	4	7937500	6992900	8357200	6583300	7682000	6423100	6544500	7249400	5559500	4886500	8554100	8656300	5261900	5013900	7944700	2498900	6435700	10144000	4703900	6075900
>tr|H7BXK9|H7BXK9_HUMAN ATP-binding cassette sub-family B member 6, mitochondrial (Fragment) OS=Homo sapiens GN=ABCB6 PE=3 SV=1 XREF(PFAM)=ABC transporter transmembrane region;ABC transporter;;>sp|Q9NP58-4|ABCB6_HUMAN Isoform 2 of ATP-binding cassette sub-	ATP-binding cassette sub-family B member 6, mitochondrial	ABCB6	22.6	77.434	12	12	12	45866000	43643000	47860000	43172000	41069000	43755000	38348000	46741000	39079000	41788000	52257000	41393000	28079000	43178000	35512000	43693000	28604000	60656000	25887000	48579000
>tr|J3KSX7|J3KSX7_HUMAN Mitochondrial Rho GTPase 1 OS=Homo sapiens GN=RHOT1 PE=4 SV=1 XREF(PFAM)=EF hand associated;EF hand associated;EF-hand domain;Miro-like protein;;>sp|Q8IXI2-4|MIRO1_HUMAN Isoform 4 of Mitochondrial Rho GTPase 1 OS=Homo sapiens GN=RHO	Mitochondrial Rho GTPase;Mitochondrial Rho GTPase 1;Mitochondrial Rho GTPase 2	RHOT1;RHOT2	4	60.42	2	2	2	0	0	5299400	0	0	0	0	6567300	0	0	4414200	5059500	4055900	3107600	6665300	4938200	6034900	8242400	0	4535900
>sp|Q9ULK4-4|MED23_HUMAN Isoform 4 of Mediator of RNA polymerase II transcription subunit 23 OS=Homo sapiens GN=MED23;>sp|Q9ULK4-5|MED23_HUMAN Isoform 5 of Mediator of RNA polymerase II transcription subunit 23 OS=Homo sapiens GN=MED23;>sp|Q9ULK4-3|MED23_H	Mediator of RNA polymerase II transcription subunit 23	MED23	33.4	155.55	43	43	43	223420000	234360000	227860000	237960000	215000000	234230000	239360000	273610000	274690000	207330000	206160000	246650000	178980000	184870000	226300000	226130000	217930000	384150000	210060000	260110000
>tr|H7BZJ3|H7BZJ3_HUMAN Thioredoxin (Fragment) OS=Homo sapiens GN=PDIA3 PE=2 SV=1 XREF(PFAM)=Thioredoxin;	Thioredoxin	PDIA3	48	13.519	5	1	1	0	0	0	0	0	0	0	13398000	0	0	0	0	0	0	26676000	0	4200900	17508000	0	0
>tr|H7BZK4|H7BZK4_HUMAN Sodium-dependent phosphate transporter 1 (Fragment) OS=Homo sapiens GN=SLC20A1 PE=4 SV=1;>sp|Q8WUM9|S20A1_HUMAN Sodium-dependent phosphate transporter 1 OS=Homo sapiens GN=SLC20A1 PE=1 SV=1 XREF(PFAM)=Phosphate transporter family;	Sodium-dependent phosphate transporter 1	SLC20A1	12.7	23.531	3	3	3	6728100	5205100	5966600	0	4660500	4732400	5243500	8239800	5330100	0	7672900	4728300	3822700	2219400	3999100	4952300	5617300	10374000	3466800	1646800
>tr|H7BZN3|H7BZN3_HUMAN Insulin-like peptide INSL6 (Fragment) OS=Homo sapiens GN=RIF1 PE=4 SV=1 XREF(PFAM)=Rap1-interacting factor 1 N terminal;;>sp|Q5UIP0-2|RIF1_HUMAN Isoform 2 of Telomere-associated protein RIF1 OS=Homo sapiens GN=RIF1;>sp|Q5UIP0|RIF1_H	Telomere-associated protein RIF1	RIF1	1.5	93.537	1	1	1	0	0	0	0	0	1423300	0	0	0	0	0	1521600	1485900	1469600	1468700	1206900	1158500	0	0	0
>tr|H7BZN8|H7BZN8_HUMAN GPI inositol-deacylase (Fragment) OS=Homo sapiens GN=PGAP1 PE=2 SV=1;>sp|Q75T13-2|PGAP1_HUMAN Isoform 2 of GPI inositol-deacylase OS=Homo sapiens GN=PGAP1;>sp|Q75T13|PGAP1_HUMAN GPI inositol-deacylase OS=Homo sapiens GN=PGAP1 PE=2 S	GPI inositol-deacylase	PGAP1	6.9	18.009	1	1	1	0	0	0	0	0	0	0	0	0	2333500	1308200	2390100	0	1596000	1176200	0	1477500	1986800	1054400	2750400
>sp|P61956-2|SUMO2_HUMAN Isoform 2 of Small ubiquitin-related modifier 2 OS=Homo sapiens GN=SUMO2;>sp|P61956|SUMO2_HUMAN Small ubiquitin-related modifier 2 OS=Homo sapiens GN=SUMO2 PE=1 SV=3 XREF(PFAM)=Ubiquitin-2 like Rad60 SUMO-like;;>tr|H7BZT4|H7BZT4_HU	Small ubiquitin-related modifier 2;Small ubiquitin-related modifier 4;Small ubiquitin-related modifier 3	SUMO2;SUMO4;SUMO3	31	8.1111	2	2	2	0	0	0	0	9826900	0	0	0	0	0	0	0	0	0	10134000	0	0	0	0	0
>tr|H7BZT7|H7BZT7_HUMAN S-formylglutathione hydrolase (Fragment) OS=Homo sapiens GN=ESD PE=4 SV=1 XREF(PFAM)=Putative esterase;;>sp|P10768|ESTD_HUMAN S-formylglutathione hydrolase OS=Homo sapiens GN=ESD PE=1 SV=2 XREF(PFAM)=Putative esterase;	S-formylglutathione hydrolase	ESD	9.6	25.368	2	2	2	0	0	0	0	4081500	0	2816000	0	0	0	1540700	1862400	0	0	4237400	774530	2408800	2603800	1397300	0
>tr|H7C1I0|H7C1I0_HUMAN Solute carrier family 35 member E1 (Fragment) OS=Homo sapiens GN=SLC35E1 PE=2 SV=2 XREF(PFAM)=Triose-phosphate Transporter family;;>sp|Q96K37|S35E1_HUMAN Solute carrier family 35 member E1 OS=Homo sapiens GN=SLC35E1 PE=1 SV=2 XREF(P	Solute carrier family 35 member E1	SLC35E1	27.9	38.265	7	7	7	41352000	37748000	40096000	52391000	39065000	48620000	42509000	38492000	41781000	26146000	45335000	42628000	30641000	31705000	37914000	41455000	33864000	56426000	34444000	26769000
>tr|H7C222|H7C222_HUMAN Transporter (Fragment) OS=Homo sapiens GN=SLC6A8 PE=3 SV=1 XREF(PFAM)=Sodium:neurotransmitter symporter family;;>sp|P48029-3|SC6A8_HUMAN Isoform 3 of Sodium- and chloride-dependent creatine transporter 1 OS=Homo sapiens GN=SLC6A8;>s	Transporter;Sodium- and chloride-dependent creatine transporter 1	SLC6A8	8.6	18.964	1	1	1	0	0	0	0	0	0	0	0	0	4110600	5899900	4770200	0	0	4082600	0	4696400	4213600	4147400	4845100
>tr|H7C285|H7C285_HUMAN Tetraspanin-15 (Fragment) OS=Homo sapiens GN=TSPAN15 PE=2 SV=1 XREF(PFAM)=Tetraspanin family;;>sp|O95858|TSN15_HUMAN Tetraspanin-15 OS=Homo sapiens GN=TSPAN15 PE=2 SV=1 XREF(PFAM)=Tetraspanin family;	Tetraspanin-15	TSPAN15	6.2	18.219	1	1	1	0	0	0	0	0	0	0	0	0	2508400	0	2914700	1958100	1562700	0	2765800	2954300	3797600	2841400	2956700
>tr|H7C2N7|H7C2N7_HUMAN Prolactin regulatory element-binding protein (Fragment) OS=Homo sapiens GN=PREB PE=4 SV=1;>sp|Q9HCU5|PREB_HUMAN Prolactin regulatory element-binding protein OS=Homo sapiens GN=PREB PE=1 SV=2 XREF(PFAM)=WD domain, G-beta repeat;	Prolactin regulatory element-binding protein	PREB	11.3	11.312	1	1	1	0	0	0	0	0	0	0	0	0	2576800	3312700	0	0	0	0	0	0	0	0	3037300
>tr|H7C2Y5|H7C2Y5_HUMAN DnaJ homolog subfamily B member 11 (Fragment) OS=Homo sapiens GN=DNAJB11 PE=4 SV=1 XREF(PFAM)=DnaJ C terminal domain;;>sp|Q9UBS4|DJB11_HUMAN DnaJ homolog subfamily B member 11 OS=Homo sapiens GN=DNAJB11 PE=1 SV=1 XREF(PFAM)=DnaJ dom	DnaJ homolog subfamily B member 11	DNAJB11	14.9	19.247	2	2	2	0	0	0	0	0	0	0	5143200	0	0	0	2132100	0	0	0	0	0	6721000	0	0
>tr|H7C314|H7C314_HUMAN Src substrate cortactin (Fragment) OS=Homo sapiens GN=CTTN PE=4 SV=1 XREF(PFAM)=Repeat in HS1/Cortactin;;>sp|Q14247-3|SRC8_HUMAN Isoform 3 of Src substrate cortactin OS=Homo sapiens GN=CTTN;>sp|Q14247|SRC8_HUMAN Src substrate cortac	Src substrate cortactin	CTTN	6.7	24.983	1	1	1	0	0	0	0	0	0	0	0	0	533170	632730	471140	0	0	568180	0	273460	603130	436130	628440
>tr|H7C341|H7C341_HUMAN Splicing factor 3B subunit 1 (Fragment) OS=Homo sapiens GN=SF3B1 PE=4 SV=1;>sp|O75533|SF3B1_HUMAN Splicing factor 3B subunit 1 OS=Homo sapiens GN=SF3B1 PE=1 SV=3 XREF(PFAM)=Splicing factor 3B subunit 1;	Splicing factor 3B subunit 1	SF3B1	11.2	27.221	2	2	2	0	0	0	0	6467100	0	0	0	0	0	942050	774300	0	1092300	6668900	0	998130	0	0	1059400
>tr|H7C3B3|H7C3B3_HUMAN Trimeric intracellular cation channel type B (Fragment) OS=Homo sapiens GN=TMEM38B PE=4 SV=1 XREF(PFAM)=TRIC channel;;>sp|Q9NVV0|TM38B_HUMAN Trimeric intracellular cation channel type B OS=Homo sapiens GN=TMEM38B PE=1 SV=1 XREF(PFAM	Trimeric intracellular cation channel type B	TMEM38B	15.4	18.236	2	2	2	0	0	0	0	0	0	0	6198300	0	0	0	0	2364400	2174300	0	2294800	2218400	8099800	2224000	4047600
>tr|H7C3T4|H7C3T4_HUMAN Peroxiredoxin-4 (Fragment) OS=Homo sapiens GN=PRDX4 PE=4 SV=1 XREF(PFAM)=C-terminal domain of 1-Cys peroxiredoxin;AhpC/TSA family;;>sp|Q13162|PRDX4_HUMAN Peroxiredoxin-4 OS=Homo sapiens GN=PRDX4 PE=1 SV=1 XREF(PFAM)=C-terminal domai	Peroxiredoxin-4	PRDX4	18.6	18.214	3	1	1	0	0	0	0	0	0	0	0	0	3132900	0	3283000	2147400	1715300	4384000	2530000	2472800	6130000	2972700	3692700
>tr|H7C469|H7C469_HUMAN Uncharacterized protein (Fragment) OS=Homo sapiens PE=3 SV=1 XREF(PFAM)=Eukaryotic aspartyl protease;Interferon-induced transmembrane protein;;>sp|P07339|CATD_HUMAN Cathepsin D OS=Homo sapiens GN=CTSD PE=1 SV=1 XREF(PFAM)=A1 Propept	Cathepsin D;Cathepsin D light chain;Cathepsin D heavy chain	CTSD	10.3	40.334	3	3	3	0	0	0	9619400	13143000	0	9669300	12005000	10200000	9714100	4619200	4574300	0	5423700	18457000	3195100	9638700	10894000	6233900	13199000
>tr|H7C484|H7C484_HUMAN Protein ARV1 (Fragment) OS=Homo sapiens GN=ARV1 PE=4 SV=1 XREF(PFAM)=Arv1-like family;;>sp|Q9H2C2|ARV1_HUMAN Protein ARV1 OS=Homo sapiens GN=ARV1 PE=2 SV=1 XREF(PFAM)=Arv1-like family;	Protein ARV1	ARV1	7.5	30.693	1	1	1	1768100	0	0	0	0	0	0	0	0	0	1768100	1037300	769940	0	0	0	0	2037400	0	0
>tr|H7C4H2|H7C4H2_HUMAN Signal recognition particle receptor subunit beta (Fragment) OS=Homo sapiens GN=SRPRB PE=4 SV=1 XREF(PFAM)=Signal recognition particle receptor beta subunit;;>sp|Q9Y5M8|SRPRB_HUMAN Signal recognition particle receptor subunit beta O	Signal recognition particle receptor subunit beta	SRPRB	28.8	17.502	3	3	3	0	6778900	0	0	6750300	0	6121000	7078400	6489900	5355500	3243100	6980600	2559400	3504100	7077400	4495200	4676400	9937100	5002300	6491000
>sp|Q14156-2|EFR3A_HUMAN Isoform 2 of Protein EFR3 homolog A OS=Homo sapiens GN=EFR3A;>sp|Q14156|EFR3A_HUMAN Protein EFR3 homolog A OS=Homo sapiens GN=EFR3A PE=1 SV=2;>tr|H9KV44|H9KV44_HUMAN Protein EFR3 homolog A OS=Homo sapiens GN=EFR3A PE=2 SV=1;>sp|Q14	Protein EFR3 homolog A	EFR3A	11.8	88.8	6	6	6	61131000	65375000	51139000	0	35516000	0	0	32598000	0	26700000	52932000	42951000	45006000	28879000	51764000	47385000	35515000	56860000	35057000	35540000
>tr|I3L159|I3L159_HUMAN Heme oxygenase 2 (Fragment) OS=Homo sapiens GN=HMOX2 PE=2 SV=1 XREF(PFAM)=Heme oxygenase;;>tr|I3L1F5|I3L1F5_HUMAN Heme oxygenase 2 (Fragment) OS=Homo sapiens GN=HMOX2 PE=2 SV=1 XREF(PFAM)=Heme oxygenase;;>tr|I3L430|I3L430_HUMAN Heme	Heme oxygenase 2	HMOX2	27.1	26.578	4	4	4	7618500	6451800	0	8796200	0	8239600	0	10807000	10315000	8004700	5965300	5270900	1489400	5805500	4907300	12257000	1785400	15466000	7321800	15648000
>tr|I3L1L3|I3L1L3_HUMAN Myb-binding protein 1A (Fragment) OS=Homo sapiens GN=MYBBP1A PE=4 SV=1 XREF(PFAM)=DNA polymerase phi;;>sp|Q9BQG0|MBB1A_HUMAN Myb-binding protein 1A OS=Homo sapiens GN=MYBBP1A PE=1 SV=2 XREF(PFAM)=DNA polymerase phi;;>sp|Q9BQG0-2|MBB	Myb-binding protein 1A	MYBBP1A	5.2	140.13	6	6	6	6486600	6123000	5716300	6483000	6117800	5572600	8481900	8698100	8153000	10853000	3244500	9195700	6198400	2654400	6244500	4191700	8870400	14092000	7497900	7791500
>tr|I3L1N9|I3L1N9_HUMAN CDGSH iron-sulfur domain-containing protein 2 OS=Homo sapiens GN=CISD2 PE=2 SV=1 XREF(PFAM)=Iron-containing outer mitochondrial membrane protein N-terminus;;>sp|Q8N5K1|CISD2_HUMAN CDGSH iron-sulfur domain-containing protein 2 OS=H	CDGSH iron-sulfur domain-containing protein 2	CISD2	42.6	5.1441	2	2	2	0	4959600	0	4659500	5261000	6325200	4944900	7757400	5203600	0	2123300	5309900	0	3276600	5636800	5372000	4188900	9749200	4088700	2214300
>tr|I3L1P8|I3L1P8_HUMAN Mitochondrial 2-oxoglutarate/malate carrier protein (Fragment) OS=Homo sapiens GN=SLC25A11 PE=2 SV=1 XREF(PFAM)=Mitochondrial carrier protein;;>sp|Q02978|M2OM_HUMAN Mitochondrial 2-oxoglutarate/malate carrier protein OS=Homo sapiens	Mitochondrial 2-oxoglutarate/malate carrier protein	SLC25A11	49.7	32.182	13	13	13	76379000	73564000	57221000	59832000	60273000	58682000	66879000	61808000	41249000	71796000	78168000	77121000	43267000	34304000	66498000	50675000	58591000	79106000	31486000	88216000
>tr|I3L2C7|I3L2C7_HUMAN Gem-associated protein 4 OS=Homo sapiens GN=GEMIN4 PE=2 SV=1;>sp|P57678|GEMI4_HUMAN Gem-associated protein 4 OS=Homo sapiens GN=GEMIN4 PE=1 SV=2	Gem-associated protein 4	GEMIN4	16.2	118.82	14	14	14	47094000	46535000	52140000	47070000	39489000	50661000	46738000	51163000	46436000	36377000	49691000	53288000	29371000	34310000	43631000	37118000	39981000	76622000	38773000	52890000
>tr|I3L3Q7|I3L3Q7_HUMAN Complement component 1 Q subcomponent-binding protein, mitochondrial (Fragment) OS=Homo sapiens GN=C1QBP PE=2 SV=1 XREF(PFAM)=Mitochondrial glycoprotein;;>tr|I3L3B0|I3L3B0_HUMAN Complement component 1 Q subcomponent-binding protein,	Complement component 1 Q subcomponent-binding protein, mitochondrial	C1QBP	35	20.006	3	3	3	28495000	25151000	34649000	28982000	33232000	29697000	32987000	40323000	47636000	29482000	27206000	25370000	24063000	19648000	34992000	25969000	30100000	51512000	36547000	37861000
>tr|I3L3P7|I3L3P7_HUMAN 40S ribosomal protein S15a OS=Homo sapiens GN=RPS15A PE=2 SV=1 XREF(PFAM)=Ribosomal protein S8;;>sp|P62244|RS15A_HUMAN 40S ribosomal protein S15a OS=Homo sapiens GN=RPS15A PE=1 SV=2 XREF(PFAM)=Ribosomal protein S8;	40S ribosomal protein S15a	RPS15A	24	11.477	3	1	1	0	0	0	0	0	0	0	0	0	2515100	986320	1668800	0	0	1531100	1180700	1509700	1698400	0	2964600
>tr|I3L4X2|I3L4X2_HUMAN Multidrug resistance-associated protein 1 (Fragment) OS=Homo sapiens GN=ABCC1 PE=3 SV=1 XREF(PFAM)=ABC transporter transmembrane region;ABC transporter;;>sp|P33527|MRP1_HUMAN Multidrug resistance-associated protein 1 OS=Homo sapiens	Multidrug resistance-associated protein 1	ABCC1	34	160.44	43	43	41	299070000	321260000	338480000	352340000	261180000	354000000	338600000	349230000	367100000	294790000	309470000	372450000	257800000	268470000	285210000	293600000	302430000	471890000	294170000	343450000
>tr|J3KMZ7|J3KMZ7_HUMAN Integrator complex subunit 2 OS=Homo sapiens GN=INTS2 PE=4 SV=1;>sp|Q9H0H0|INT2_HUMAN Integrator complex subunit 2 OS=Homo sapiens GN=INTS2 PE=1 SV=2	Integrator complex subunit 2	INTS2	2.8	133.38	2	2	2	0	0	0	0	0	0	0	0	0	8453500	0	3567100	3730700	0	0	5315800	3850100	4162400	0	9964000
>sp|P42356|PI4KA_HUMAN Phosphatidylinositol 4-kinase alpha OS=Homo sapiens GN=PI4KA PE=1 SV=3 XREF(PFAM)=Phosphatidylinositol 3- and 4-kinase (_KINASE_-LIPID);Phosphoinositide 3-kinase family, accessory domain (PIK domain) (NOT KINASE);;>tr|J3KN10|J3KN10_H	Phosphatidylinositol 4-kinase alpha	PI4KA	11	231.32	19	19	19	12785000	15527000	12649000	16049000	15042000	15013000	17420000	17032000	19895000	17894000	9462400	14387000	12764000	12187000	13261000	12905000	14588000	21655000	16064000	24409000
>sp|Q5VYK3|ECM29_HUMAN Proteasome-associated protein ECM29 homolog OS=Homo sapiens GN=ECM29 PE=1 SV=2 XREF(PFAM)=Proteasome stabiliser;;>tr|J3KN16|J3KN16_HUMAN Proteasome-associated protein ECM29 homolog OS=Homo sapiens GN=KIAA0368 PE=4 SV=1 XREF(PFAM)=Pro	Proteasome-associated protein ECM29 homolog	ECM29;KIAA0368	20.9	204.29	30	30	30	79990000	74784000	80768000	82289000	59709000	74545000	84762000	79373000	85980000	89541000	38327000	75541000	52684000	65685000	61682000	71019000	75167000	111400000	77796000	125950000
>tr|J3KN75|J3KN75_HUMAN TBC1 domain family member 8B OS=Homo sapiens GN=TBC1D8B PE=4 SV=1 XREF(PFAM)=GRAM domain;Rab-GTPase-TBC domain;;>sp|Q0IIM8|TBC8B_HUMAN TBC1 domain family member 8B OS=Homo sapiens GN=TBC1D8B PE=1 SV=2 XREF(PFAM)=GRAM domain;Rab-GTPa	TBC1 domain family member 8B	TBC1D8B	13.7	128.11	13	13	6	24575000	26005000	24941000	30361000	19050000	23485000	25278000	27349000	30686000	23460000	16926000	24271000	14310000	21389000	21373000	24921000	22786000	40498000	25934000	28448000
>tr|J3KNG9|J3KNG9_HUMAN Anion exchange protein 2 OS=Homo sapiens GN=SLC4A2 PE=4 SV=1 XREF(PFAM)=Band 3 cytoplasmic domain;HCO3- transporter family;;>sp|P04920-2|B3A2_HUMAN Isoform B1 of Anion exchange protein 2 OS=Homo sapiens GN=SLC4A2;>sp|P04920-3|B3A2_H	Anion exchange protein 2	SLC4A2	2.2	127.65	2	2	2	0	0	0	0	0	0	0	0	2983900	0	2361800	4004000	0	2941500	0	2200800	2804600	4816700	2283400	2846200
>sp|Q9H9E3|COG4_HUMAN Conserved oligomeric Golgi complex subunit 4 OS=Homo sapiens GN=COG4 PE=1 SV=3 XREF(PFAM)=COG4 transport protein;;>tr|J3KNI1|J3KNI1_HUMAN Conserved oligomeric Golgi complex subunit 4 OS=Homo sapiens GN=COG4 PE=4 SV=1 XREF(PFAM)=COG4 t	Conserved oligomeric Golgi complex subunit 4	COG4	14	89.082	9	9	9	8585600	10669000	6832800	7104800	9162700	7360200	9573400	11383000	9790900	8018900	8887000	8257100	4688100	7644400	12628000	10246000	8198500	18138000	3893500	5562000
>tr|J3KNT0|J3KNT0_HUMAN Fascin OS=Homo sapiens GN=FSCN1 PE=3 SV=1 XREF(PFAM)=Fascin domain;;>sp|Q16658|FSCN1_HUMAN Fascin OS=Homo sapiens GN=FSCN1 PE=1 SV=3 XREF(PFAM)=Fascin domain;	Fascin	FSCN1	12.9	52.262	5	5	5	0	0	0	0	24597000	0	0	0	0	0	0	0	0	0	25365000	0	0	0	0	0
>tr|J3KP15|J3KP15_HUMAN Serine/arginine-rich-splicing factor 2 (Fragment) OS=Homo sapiens GN=SRSF2 PE=4 SV=1 XREF(PFAM)=RNA recognition motif. (a.k.a. RRM, RBD, or RNP domain);;>sp|Q01130|SRSF2_HUMAN Serine/arginine-rich splicing factor 2 OS=Homo sapiens G	Serine/arginine-rich splicing factor 2	SRSF2;SFRS2	24.6	15.527	3	3	3	856100	1251600	0	2110700	0	3967900	12688000	4692900	13103000	35610000	1654000	1834300	278090	2529600	1325100	6896900	9412900	5779000	9122100	37667000
>tr|J3KP29|J3KP29_HUMAN Nuclear pore complex protein Nup98-Nup96 OS=Homo sapiens GN=NUP98 PE=4 SV=1 XREF(PFAM)=Nucleoporin autopeptidase;Nuclear protein 96;;>sp|P52948-6|NUP98_HUMAN Isoform 6 of Nuclear pore complex protein Nup98-Nup96 OS=Homo sapiens GN=N	Nuclear pore complex protein Nup98-Nup96;Nuclear pore complex protein Nup98;Nuclear pore complex protein Nup96	NUP98	2.3	177.4	3	3	3	0	0	0	0	0	0	0	0	0	2338300	2436900	2251300	2071500	1754300	2641600	981220	1679900	2252100	0	2756100
>sp|Q9NXW2|DJB12_HUMAN DnaJ homolog subfamily B member 12 OS=Homo sapiens GN=DNAJB12 PE=1 SV=4 XREF(PFAM)=DnaJ domain;Domain of unknown function (DUF1977);;>tr|J3KPS0|J3KPS0_HUMAN DnaJ (Hsp40) homolog, subfamily B, member 12, isoform CRA_c OS=Homo sapiens	DnaJ homolog subfamily B member 12	DNAJB12	13.1	41.818	4	4	4	6419600	9493400	11205000	9311700	0	10721000	0	7519400	0	8739200	2813900	7879400	7442300	10867000	2699200	8502100	1139400	8049800	894230	13493000
>sp|P04075|ALDOA_HUMAN Fructose-bisphosphate aldolase A OS=Homo sapiens GN=ALDOA PE=1 SV=2 XREF(PFAM)=Fructose-bisphosphate aldolase class-I;;>tr|J3KPS3|J3KPS3_HUMAN Fructose-bisphosphate aldolase OS=Homo sapiens GN=ALDOA PE=3 SV=1 XREF(PFAM)=Fructose-bisp	Fructose-bisphosphate aldolase A;Fructose-bisphosphate aldolase	ALDOA	56.3	39.42	17	17	17	1744400	2952500	0	2312200	162730000	2556700	0	2294200	0	3488900	3084200	6219000	1232500	3860000	148830000	5618100	919310	6971000	1073000	8685800
>sp|Q9H4I3-2|TRABD_HUMAN Isoform 2 of TraB domain-containing protein OS=Homo sapiens GN=TRABD;>sp|Q9H4I3|TRABD_HUMAN TraB domain-containing protein OS=Homo sapiens GN=TRABD PE=1 SV=1 XREF(PFAM)=TraB family;;>tr|J3KPT4|J3KPT4_HUMAN TraB domain-containing pr	TraB domain-containing protein	TRABD	3.9	37.091	1	1	1	0	0	0	0	0	0	0	0	1666300	0	0	0	2795900	2623000	4234300	2347100	2046000	3802000	1275100	0
>sp|Q9NTK5|OLA1_HUMAN Obg-like ATPase 1 OS=Homo sapiens GN=OLA1 PE=1 SV=2 XREF(PFAM)=50S ribosome-binding GTPase;Protein of unknown function (DUF933);;>tr|J3KQ32|J3KQ32_HUMAN Obg-like ATPase 1 OS=Homo sapiens GN=OLA1 PE=4 SV=1 XREF(PFAM)=50S ribosome-bindi	Obg-like ATPase 1	OLA1	5.1	44.743	2	2	2	0	0	0	0	3898900	0	0	0	0	0	0	0	0	0	4020600	0	0	0	0	0
>sp|P78509-3|RELN_HUMAN Isoform 3 of Reelin OS=Homo sapiens GN=RELN;>sp|P78509-2|RELN_HUMAN Isoform 2 of Reelin OS=Homo sapiens GN=RELN;>sp|P78509|RELN_HUMAN Reelin OS=Homo sapiens GN=RELN PE=1 SV=3 XREF(PFAM)=Reeler domain;;>tr|J3KQ66|J3KQ66_HUMAN Reelin	Reelin	RELN	1.3	384.09	4	4	4	0	4874500	0	6713400	0	0	5301800	0	5268400	6639300	1170100	6372500	0	2997700	5204600	3853200	6580000	5681400	4492200	9138400
>tr|J3KQE0|J3KQE0_HUMAN SUN domain-containing protein 2 OS=Homo sapiens GN=SUN2 PE=4 SV=1 XREF(PFAM)=Sad1 / UNC-like C-terminal;;>sp|Q9UH99|SUN2_HUMAN SUN domain-containing protein 2 OS=Homo sapiens GN=SUN2 PE=1 SV=3 XREF(PFAM)=Sad1 / UNC-like C-terminal	SUN domain-containing protein 2	SUN2	27.8	79.085	15	15	15	87480000	81172000	138330000	110530000	86134000	110700000	95776000	101390000	104560000	95329000	97545000	97821000	86967000	74681000	92931000	96353000	69252000	122260000	85222000	127060000
>sp|Q9BTW9-5|TBCD_HUMAN Isoform 5 of Tubulin-specific chaperone D OS=Homo sapiens GN=TBCD;>sp|Q9BTW9|TBCD_HUMAN Tubulin-specific chaperone D OS=Homo sapiens GN=TBCD PE=1 SV=2 XREF(PFAM)=Tubulin folding cofactor D C terminal;;>tr|J3KR97|J3KR97_HUMAN Tubulin	Tubulin-specific chaperone D	TBCD	2.5	84.262	2	2	2	2490900	2537200	2394200	2678800	2571300	2926800	2618700	2830400	2979200	3664700	2346000	2542500	1594000	1923100	2568300	2738500	2229000	3952100	2559000	3973500
>tr|J3KRN4|J3KRN4_HUMAN Mitogen-activated protein kinase kinase kinase 3 OS=Homo sapiens GN=MAP3K3 PE=4 SV=1 XREF(PFAM)=PB1 domain;Protein kinase domain (_KINASE_-PROTEIN);;>sp|Q99759|M3K3_HUMAN Mitogen-activated protein kinase kinase kinase 3 OS=Homo sapi	Mitogen-activated protein kinase kinase kinase 3	MAP3K3	10.1	70.467	6	2	2	0	0	0	4526100	0	3363900	0	0	0	2611900	0	1309800	1110800	3056800	0	5455300	1014900	0	0	2689000	x
>tr|J3QS96|J3QS96_HUMAN 60S ribosomal protein L17 (Fragment) OS=Homo sapiens GN=RPL17 PE=3 SV=1 XREF(PFAM)=Ribosomal protein L22p/L17e;;>tr|J3QQT2|J3QQT2_HUMAN 60S ribosomal protein L17 (Fragment) OS=Homo sapiens GN=RPL17 PE=3 SV=1 XREF(PFAM)=Ribosomal pro	60S ribosomal protein L17	RPL17	43.5	15.959	8	8	8	11087000	14874000	19251000	17154000	18690000	23193000	23717000	19089000	22354000	28949000	15986000	20997000	11101000	17516000	22427000	27698000	20263000	28096000	13471000	49556000
>tr|J3KSS0|J3KSS0_HUMAN 60S ribosomal protein L26 OS=Homo sapiens GN=RPL26 PE=4 SV=1;>tr|J3KTJ8|J3KTJ8_HUMAN 60S ribosomal protein L26 (Fragment) OS=Homo sapiens GN=RPL26 PE=4 SV=1 XREF(PFAM)=KOW motif;;>tr|J3QRI7|J3QRI7_HUMAN 60S ribosomal protein L26 (Fr	60S ribosomal protein L26;60S ribosomal protein L26-like 1	RPL26;KRBA2;RPL26L1	27	7.5747	2	2	2	2914600	2346200	0	1927300	3443000	0	2114100	0	2232900	3853200	2967600	2360500	0	1373200	3832100	811000	1809600	1754700	1564700	4516700
>tr|J3KSS8|J3KSS8_HUMAN Multidrug and toxin extrusion protein 1 OS=Homo sapiens GN=SLC47A1 PE=4 SV=1 XREF(PFAM)=MatE;;>tr|E7EX57|E7EX57_HUMAN Multidrug and toxin extrusion protein 1 OS=Homo sapiens GN=SLC47A1 PE=2 SV=1 XREF(PFAM)=MatE;;>sp|Q96FL8|S47A1_HUM	Multidrug and toxin extrusion protein 1	SLC47A1	7	34.3	2	2	2	0	0	0	0	0	0	0	0	0	7156900	7774200	5938800	4240100	4284800	3421200	5409900	5838400	11013000	4453400	8435700
>tr|J3KTF8|J3KTF8_HUMAN Rho GDP-dissociation inhibitor 1 (Fragment) OS=Homo sapiens GN=ARHGDIA PE=4 SV=1 XREF(PFAM)=RHO protein GDP dissociation inhibitor;;>sp|P52565|GDIR1_HUMAN Rho GDP-dissociation inhibitor 1 OS=Homo sapiens GN=ARHGDIA PE=1 SV=3 XREF(PF	Rho GDP-dissociation inhibitor 1	ARHGDIA	11.3	21.614	2	2	2	0	0	0	0	7133900	0	0	0	0	0	0	0	0	0	7356500	0	0	0	0	0
>sp|Q07955|SRSF1_HUMAN Serine/arginine-rich splicing factor 1 OS=Homo sapiens GN=SRSF1 PE=1 SV=2 XREF(PFAM)=RNA recognition motif. (a.k.a. RRM, RBD, or RNP domain);;>tr|J3KTL2|J3KTL2_HUMAN Serine/arginine-rich-splicing factor 1 OS=Homo sapiens GN=SRSF1 PE=	Serine/arginine-rich splicing factor 1	SRSF1	27.4	27.744	7	7	6	0	0	0	4676800	6863600	6159100	7897200	9159700	8036200	42710000	0	182130	3171600	2354600	4798300	5468300	8027400	11201000	10969000	45848000
>sp|Q9UQ88-5|CD11A_HUMAN Isoform SV7 of Cyclin-dependent kinase 11A OS=Homo sapiens GN=CDK11A;>sp|Q9UQ88-10|CD11A_HUMAN Isoform 4 of Cyclin-dependent kinase 11A OS=Homo sapiens GN=CDK11A;>sp|P21127-12|CD11B_HUMAN Isoform 7 of Cyclin-dependent kinase 11B OS	Cyclin-dependent kinase 11A;Cyclin-dependent kinase 11B;Protein-tyrosine kinase 6	CDK11B;CDK11A;PTK6	4.8	45.229	2	2	2	0	0	0	0	0	0	0	0	0	1465600	0	0	0	0	0	0	0	0	0	1727500	x
>tr|J3QKR3|J3QKR3_HUMAN Proteasome subunit beta type-3 (Fragment) OS=Homo sapiens GN=PSMB3 PE=3 SV=1 XREF(PFAM)=Proteasome subunit;;>sp|P49720|PSB3_HUMAN Proteasome subunit beta type-3 OS=Homo sapiens GN=PSMB3 PE=1 SV=2 XREF(PFAM)=Proteasome subunit;	Proteasome subunit beta type-3	PSMB3	11	16.161	1	1	1	0	0	0	0	0	0	0	0	0	1712700	0	0	0	0	3491500	0	0	0	0	2018700
>tr|J3QL56|J3QL56_HUMAN Protein SCO1 homolog, mitochondrial OS=Homo sapiens GN=SCO1 PE=4 SV=1 XREF(PFAM)=SCO1/SenC;;>sp|O75880|SCO1_HUMAN Protein SCO1 homolog, mitochondrial OS=Homo sapiens GN=SCO1 PE=1 SV=1 XREF(PFAM)=SCO1/SenC;	Protein SCO1 homolog, mitochondrial	SCO1	5.9	30.178	1	1	1	0	0	0	0	0	0	0	0	0	12560000	8834500	12968000	8504600	5576700	8245100	11577000	8572200	20393000	9118900	14804000
>tr|J3QQM1|J3QQM1_HUMAN 26S protease regulatory subunit 8 (Fragment) OS=Homo sapiens GN=PSMC5 PE=4 SV=1 XREF(PFAM)=ATPase family associated with various cellular activities (AAA);;>sp|P62195-2|PRS8_HUMAN Isoform 2 of 26S protease regulatory subunit 8 OS=Ho	26S protease regulatory subunit 8	PSMC5	12.9	29.347	3	3	3	0	0	0	0	2701000	1633300	1921200	0	1868500	5117200	920320	449750	403700	208640	3344000	1381600	1619400	1068900	1375400	5536500
>sp|P19105|ML12A_HUMAN Myosin regulatory light chain 12A OS=Homo sapiens GN=MYL12A PE=1 SV=2 XREF(PFAM)=EF hand;;>sp|O14950|ML12B_HUMAN Myosin regulatory light chain 12B OS=Homo sapiens GN=MYL12B PE=1 SV=2 XREF(PFAM)=EF-hand domain pair;;>tr|J3QRS3|J3QRS3_	Myosin regulatory light chain 12A;Myosin regulatory light chain 12B	MYL12A;MYL12B	5.8	19.794	1	1	1	3017800	0	0	0	0	0	0	0	0	0	3017800	0	0	0	11622000	0	0	0	0	0
>sp|P07947|YES_HUMAN Tyrosine-protein kinase Yes OS=Homo sapiens GN=YES1 PE=1 SV=3 XREF(PFAM)=Protein tyrosine kinase (_KINASE_-PROTEIN);SH2 domain;SH3 domain;;>tr|J3QRU1|J3QRU1_HUMAN Tyrosine-protein kinase Yes OS=Homo sapiens GN=YES1 PE=4 SV=1 XREF(PFAM)	Tyrosine-protein kinase Yes	YES1	33.7	60.801	20	20	12	361410000	264570000	146240000	77089000	45211000	34454000	13092000	16355000	0	6155200	321500000	311140000	105430000	57342000	64032000	28354000	6562800	15240000	1484700	8129400	x	6.7977	0.0252858	0.171886
>tr|J3QSB4|J3QSB4_HUMAN 60S ribosomal protein L13 (Fragment) OS=Homo sapiens GN=RPL13 PE=3 SV=1 XREF(PFAM)=Ribosomal protein L13e;;>sp|P26373|RL13_HUMAN 60S ribosomal protein L13 OS=Homo sapiens GN=RPL13 PE=1 SV=4 XREF(PFAM)=Ribosomal protein L13e;	60S ribosomal protein L13	RPL13	8.7	14.692	1	1	1	0	0	0	0	0	0	0	0	0	954700	0	0	0	0	0	0	398730	0	675400	1125300
>sp|Q9BRQ6|CHCH6_HUMAN Coiled-coil-helix-coiled-coil-helix domain-containing protein 6, mitochondrial OS=Homo sapiens GN=CHCHD6 PE=1 SV=1 XREF(PFAM)=Protein of unknown function (DUF737);;>tr|J3QTA6|J3QTA6_HUMAN Coiled-coil-helix-coiled-coil-helix domain-co	Coiled-coil-helix-coiled-coil-helix domain-containing protein 6, mitochondrial	CHCHD6	16.6	26.457	5	5	5	107900000	102830000	124990000	133620000	98415000	107380000	117850000	105110000	102860000	81930000	114210000	111620000	94287000	93102000	102290000	92864000	103930000	129250000	78989000	93129000
>sp|Q96GD4-4|AURKB_HUMAN Isoform 4 of Aurora kinase B OS=Homo sapiens GN=AURKB;>sp|Q96GD4-2|AURKB_HUMAN Isoform 2 of Aurora kinase B OS=Homo sapiens GN=AURKB;>sp|Q96GD4|AURKB_HUMAN Aurora kinase B OS=Homo sapiens GN=AURKB PE=1 SV=3 XREF(PFAM)=Protein kinas	Aurora kinase B	AURKB	16.5	34.76	4	4	4	4995600	0	0	0	4715600	0	0	4041800	0	0	5015500	1738600	956710	1053700	4899300	919250	6897800	5209300	5230600	1655900	x
>sp|Q03252|LMNB2_HUMAN Lamin-B2 OS=Homo sapiens GN=LMNB2 PE=1 SV=3 XREF(PFAM)=Intermediate filament protein;Lamin Tail Domain;;>tr|J9JID7|J9JID7_HUMAN Lamin B2, isoform CRA_a OS=Homo sapiens GN=LMNB2 PE=3 SV=1 XREF(PFAM)=Intermediate filament protein;Lamin	Lamin-B2	LMNB2	25.5	67.688	16	12	12	23537000	22564000	21369000	24081000	21623000	15123000	20573000	28622000	22784000	30048000	27747000	23122000	9034700	17569000	17314000	14205000	18858000	37434000	21233000	37411000
>sp|Q9UM00-2|TMCO1_HUMAN Isoform 2 of Transmembrane and coiled-coil domain-containing protein 1 OS=Homo sapiens GN=TMCO1;>sp|Q9UM00|TMCO1_HUMAN Transmembrane and coiled-coil domain-containing protein 1 OS=Homo sapiens GN=TMCO1 PE=1 SV=1 XREF(PFAM)=Integral	Transmembrane and coiled-coil domain-containing protein 1	TMCO1	28.4	18.766	5	5	5	49498000	53417000	53175000	56752000	52237000	48299000	46921000	51153000	45521000	40771000	51773000	55494000	41415000	40860000	49492000	45473000	35101000	65970000	37400000	44055000
>tr|K7EIN4|K7EIN4_HUMAN Transmembrane emp24 domain-containing protein 1 OS=Homo sapiens GN=TMED1 PE=4 SV=1 XREF(PFAM)=emp24/gp25L/p24 family/GOLD;;>tr|K7EQ63|K7EQ63_HUMAN Transmembrane emp24 domain-containing protein 1 (Fragment) OS=Homo sapiens GN=TMED1 P	Transmembrane emp24 domain-containing protein 1	TMED1	22	9.6352	2	2	2	3987000	0	0	0	0	0	0	0	0	0	3987000	1701700	0	1239100	3605900	1379400	1047800	2294500	1921700	4195500
>tr|K7EIU0|K7EIU0_HUMAN Hsp90 co-chaperone Cdc37 (Fragment) OS=Homo sapiens GN=CDC37 PE=4 SV=1 XREF(PFAM)=Cdc37 C terminal domain;;>tr|K7EL68|K7EL68_HUMAN Hsp90 co-chaperone Cdc37 (Fragment) OS=Homo sapiens GN=CDC37 PE=4 SV=1 XREF(PFAM)=Cdc37 C terminal do	Hsp90 co-chaperone Cdc37	CDC37	9.6	11.545	1	1	1	0	0	0	0	0	0	0	0	0	707090	253340	187860	0	0	1734500	119680	205870	1477700	390400	833430
>tr|K7EM73|K7EM73_HUMAN Calpain small subunit 1 (Fragment) OS=Homo sapiens GN=CAPNS1 PE=4 SV=1;>tr|K7EIV0|K7EIV0_HUMAN Calpain small subunit 1 OS=Homo sapiens GN=CAPNS1 PE=4 SV=1 XREF(PFAM)=EF-hand domain;;>sp|P04632|CPNS1_HUMAN Calpain small subunit 1 OS=	Calpain small subunit 1	CAPNS1	9.2	15.958	1	1	1	0	0	0	0	852960	0	0	0	0	0	0	0	0	0	879570	0	0	0	0	0
>tr|K7EIX2|K7EIX2_HUMAN HEAT repeat-containing protein 6 OS=Homo sapiens GN=HEATR6 PE=4 SV=1 XREF(PFAM)=Domain of unknown function (DUF4042);;>sp|Q6AI08|HEAT6_HUMAN HEAT repeat-containing protein 6 OS=Homo sapiens GN=HEATR6 PE=1 SV=1 XREF(PFAM)=Domain of u	HEAT repeat-containing protein 6	HEATR6	2.7	116.59	2	2	2	0	0	0	0	2265300	0	0	0	0	0	1467300	1353700	0	1223300	2336000	2427600	1074200	1931600	0	0
>tr|K7EJB9|K7EJB9_HUMAN Calreticulin (Fragment) OS=Homo sapiens GN=CALR PE=3 SV=1 XREF(PFAM)=Calreticulin family;;>sp|P27797|CALR_HUMAN Calreticulin OS=Homo sapiens GN=CALR PE=1 SV=1 XREF(PFAM)=Calreticulin family;	Calreticulin	CALR	13	28.431	3	3	3	0	0	0	0	18358000	0	0	0	0	0	1475800	2494700	1198900	0	18931000	0	1006400	1610600	1069100	3194300
>tr|K7EJQ6|K7EJQ6_HUMAN Protein YIF1B (Fragment) OS=Homo sapiens GN=YIF1B PE=4 SV=1 XREF(PFAM)=YIF1;;>tr|K7ERQ0|K7ERQ0_HUMAN Protein YIF1B (Fragment) OS=Homo sapiens GN=YIF1B PE=4 SV=1 XREF(PFAM)=YIF1;;>tr|K7ERY2|K7ERY2_HUMAN Protein YIF1B (Fragment) OS=Ho	Protein YIF1B	YIF1B	20.4	11.246	2	2	2	8051100	6687800	0	0	6016400	0	7473500	6653300	7857600	7131000	8220900	6934200	2448100	1535800	6141500	1993200	6407800	8587400	6080200	8433200
>tr|K7EPG9|K7EPG9_HUMAN Protein FAM210A (Fragment) OS=Homo sapiens GN=FAM210A PE=4 SV=1;>tr|K7EK00|K7EK00_HUMAN Protein FAM210A (Fragment) OS=Homo sapiens GN=FAM210A PE=4 SV=1 XREF(PFAM)=Protein of unknown function (DUF1279);;>sp|Q96ND0|F210A_HUMAN Protein	Protein FAM210A	FAM210A	22.4	7.3033	1	1	1	0	0	0	0	0	0	0	0	0	0	0	0	0	0	0	0	0	0	0	0
>tr|K7EKQ0|K7EKQ0_HUMAN Kunitz-type protease inhibitor 2 (Fragment) OS=Homo sapiens GN=SPINT2 PE=4 SV=1 XREF(PFAM)=Kunitz/Bovine pancreatic trypsin inhibitor domain;;>sp|O43291|SPIT2_HUMAN Kunitz-type protease inhibitor 2 OS=Homo sapiens GN=SPINT2 PE=1 SV=	Kunitz-type protease inhibitor 2	SPINT2	12.6	19.833	2	2	2	0	0	0	0	0	0	0	0	0	1518700	0	1726900	0	0	1399200	0	1340400	0	1270900	1790100
>tr|K7ELD9|K7ELD9_HUMAN Synaptogyrin-2 OS=Homo sapiens GN=SYNGR2 PE=4 SV=1;>tr|K7ENG9|K7ENG9_HUMAN Synaptogyrin-2 OS=Homo sapiens GN=SYNGR2 PE=4 SV=1;>tr|K7ELS8|K7ELS8_HUMAN Synaptogyrin-2 (Fragment) OS=Homo sapiens GN=SYNGR2 PE=4 SV=1 XREF(PFAM)=Membrane-	Synaptogyrin-2	SYNGR2	27.7	6.7436	2	2	2	0	6863200	6395200	5258800	5979700	6375700	0	6937800	7289200	8109000	1410600	6937000	4786800	3339700	5350100	4909400	3393200	8487900	5574500	12486000
>sp|P14314-2|GLU2B_HUMAN Isoform 2 of Glucosidase 2 subunit beta OS=Homo sapiens GN=PRKCSH;>sp|P14314|GLU2B_HUMAN Glucosidase 2 subunit beta OS=Homo sapiens GN=PRKCSH PE=1 SV=2 XREF(PFAM)=EF hand;;>tr|K7ELL7|K7ELL7_HUMAN Glucosidase 2 subunit beta OS=Homo	Glucosidase 2 subunit beta	PRKCSH	10.5	59.177	5	5	5	0	0	0	0	3992100	0	0	0	0	0	0	832680	832810	0	4116600	0	0	1387900	1378000	1985600
>tr|K7ELQ9|K7ELQ9_HUMAN Transmembrane protein 205 (Fragment) OS=Homo sapiens GN=TMEM205 PE=4 SV=1 XREF(PFAM)=Domain of unknown function (DUF4149);;>sp|Q6UW68|TM205_HUMAN Transmembrane protein 205 OS=Homo sapiens GN=TMEM205 PE=1 SV=1 XREF(PFAM)=Domain of un	Transmembrane protein 205	TMEM205	17.1	19.27	2	2	2	16298000	15555000	0	16674000	14781000	0	15377000	21470000	26019000	0	14514000	21935000	15864000	11160000	17914000	12402000	12944000	28198000	17393000	19182000
>tr|K7ELW0|K7ELW0_HUMAN Protein DJ-1 OS=Homo sapiens GN=PARK7 PE=4 SV=1 XREF(PFAM)=DJ-1/PfpI family;;>sp|Q99497|PARK7_HUMAN Protein DJ-1 OS=Homo sapiens GN=PARK7 PE=1 SV=2 XREF(PFAM)=DJ-1/PfpI family;	Protein DJ-1	PARK7	22.5	17.91	3	3	3	0	0	0	0	16345000	0	0	0	0	0	0	3172500	0	0	16855000	0	0	0	0	0
>tr|K7EMH1|K7EMH1_HUMAN 60S ribosomal protein L22 (Fragment) OS=Homo sapiens GN=RPL22 PE=4 SV=1 XREF(PFAM)=Ribosomal L22e protein family;;>tr|K7ERI7|K7ERI7_HUMAN 60S ribosomal protein L22 OS=Homo sapiens GN=RPL22 PE=4 SV=1 XREF(PFAM)=Ribosomal L22e protein	60S ribosomal protein L22	RPL22	27	10.422	3	3	3	0	0	0	0	0	0	5049200	0	5481900	12122000	0	0	0	0	2734200	1992600	3633400	1891500	3291600	16673000
>sp|Q9BQ95-2|ECSIT_HUMAN Isoform 2 of Evolutionarily conserved signaling intermediate in Toll pathway, mitochondrial OS=Homo sapiens GN=ECSIT;>tr|K7EMM0|K7EMM0_HUMAN Evolutionarily conserved-signaling intermediate in Toll pathway, mitochondrial OS=Homo sap	Evolutionarily conserved signaling intermediate in Toll pathway, mitochondrial	ECSIT	7.4	33.214	2	2	2	0	0	0	0	0	0	0	8408800	0	0	12209000	13912000	7358800	7561100	5806600	8946600	10872000	10989000	0	0
>tr|K7EMS3|K7EMS3_HUMAN Keratin, type I cytoskeletal 19 (Fragment) OS=Homo sapiens GN=KRT19 PE=4 SV=1 XREF(PFAM)=Intermediate filament protein;		KRT19	11.6	20.186	3	1	1	0	0	0	0	0	0	0	0	0	3770900	2333100	0	2614900	0	2604300	0	0	0	2919100	4444700
>tr|K7ERC8|K7ERC8_HUMAN 3-ketodihydrosphingosine reductase (Fragment) OS=Homo sapiens GN=KDSR PE=3 SV=1 XREF(PFAM)=short chain dehydrogenase;;>sp|Q06136|KDSR_HUMAN 3-ketodihydrosphingosine reductase OS=Homo sapiens GN=KDSR PE=1 SV=1 XREF(PFAM)=short chain	3-ketodihydrosphingosine reductase	KDSR	13.3	22.62	2	2	2	4026600	0	0	0	0	0	0	0	0	0	4026600	3240500	0	3189700	3319200	3789900	3844600	0	3126000	0
>tr|K7ERG4|K7ERG4_HUMAN Small nuclear ribonucleoprotein Sm D2 OS=Homo sapiens GN=SNRPD2 PE=4 SV=1;>sp|P62316|SMD2_HUMAN Small nuclear ribonucleoprotein Sm D2 OS=Homo sapiens GN=SNRPD2 PE=1 SV=1 XREF(PFAM)=LSM domain;	Small nuclear ribonucleoprotein Sm D2	SNRPD2	34.6	8.7769	3	3	3	0	0	0	0	4042900	0	0	0	0	0	1433500	961040	2721900	799990	4169100	1661200	3963900	5500000	3923500	5666600
>tr|K7ERS5|K7ERS5_HUMAN Uncharacterized protein OS=Homo sapiens PE=4 SV=2 XREF(PFAM)=Presenilin enhancer-2 subunit of gamma secretase;;>tr|K7ES79|K7ES79_HUMAN Gamma-secretase subunit PEN-2 OS=Homo sapiens GN=PSENEN PE=4 SV=1 XREF(PFAM)=Presenilin enhancer-	Gamma-secretase subunit PEN-2	PSENEN	20	6.6387	1	1	1	0	0	0	0	0	0	0	0	0	2887500	2908400	4460400	2398100	2045700	0	0	2781800	3123100	0	3403500
>tr|K7ESE6|K7ESE6_HUMAN Glucose-6-phosphatase 3 (Fragment) OS=Homo sapiens GN=G6PC3 PE=4 SV=1 XREF(PFAM)=PAP2 superfamily;;>sp|Q9BUM1|G6PC3_HUMAN Glucose-6-phosphatase 3 OS=Homo sapiens GN=G6PC3 PE=1 SV=2 XREF(PFAM)=PAP2 superfamily;	Glucose-6-phosphatase 3	G6PC3	8.6	27.607	1	1	1	0	0	0	0	0	0	0	0	2647800	0	0	0	0	0	0	0	0	4450700	2026200	0
>tr|M0R061|M0R061_HUMAN Coatomer subunit epsilon OS=Homo sapiens GN=COPE PE=4 SV=1 XREF(PFAM)=Coatomer epsilon subunit;;>sp|O14579-3|COPE_HUMAN Isoform 3 of Coatomer subunit epsilon OS=Homo sapiens GN=COPE;>sp|O14579|COPE_HUMAN Coatomer subunit epsilon OS=	Coatomer subunit epsilon	COPE	22.6	16.453	2	2	2	0	0	0	6912100	7178700	0	8176500	0	0	0	1778800	2816400	3821000	4834500	6659600	1549100	7794400	9844600	5682700	7425600
>tr|M0QXU7|M0QXU7_HUMAN Mitochondrial import inner membrane translocase subunit TIM44 (Fragment) OS=Homo sapiens GN=TIMM44 PE=4 SV=1;>sp|O43615|TIM44_HUMAN Mitochondrial import inner membrane translocase subunit TIM44 OS=Homo sapiens GN=TIMM44 PE=1 SV=2 XR	Mitochondrial import inner membrane translocase subunit TIM44	TIMM44	40.3	31.16	8	8	8	11400000	11102000	14285000	16775000	15267000	15812000	11974000	19112000	16085000	15263000	7765100	9876600	1143600	12778000	17719000	9904600	10649000	59916000	9081100	16978000
>sp|Q567V2-2|M17L2_HUMAN Isoform 2 of Mpv17-like protein 2 OS=Homo sapiens GN=MPV17L2;>sp|Q567V2|M17L2_HUMAN Mpv17-like protein 2 OS=Homo sapiens GN=MPV17L2 PE=1 SV=2 XREF(PFAM)=Mpv17 / PMP22 family;;>tr|M0QYH5|M0QYH5_HUMAN Mpv17-like protein 2 OS=Homo sa	Mpv17-like protein 2	MPV17L2	6.6	20.305	1	1	1	1585300	0	0	0	0	0	0	0	0	0	1585300	0	0	1356600	0	1840600	0	4060100	0	0
>tr|M0QZI4|M0QZI4_HUMAN Phospholipase D3 (Fragment) OS=Homo sapiens GN=PLD3 PE=4 SV=1;>sp|Q8IV08|PLD3_HUMAN Phospholipase D3 OS=Homo sapiens GN=PLD3 PE=1 SV=1	Phospholipase D3	PLD3	5	22.463	1	1	1	0	0	0	0	0	0	0	0	0	1998300	1689000	0	1534900	1323900	0	0	0	0	1104400	2355300
>tr|M0R0F0|M0R0F0_HUMAN 40S ribosomal protein S5 (Fragment) OS=Homo sapiens GN=RPS5 PE=3 SV=1 XREF(PFAM)=Ribosomal protein S7p/S5e;;>sp|P46782|RS5_HUMAN 40S ribosomal protein S5 OS=Homo sapiens GN=RPS5 PE=1 SV=4 XREF(PFAM)=Ribosomal protein S7p/S5e;;>tr|M0	40S ribosomal protein S5;40S ribosomal protein S5, N-terminally processed	RPS5	41.5	22.391	7	7	7	13852000	14496000	12948000	14299000	26405000	16887000	19604000	24431000	22065000	30079000	12701000	13792000	9265000	9707400	25043000	14427000	14831000	37282000	12731000	46285000
>sp|O00116|ADAS_HUMAN Alkyldihydroxyacetonephosphate synthase, peroxisomal OS=Homo sapiens GN=AGPS PE=1 SV=1 XREF(PFAM)=FAD linked oxidases, C-terminal domain;FAD binding domain;	Alkyldihydroxyacetonephosphate synthase, peroxisomal	AGPS	38.8	72.911	22	22	22	104620000	96214000	99700000	97712000	83559000	94318000	93885000	111680000	94191000	123870000	118900000	86055000	70673000	70583000	77248000	74958000	83624000	167400000	75334000	150840000
>sp|O00165-5|HAX1_HUMAN Isoform 5 of HCLS1-associated protein X-1 OS=Homo sapiens GN=HAX1;>sp|O00165|HAX1_HUMAN HCLS1-associated protein X-1 OS=Homo sapiens GN=HAX1 PE=1 SV=2;>sp|O00165-2|HAX1_HUMAN Isoform 2 of HCLS1-associated protein X-1 OS=Homo sapiens	HCLS1-associated protein X-1	HAX1	9.5	26.099	2	2	2	4138900	0	0	0	0	0	0	0	0	0	4138900	3810000	1242900	1490400	3157000	0	0	1970000	941430	2360300
>sp|O00232|PSD12_HUMAN 26S proteasome non-ATPase regulatory subunit 12 OS=Homo sapiens GN=PSMD12 PE=1 SV=3 XREF(PFAM)=PCI domain;	26S proteasome non-ATPase regulatory subunit 12	PSMD12	2.9	52.904	1	1	1	0	0	0	0	0	0	0	0	0	0	0	0	0	0	0	0	0	0	0	0
>sp|O00264|PGRC1_HUMAN Membrane-associated progesterone receptor component 1 OS=Homo sapiens GN=PGRMC1 PE=1 SV=3 XREF(PFAM)=Cytochrome b5-like Heme/Steroid binding domain;;>tr|B7Z1L3|B7Z1L3_HUMAN Membrane-associated progesterone receptor component 1 OS=Hom	Membrane-associated progesterone receptor component 1	PGRMC1	23.6	21.671	4	4	4	8389000	10657000	10934000	11654000	11255000	12067000	9473100	11758000	9643100	8784000	8073800	10958000	10166000	8334800	14301000	10496000	4899100	15146000	6127700	10551000
>sp|O00299|CLIC1_HUMAN Chloride intracellular channel protein 1 OS=Homo sapiens GN=CLIC1 PE=1 SV=4	Chloride intracellular channel protein 1	CLIC1	24.9	26.922	5	5	5	0	0	0	0	35717000	0	0	0	0	0	2455900	3736300	0	2319000	36832000	0	5371100	2422800	2307200	3348500
>sp|O00400|ACATN_HUMAN Acetyl-coenzyme A transporter 1 OS=Homo sapiens GN=SLC33A1 PE=1 SV=1 XREF(PFAM)=Acetyl-coenzyme A transporter 1;	Acetyl-coenzyme A transporter 1	SLC33A1	23.1	60.908	9	9	9	56068000	56599000	56904000	52827000	42669000	52764000	68742000	68029000	68280000	54201000	39563000	46411000	28959000	24857000	71929000	24738000	40706000	70405000	93712000	116760000
>sp|O00410|IPO5_HUMAN Importin-5 OS=Homo sapiens GN=IPO5 PE=1 SV=4 XREF(PFAM)=HEAT repeat;;>sp|O00410-3|IPO5_HUMAN Isoform 3 of Importin-5 OS=Homo sapiens GN=IPO5;>tr|H0Y8C6|H0Y8C6_HUMAN Importin-5 (Fragment) OS=Homo sapiens GN=IPO5 PE=4 SV=1 XREF(PFAM)=HE	Importin-5	IPO5	38.1	123.63	36	36	34	263430000	281290000	297480000	267790000	239350000	274120000	285460000	293410000	305510000	315480000	251800000	286140000	200930000	203830000	264760000	250590000	272560000	434020000	224420000	395380000
>sp|O00425|IF2B3_HUMAN Insulin-like growth factor 2 mRNA-binding protein 3 OS=Homo sapiens GN=IGF2BP3 PE=1 SV=2 XREF(PFAM)=KH domain;RNA recognition motif. (a.k.a. RRM, RBD, or RNP domain);;>sp|O00425-2|IF2B3_HUMAN Isoform 2 of Insulin-like growth factor 2	Insulin-like growth factor 2 mRNA-binding protein 3	IGF2BP3	4.1	63.704	2	2	2	0	0	0	0	0	0	0	1958000	0	0	0	0	0	561290	0	0	0	2558700	0	1106500
>sp|O00461|GOLI4_HUMAN Golgi integral membrane protein 4 OS=Homo sapiens GN=GOLIM4 PE=1 SV=1;>tr|F8W785|F8W785_HUMAN Golgi integral membrane protein 4 OS=Homo sapiens GN=GOLIM4 PE=2 SV=1	Golgi integral membrane protein 4	GOLIM4	12.8	81.879	6	6	6	8318700	10653000	8116800	7193800	9073300	8561800	7389000	14325000	14205000	14229000	9297000	13216000	4603700	5507700	10457000	9521400	7300100	16773000	8167800	15100000
>sp|O00483|NDUA4_HUMAN NADH dehydrogenase [ubiquinone] 1 alpha subcomplex subunit 4 OS=Homo sapiens GN=NDUFA4 PE=1 SV=1 XREF(PFAM)=NADH-ubiquinone reductase complex 1 MLRQ subunit;	NADH dehydrogenase [ubiquinone] 1 alpha subcomplex subunit 4	NDUFA4	40.7	9.3697	2	2	2	41273000	22271000	0	33848000	0	37726000	36921000	40649000	14287000	8263700	54343000	13555000	3488100	24995000	7196700	31543000	27566000	51478000	11379000	11229000
>sp|O00519|FAAH1_HUMAN Fatty-acid amide hydrolase 1 OS=Homo sapiens GN=FAAH PE=1 SV=2 XREF(PFAM)=Amidase;	Fatty-acid amide hydrolase 1	FAAH	7.1	63.065	3	3	3	0	0	0	0	0	0	0	6789400	6639400	0	1870800	2573300	1952900	2197300	1611900	0	0	7867300	5669300	0
>sp|O00567|NOP56_HUMAN Nucleolar protein 56 OS=Homo sapiens GN=NOP56 PE=1 SV=4 XREF(PFAM)=Putative snoRNA binding domain;NOP5NT (NUC127) domain;NOSIC (NUC001) domain;;>tr|H0Y653|H0Y653_HUMAN Nucleolar protein 56 (Fragment) OS=Homo sapiens GN=NOP56 PE=4 SV=	Nucleolar protein 56	NOP56	8.9	66.049	4	4	4	5550100	5299200	6097300	0	5583400	4923000	4767900	0	0	5944700	5343000	5345900	4452800	1085100	6143200	3962000	4093300	2195000	1969900	7377300
>sp|O00571-2|DDX3X_HUMAN Isoform 2 of ATP-dependent RNA helicase DDX3X OS=Homo sapiens GN=DDX3X;>sp|O00571|DDX3X_HUMAN ATP-dependent RNA helicase DDX3X OS=Homo sapiens GN=DDX3X PE=1 SV=3 XREF(PFAM)=DEAD/DEAH box helicase;Helicase conserved C-terminal domai	ATP-dependent RNA helicase DDX3X;ATP-dependent RNA helicase DDX3Y	DDX3X;DDX3Y	25.5	71.354	14	14	13	4453600	4791500	4373300	4893400	18663000	14655000	19977000	17945000	17281000	38647000	1443200	4953600	1517200	879620	16361000	8093700	21565000	24595000	18919000	49842000
>sp|O00623|PEX12_HUMAN Peroxisome assembly protein 12 OS=Homo sapiens GN=PEX12 PE=1 SV=1 XREF(PFAM)=Pex2 / Pex12 amino terminal region;;>tr|K7ELY8|K7ELY8_HUMAN Peroxisome assembly protein 12 (Fragment) OS=Homo sapiens GN=PEX12 PE=4 SV=1 XREF(PFAM)=Pex2 / P	Peroxisome assembly protein 12	PEX12	11.1	40.797	2	2	2	0	0	0	6321200	0	0	0	8361400	0	0	0	4263700	2409900	4500500	0	2746100	3168400	10931000	3231900	2699900
>sp|O14493|CLD4_HUMAN Claudin-4 OS=Homo sapiens GN=CLDN4 PE=1 SV=1 XREF(PFAM)=PMP-22/EMP/MP20/Claudin family;	Claudin-4	CLDN4	16.7	22.077	3	3	3	3225100	3261800	0	0	0	0	0	3494500	3322700	3308800	3079200	4308400	0	1735500	1752900	1954400	1886900	4277700	2310300	3698100
>sp|O14524-2|T194A_HUMAN Isoform 2 of Transmembrane protein 194A OS=Homo sapiens GN=TMEM194A;>sp|O14524|T194A_HUMAN Transmembrane protein 194A OS=Homo sapiens GN=TMEM194A PE=1 SV=2 XREF(PFAM)=Uncharacterized conserved protein (DUF2215);	Transmembrane protein 194A	TMEM194A	8.1	42.032	3	3	3	0	16174000	9891200	0	13967000	15776000	13505000	16978000	16884000	18667000	5656400	19588000	8644900	4761300	11507000	10816000	8680400	25416000	14256000	22740000
>sp|O14548|COX7R_HUMAN Cytochrome c oxidase subunit 7A-related protein, mitochondrial OS=Homo sapiens GN=COX7A2L PE=1 SV=2 XREF(PFAM)=Cytochrome c oxidase subunit VIIa;;>tr|E5RJZ1|E5RJZ1_HUMAN Cytochrome c oxidase subunit 7A-related protein, mitochondrial	Cytochrome c oxidase subunit 7A-related protein, mitochondrial	COX7A2L	19.3	12.615	2	2	2	8760400	0	0	0	9529000	0	0	6538000	9126500	0	8897800	3857300	2067700	2772200	9372800	3101500	0	8273300	7373800	1793600
>sp|O14672|ADA10_HUMAN Disintegrin and metalloproteinase domain-containing protein 10 OS=Homo sapiens GN=ADAM10 PE=1 SV=1 XREF(PFAM)=Disintegrin;Reprolysin family propeptide;	Disintegrin and metalloproteinase domain-containing protein 10	ADAM10	3.6	84.141	2	2	2	0	0	0	0	0	0	0	0	0	2084400	0	0	0	936960	0	0	2709100	3315500	0	2456800
>sp|O14681|EI24_HUMAN Etoposide-induced protein 2.4 homolog OS=Homo sapiens GN=EI24 PE=1 SV=4;>tr|E9PM05|E9PM05_HUMAN Etoposide-induced protein 2.4 homolog (Fragment) OS=Homo sapiens GN=EI24 PE=2 SV=1;>tr|E9PS58|E9PS58_HUMAN Etoposide-induced protein 2.4 h	Etoposide-induced protein 2.4 homolog	EI24	24.4	38.964	7	7	7	38248000	49668000	38065000	43101000	49192000	59663000	49407000	49166000	46349000	31936000	37893000	48503000	29570000	29157000	50293000	53907000	46314000	65835000	37248000	29526000
>sp|O14773-2|TPP1_HUMAN Isoform 2 of Tripeptidyl-peptidase 1 OS=Homo sapiens GN=TPP1;>sp|O14773|TPP1_HUMAN Tripeptidyl-peptidase 1 OS=Homo sapiens GN=TPP1 PE=1 SV=2 XREF(PFAM)=Subtilase family;Pro-kumamolisin, activation domain;	Tripeptidyl-peptidase 1	TPP1	2.2	34.463	1	1	1	0	0	0	0	0	0	0	0	0	2008000	1877600	1521500	778270	738200	1179700	1498500	1124200	1944200	922020	2366800
>sp|O14787-2|TNPO2_HUMAN Isoform 2 of Transportin-2 OS=Homo sapiens GN=TNPO2;>sp|O14787|TNPO2_HUMAN Transportin-2 OS=Homo sapiens GN=TNPO2 PE=1 SV=3 XREF(PFAM)=HEAT repeat;Importin-beta N-terminal domain;	Transportin-2	TNPO2	17.1	100.41	12	6	6	19630000	15943000	20349000	18411000	18293000	16224000	17099000	16084000	15445000	15123000	14823000	21779000	5784700	19931000	14667000	10003000	17309000	25919000	16042000	16819000
>sp|O14818-2|PSA7_HUMAN Isoform 2 of Proteasome subunit alpha type-7 OS=Homo sapiens GN=PSMA7;>sp|Q8TAA3-2|PSA7L_HUMAN Isoform 2 of Proteasome subunit alpha type-7-like OS=Homo sapiens GN=PSMA8;>sp|O14818|PSA7_HUMAN Proteasome subunit alpha type-7 OS=Homo	Proteasome subunit alpha type-7;Proteasome subunit alpha type-7-like	PSMA7;PSMA8	14	20.193	2	2	2	0	0	0	0	0	0	0	0	0	0	0	0	0	0	0	0	0	0	0	0
>sp|O14828|SCAM3_HUMAN Secretory carrier-associated membrane protein 3 OS=Homo sapiens GN=SCAMP3 PE=1 SV=3 XREF(PFAM)=SCAMP family;;>sp|O14828-2|SCAM3_HUMAN Isoform 2 of Secretory carrier-associated membrane protein 3 OS=Homo sapiens GN=SCAMP3	Secretory carrier-associated membrane protein 3	SCAMP3	36.3	38.287	12	12	12	270910000	252410000	258160000	302130000	239440000	270790000	278150000	242040000	255230000	215380000	257290000	260840000	184410000	221200000	251840000	252060000	244020000	348190000	201950000	208590000
>sp|O14880|MGST3_HUMAN Microsomal glutathione S-transferase 3 OS=Homo sapiens GN=MGST3 PE=1 SV=1 XREF(PFAM)=MAPEG family;;>tr|Q5VV89|Q5VV89_HUMAN Microsomal glutathione S-transferase 3 OS=Homo sapiens GN=MGST3 PE=4 SV=1 XREF(PFAM)=MAPEG family;;>tr|Q5VV87|	Microsomal glutathione S-transferase 3	MGST3	34.9	16.516	4	4	4	158370000	202900000	172750000	152520000	116380000	152240000	135430000	236820000	140780000	148770000	135080000	371910000	106670000	90193000	105530000	63741000	178010000	273060000	97916000	158290000
>sp|O14925|TIM23_HUMAN Mitochondrial import inner membrane translocase subunit Tim23 OS=Homo sapiens GN=TIMM23 PE=1 SV=1 XREF(PFAM)=Tim17/Tim22/Tim23/Pmp24 family;;>sp|Q5SRD1|TI23B_HUMAN Putative mitochondrial import inner membrane translocase subunit Tim2	Mitochondrial import inner membrane translocase subunit Tim23;Putative mitochondrial import inner membrane translocase subunit Tim23B	TIMM23;TIMM23B	36.4	21.943	5	5	5	52644000	53859000	62864000	60968000	51627000	50728000	59965000	59530000	60802000	57389000	59647000	59519000	41513000	41382000	41673000	52348000	67639000	72756000	49604000	74315000
>sp|O14929-2|HAT1_HUMAN Isoform B of Histone acetyltransferase type B catalytic subunit OS=Homo sapiens GN=HAT1;>sp|O14929|HAT1_HUMAN Histone acetyltransferase type B catalytic subunit OS=Homo sapiens GN=HAT1 PE=1 SV=1 XREF(PFAM)=Histone acetyl transferase	Histone acetyltransferase type B catalytic subunit	HAT1	3.9	39.786	1	1	1	0	0	0	0	0	0	0	0	0	0	0	0	0	0	0	0	0	0	0	0
>sp|O14965|AURKA_HUMAN Aurora kinase A OS=Homo sapiens GN=AURKA PE=1 SV=2 XREF(PFAM)=Protein kinase domain (_KINASE_-PROTEIN);;>tr|A3KFJ0|A3KFJ0_HUMAN Aurora kinase A OS=Homo sapiens GN=AURKA PE=2 SV=1 XREF(PFAM)=Protein kinase domain (_KINASE_-PROTEIN);;>	Aurora kinase A	AURKA	40	45.809	13	13	13	80086000	69951000	60917000	68347000	71280000	69548000	73370000	90608000	48728000	66272000	82903000	82234000	47159000	46466000	72431000	58354000	61632000	113160000	37618000	77206000	x
>sp|O14976|GAK_HUMAN Cyclin-G-associated kinase OS=Homo sapiens GN=GAK PE=1 SV=2 XREF(PFAM)=DnaJ domain;Protein kinase domain (_KINASE_-PROTEIN);C2 domain of PTEN tumour-suppressor protein;;>tr|E9PGR2|E9PGR2_HUMAN Cyclin-G-associated kinase OS=Homo sapiens	Cyclin-G-associated kinase	GAK	42.3	143.19	54	54	54	1139900000	1243600000	1174800000	1205800000	1124400000	1011700000	803660000	424700000	61029000	647090000	995300000	1384200000	1074600000	975810000	1186100000	833990000	719130000	439210000	25332000	785420000	x	1806.61	0.789129	1425.65
>sp|O14980|XPO1_HUMAN Exportin-1 OS=Homo sapiens GN=XPO1 PE=1 SV=1 XREF(PFAM)=CRM1 C terminal;Importin-beta N-terminal domain;Exportin 1-like protein;	Exportin-1	XPO1	51.2	123.38	52	52	52	997610000	939610000	931520000	983450000	833050000	985820000	946590000	1061400000	1144300000	1036700000	1160100000	1182000000	774850000	855320000	1053400000	980930000	971430000	1590200000	950820000	1407900000
>sp|O15031|PLXB2_HUMAN Plexin-B2 OS=Homo sapiens GN=PLXNB2 PE=1 SV=3 XREF(PFAM)=Plexin cytoplasmic RasGAP domain;Plexin repeat;Sema domain;IPT/TIG domain;;>tr|A6QRH1|A6QRH1_HUMAN Plexin-B2 (Fragment) OS=Homo sapiens GN=PLXNB2 PE=2 SV=1 XREF(PFAM)=Sema doma	Plexin-B2	PLXNB2	1.3	205.12	2	2	2	0	0	0	0	0	4530400	0	0	0	0	1236900	1782700	0	1134800	0	3841700	2692300	1860900	0	1572000
>sp|O15067|PUR4_HUMAN Phosphoribosylformylglycinamidine synthase OS=Homo sapiens GN=PFAS PE=1 SV=4 XREF(PFAM)=AIR synthase related protein, N-terminal domain;AIR synthase related protein, C-terminal domain;	Phosphoribosylformylglycinamidine synthase	PFAS	1.5	144.73	2	2	2	0	0	0	0	362370	0	0	0	0	0	0	0	0	0	373670	0	0	0	0	0
>sp|O15118|NPC1_HUMAN Niemann-Pick C1 protein OS=Homo sapiens GN=NPC1 PE=1 SV=2 XREF(PFAM)=Patched family;;>tr|B4DET3|B4DET3_HUMAN Niemann-Pick C1 protein OS=Homo sapiens GN=NPC1 PE=2 SV=1 XREF(PFAM)=Patched family;;>tr|K7EQ23|K7EQ23_HUMAN Niemann-Pick C1	Niemann-Pick C1 protein	NPC1	4.6	142.17	5	5	5	8852700	10950000	11835000	15207000	8870800	13215000	12251000	11285000	15362000	9537800	10001000	11975000	6203400	11306000	7231000	11659000	11014000	15451000	12261000	12172000
>sp|O15120|PLCB_HUMAN 1-acyl-sn-glycerol-3-phosphate acyltransferase beta OS=Homo sapiens GN=AGPAT2 PE=1 SV=1 XREF(PFAM)=Acyltransferase;;>sp|O15120-2|PLCB_HUMAN Isoform 2 of 1-acyl-sn-glycerol-3-phosphate acyltransferase beta OS=Homo sapiens GN=AGPAT2	1-acyl-sn-glycerol-3-phosphate acyltransferase beta	AGPAT2	9	30.914	2	2	2	0	4513400	0	5000000	0	0	4541300	5133100	3737600	4001500	0	5024700	0	3317700	2324100	5629800	5935200	10495000	4509400	4661200
>sp|O15121|DEGS1_HUMAN Sphingolipid delta(4)-desaturase DES1 OS=Homo sapiens GN=DEGS1 PE=1 SV=1 XREF(PFAM)=Fatty acid desaturase;Sphingolipid Delta4-desaturase (DES);	Sphingolipid delta(4)-desaturase DES1	DEGS1	18.9	37.866	4	4	4	24532000	29601000	31100000	24746000	30343000	34706000	27889000	29680000	24564000	18090000	26804000	28916000	23128000	16296000	26882000	30785000	21873000	44460000	22246000	28652000
>sp|O15126|SCAM1_HUMAN Secretory carrier-associated membrane protein 1 OS=Homo sapiens GN=SCAMP1 PE=1 SV=2 XREF(PFAM)=SCAMP family;;>sp|O15126-2|SCAM1_HUMAN Isoform 2 of Secretory carrier-associated membrane protein 1 OS=Homo sapiens GN=SCAMP1	Secretory carrier-associated membrane protein 1	SCAMP1	17.8	37.92	4	4	4	11033000	6408900	6262800	7785900	7996900	8547700	6341100	8266600	7134300	9016600	9823100	9561100	3959200	4833000	7886100	6239200	5869200	13279000	9055200	4548200
>sp|O15173|PGRC2_HUMAN Membrane-associated progesterone receptor component 2 OS=Homo sapiens GN=PGRMC2 PE=1 SV=1 XREF(PFAM)=Cytochrome b5-like Heme/Steroid binding domain;	Membrane-associated progesterone receptor component 2	PGRMC2	13.5	23.818	3	3	3	5970400	0	6561700	7083000	0	6570800	0	0	7071200	0	10125000	1951000	4957500	7408700	1595600	6605700	2265700	2233100	1914500	3919800
>sp|O15240|VGF_HUMAN Neurosecretory protein VGF OS=Homo sapiens GN=VGF PE=1 SV=2	Neurosecretory protein VGF;Neuroendocrine regulatory peptide-1;Neuroendocrine regulatory peptide-2;Antimicrobial peptide VGF[554-577]	VGF	4.2	67.257	2	2	2	0	0	0	0	0	0	0	2095700	0	1948100	0	0	168800	0	369300	0	350520	2691700	321990	2338500
>sp|O15243|OBRG_HUMAN Leptin receptor gene-related protein OS=Homo sapiens GN=LEPROT PE=1 SV=1 XREF(PFAM)=Vacuolar protein sorting 55;	Leptin receptor gene-related protein	LEPROT	10.7	14.254	2	2	2	9174800	9077200	6811100	6531600	6976800	9224900	6822300	11149000	9029700	7474800	10036000	11377000	5009500	4074100	7009300	7486400	5972300	13782000	6394400	8688300
>sp|O15245|S22A1_HUMAN Solute carrier family 22 member 1 OS=Homo sapiens GN=SLC22A1 PE=1 SV=2 XREF(PFAM)=Sugar (and other) transporter;	Solute carrier family 22 member 1	SLC22A1	1.6	61.153	1	1	1	0	0	0	0	0	0	0	0	0	2625400	2632000	4895900	0	3468000	3075800	6087300	2711600	7436400	3297600	3094500
>sp|O15258|RER1_HUMAN Protein RER1 OS=Homo sapiens GN=RER1 PE=1 SV=1 XREF(PFAM)=Rer1 family;;>tr|Q5T092|Q5T092_HUMAN Protein RER1 (Fragment) OS=Homo sapiens GN=RER1 PE=2 SV=1 XREF(PFAM)=Rer1 family;;>tr|Q5T091|Q5T091_HUMAN Protein RER1 OS=Homo sapiens GN=R	Protein RER1	RER1	39.3	22.958	7	7	7	151040000	150620000	161270000	146790000	127230000	158030000	150900000	173200000	162290000	138020000	134460000	177850000	134880000	106720000	132320000	149330000	143650000	222680000	127840000	128510000
>sp|O15260|SURF4_HUMAN Surfeit locus protein 4 OS=Homo sapiens GN=SURF4 PE=1 SV=3 XREF(PFAM)=SURF4 family;;>tr|Q5T8U5|Q5T8U5_HUMAN Surfeit 4 OS=Homo sapiens GN=SURF4 PE=4 SV=1 XREF(PFAM)=SURF4 family;;>sp|O15260-2|SURF4_HUMAN Isoform 2 of Surfeit locus pro	Surfeit locus protein 4	SURF4	35.7	30.394	11	11	11	1088600000	1329800000	1019900000	1184300000	1045500000	1621300000	1365100000	1314000000	1188400000	751340000	1315400000	2053700000	915090000	742850000	1496300000	1111600000	1640800000	3053700000	1157700000	1512900000
>sp|O15269|SPTC1_HUMAN Serine palmitoyltransferase 1 OS=Homo sapiens GN=SPTLC1 PE=1 SV=1 XREF(PFAM)=Aminotransferase class I and II;	Serine palmitoyltransferase 1	SPTLC1	34	52.743	17	17	17	133190000	133760000	123810000	109780000	99691000	120580000	133070000	145760000	122890000	145990000	131690000	136550000	91939000	82987000	94980000	114820000	116600000	192260000	93744000	177480000
>sp|O15270|SPTC2_HUMAN Serine palmitoyltransferase 2 OS=Homo sapiens GN=SPTLC2 PE=1 SV=1 XREF(PFAM)=Aminotransferase class I and II;;>tr|H0YJV2|H0YJV2_HUMAN Serine palmitoyltransferase 2 (Fragment) OS=Homo sapiens GN=SPTLC2 PE=3 SV=1 XREF(PFAM)=Aminotransf	Serine palmitoyltransferase 2	SPTLC2	25.4	62.924	12	12	12	32304000	27889000	26442000	28591000	20973000	27885000	29288000	33812000	24582000	28587000	36984000	32867000	12159000	18203000	21541000	26860000	26557000	35544000	22743000	38188000
>sp|O15355|PPM1G_HUMAN Protein phosphatase 1G OS=Homo sapiens GN=PPM1G PE=1 SV=1 XREF(PFAM)=Protein phosphatase 2C;	Protein phosphatase 1G	PPM1G	4.4	59.271	2	2	2	0	0	0	0	0	0	0	0	0	755820	0	0	150440	0	431490	0	238510	390490	179280	890870
>sp|O15360|FANCA_HUMAN Fanconi anemia group A protein OS=Homo sapiens GN=FANCA PE=1 SV=2 XREF(PFAM)=Fanconi anaemia group A protein;;>tr|H3BS03|H3BS03_HUMAN Fanconi anemia group A protein (Fragment) OS=Homo sapiens GN=FANCA PE=4 SV=1 XREF(PFAM)=Fanconi ana	Fanconi anemia group A protein	FANCA	1.4	162.77	2	2	2	0	0	0	0	0	0	0	1811200	0	0	0	0	0	0	0	1881900	0	2366800	0	0
>sp|O15397|IPO8_HUMAN Importin-8 OS=Homo sapiens GN=IPO8 PE=1 SV=2 XREF(PFAM)=Cse1;Importin-beta N-terminal domain;;>sp|O15397-2|IPO8_HUMAN Isoform 2 of Importin-8 OS=Homo sapiens GN=IPO8	Importin-8	IPO8	12.3	119.94	11	10	10	38347000	33776000	53029000	41065000	34970000	35011000	37283000	37756000	39782000	38216000	38517000	32907000	37545000	28660000	31162000	32701000	32844000	51940000	32399000	45722000
>sp|O15427|MOT4_HUMAN Monocarboxylate transporter 4 OS=Homo sapiens GN=SLC16A3 PE=1 SV=1 XREF(PFAM)=Major Facilitator Superfamily;;>tr|J3QQV2|J3QQV2_HUMAN Monocarboxylate transporter 4 (Fragment) OS=Homo sapiens GN=SLC16A3 PE=4 SV=1 XREF(PFAM)=Major Facili	Monocarboxylate transporter 4	SLC16A3	14.4	49.469	9	9	9	116830000	115770000	101810000	105070000	75925000	101970000	115100000	134690000	113840000	105240000	116230000	122230000	70714000	75440000	83949000	96610000	103170000	181250000	89950000	118370000
>tr|Q5T1M3|Q5T1M3_HUMAN High affinity copper uptake protein 1 OS=Homo sapiens GN=SLC31A1 PE=2 SV=1 XREF(PFAM)=Ctr copper transporter family;;>sp|O15431|COPT1_HUMAN High affinity copper uptake protein 1 OS=Homo sapiens GN=SLC31A1 PE=1 SV=1 XREF(PFAM)=Ctr co	High affinity copper uptake protein 1	SLC31A1	10.1	21.005	1	1	1	0	0	0	0	0	0	0	0	0	2037700	0	0	0	4945400	0	3167500	0	0	2179100	2401800
>sp|O15438|MRP3_HUMAN Canalicular multispecific organic anion transporter 2 OS=Homo sapiens GN=ABCC3 PE=1 SV=3 XREF(PFAM)=ABC transporter transmembrane region;ABC transporter;;>sp|O15438-4|MRP3_HUMAN Isoform 4 of Canalicular multispecific organic anion tra	Canalicular multispecific organic anion transporter 2	ABCC3	16	169.34	20	18	18	77433000	74199000	90327000	89344000	73394000	89803000	87742000	87358000	80196000	83753000	64609000	80289000	72579000	70103000	65463000	73466000	83780000	126460000	65659000	84494000
>sp|O15439|MRP4_HUMAN Multidrug resistance-associated protein 4 OS=Homo sapiens GN=ABCC4 PE=1 SV=3 XREF(PFAM)=ABC transporter transmembrane region;ABC transporter;;>sp|O15439-2|MRP4_HUMAN Isoform 2 of Multidrug resistance-associated protein 4 OS=Homo sapie	Multidrug resistance-associated protein 4	ABCC4	8.2	149.52	11	10	10	25742000	21909000	30546000	27292000	22172000	25300000	24302000	26823000	27965000	24245000	28579000	22460000	22107000	23111000	19799000	18559000	22412000	43393000	18470000	25348000
>sp|O15460-2|P4HA2_HUMAN Isoform IIa of Prolyl 4-hydroxylase subunit alpha-2 OS=Homo sapiens GN=P4HA2;>sp|O15460|P4HA2_HUMAN Prolyl 4-hydroxylase subunit alpha-2 OS=Homo sapiens GN=P4HA2 PE=1 SV=1 XREF(PFAM)=2OG-Fe(II) oxygenase superfamily;Prolyl 4-Hydrox	Prolyl 4-hydroxylase subunit alpha-2	P4HA2	5.4	60.632	2	2	2	0	0	0	0	0	0	0	0	2473600	2971800	0	2798300	0	2366500	1550900	2612700	2479500	0	1819400	3616000
>sp|O43143|DHX15_HUMAN Putative pre-mRNA-splicing factor ATP-dependent RNA helicase DHX15 OS=Homo sapiens GN=DHX15 PE=1 SV=2 XREF(PFAM)=DEAD/DEAH box helicase;Helicase associated domain (HA2);Helicase conserved C-terminal domain;Oligonucleotide/oligosaccha	Putative pre-mRNA-splicing factor ATP-dependent RNA helicase DHX15	DHX15	1.5	90.932	1	1	1	0	0	0	0	1651100	0	0	0	0	0	0	0	0	0	1702600	0	0	0	0	0
>sp|O43156|TTI1_HUMAN TELO2-interacting protein 1 homolog OS=Homo sapiens GN=TTI1 PE=1 SV=3	TELO2-interacting protein 1 homolog	TTI1	6.8	122.07	7	7	7	10155000	0	0	0	8041200	0	9527800	8720500	8765200	0	13993000	2688700	3510500	3195800	11218000	4989400	6798800	8425300	5430200	8388400
>sp|O43175|SERA_HUMAN D-3-phosphoglycerate dehydrogenase OS=Homo sapiens GN=PHGDH PE=1 SV=4 XREF(PFAM)=D-isomer specific 2-hydroxyacid dehydrogenase, catalytic domain;D-isomer specific 2-hydroxyacid dehydrogenase, NAD binding domain;;>tr|Q5SZU1|Q5SZU1_HUMA	D-3-phosphoglycerate dehydrogenase	PHGDH	18.6	56.65	8	8	8	0	0	0	4268800	36057000	0	0	0	4668300	7085000	0	0	3582000	2364100	38309000	779130	2266000	963050	3071200	8955000
>sp|O43264|ZW10_HUMAN Centromere/kinetochore protein zw10 homolog OS=Homo sapiens GN=ZW10 PE=1 SV=3 XREF(PFAM)=Centromere/kinetochore Zw10;;>tr|A1A528|A1A528_HUMAN Centromere/kinetochore protein zw10 homolog OS=Homo sapiens GN=ZW10 PE=2 SV=1 XREF(PFAM)=Cen	Centromere/kinetochore protein zw10 homolog	ZW10	44.2	88.828	28	28	28	131950000	128690000	134560000	138600000	125930000	148230000	129940000	143000000	143650000	128910000	116130000	139950000	81516000	103670000	148590000	123340000	114250000	179690000	126060000	166030000
>sp|O43292-2|GPAA1_HUMAN Isoform 2 of Glycosylphosphatidylinositol anchor attachment 1 protein OS=Homo sapiens GN=GPAA1;>sp|O43292|GPAA1_HUMAN Glycosylphosphatidylinositol anchor attachment 1 protein OS=Homo sapiens GN=GPAA1 PE=1 SV=3 XREF(PFAM)=Gaa1-like,	Glycosylphosphatidylinositol anchor attachment 1 protein	GPAA1	13	61.097	7	7	7	39078000	22676000	42851000	34077000	27151000	30556000	32008000	32143000	29724000	54116000	50133000	14492000	25316000	9317300	25966000	18636000	52946000	77733000	17305000	58933000
>sp|O43353|RIPK2_HUMAN Receptor-interacting serine/threonine-protein kinase 2 OS=Homo sapiens GN=RIPK2 PE=1 SV=2 XREF(PFAM)=Caspase recruitment domain;Protein kinase domain (_KINASE_-PROTEIN);;>sp|O43353-2|RIPK2_HUMAN Isoform 2 of Receptor-interacting seri	Receptor-interacting serine/threonine-protein kinase 2	RIPK2	34.4	61.194	16	16	16	205570000	199100000	161050000	152310000	121080000	83575000	56605000	34224000	0	75867000	214900000	220130000	130220000	99390000	111670000	68427000	46503000	29567000	0	99454000	x	212.06	0.462792	98.1397
>sp|O43390|HNRPR_HUMAN Heterogeneous nuclear ribonucleoprotein R OS=Homo sapiens GN=HNRNPR PE=1 SV=1 XREF(PFAM)=RNA recognition motif. (a.k.a. RRM, RBD, or RNP domain);;>sp|O43390-2|HNRPR_HUMAN Isoform 2 of Heterogeneous nuclear ribonucleoprotein R OS=Homo	Heterogeneous nuclear ribonucleoprotein R;Heterogeneous nuclear ribonucleoprotein Q	HNRNPR;SYNCRIP	3.6	70.942	2	2	2	0	0	0	0	0	0	0	0	0	5403300	1674400	3132600	0	0	4483000	1720000	0	3580100	1130000	6368800
>sp|O43402|EMC8_HUMAN ER membrane protein complex subunit 8 OS=Homo sapiens GN=EMC8 PE=1 SV=1 XREF(PFAM)=Uncharacterised protein family (UPF0172);;>sp|O43402-2|EMC8_HUMAN Isoform 2 of ER membrane protein complex subunit 8 OS=Homo sapiens GN=EMC8	ER membrane protein complex subunit 8	EMC8	16.7	23.773	3	3	3	7029400	5836300	8348700	6105200	6452200	5339900	6949500	6545000	6560400	7245400	8250500	7956800	8762900	5267700	5853200	5681200	4744100	6534300	3821000	6356300
>sp|O43462|MBTP2_HUMAN Membrane-bound transcription factor site-2 protease OS=Homo sapiens GN=MBTPS2 PE=1 SV=1 XREF(PFAM)=Peptidase family M50;	Membrane-bound transcription factor site-2 protease	MBTPS2	6.7	57.443	3	3	3	5195300	4175700	3940400	3520800	4766200	4521800	4882300	4821900	0	8886700	6170900	2269800	3655800	3983000	2368900	4795600	5395500	8834300	1578200	5678100
>sp|O43592|XPOT_HUMAN Exportin-T OS=Homo sapiens GN=XPOT PE=1 SV=2 XREF(PFAM)=Importin-beta N-terminal domain;Exportin 1-like protein;	Exportin-T	XPOT	36.5	109.96	31	31	31	236000000	200800000	211680000	177490000	186520000	211510000	220340000	251810000	218190000	183460000	233910000	214060000	156400000	137370000	209310000	169950000	183580000	344160000	166950000	218250000
>sp|O43678|NDUA2_HUMAN NADH dehydrogenase [ubiquinone] 1 alpha subcomplex subunit 2 OS=Homo sapiens GN=NDUFA2 PE=1 SV=3 XREF(PFAM)=Mitochondrial ribosomal protein L51 / S25 / CI-B8 domain;;>sp|O43678-2|NDUA2_HUMAN Isoform 2 of NADH dehydrogenase [ubiquino	NADH dehydrogenase [ubiquinone] 1 alpha subcomplex subunit 2	NDUFA2	34.3	10.921	3	3	3	11794000	21400000	17161000	17769000	7661500	18743000	16461000	18846000	17971000	18320000	10940000	25608000	12950000	12283000	7430800	17256000	15676000	25200000	13216000	21979000
>sp|O43707|ACTN4_HUMAN Alpha-actinin-4 OS=Homo sapiens GN=ACTN4 PE=1 SV=2 XREF(PFAM)=Calponin homology (CH) domain;EF-hand domain;Ca2+ insensitive EF hand;Spectrin repeat;;>tr|D6PXK4|D6PXK4_HUMAN Alpha actinin 4 short isoform OS=Homo sapiens GN=ACTN4 PE=2	Alpha-actinin-4	ACTN4	19.1	104.85	15	15	8	0	2422400	0	0	68836000	0	0	1972400	0	1116100	0	7398000	0	0	67292000	1641300	0	6239400	0	1661000
>sp|O43731|ERD23_HUMAN ER lumen protein retaining receptor 3 OS=Homo sapiens GN=KDELR3 PE=2 SV=1 XREF(PFAM)=ER lumen protein retaining receptor;;>sp|O43731-2|ERD23_HUMAN Isoform 2 of ER lumen protein retaining receptor 3 OS=Homo sapiens GN=KDELR3	ER lumen protein retaining receptor 3	KDELR3	29.4	25.027	5	4	4	15191000	19194000	12466000	13521000	14166000	15382000	22191000	35305000	18021000	10701000	10298000	28932000	7429400	2343500	14749000	19920000	25338000	70193000	10894000	17870000
>sp|O43765|SGTA_HUMAN Small glutamine-rich tetratricopeptide repeat-containing protein alpha OS=Homo sapiens GN=SGTA PE=1 SV=1 XREF(PFAM)=Tetratricopeptide repeat;;>tr|K7EMD6|K7EMD6_HUMAN Small glutamine-rich tetratricopeptide repeat-containing protein alp	Small glutamine-rich tetratricopeptide repeat-containing protein alpha	SGTA	8.9	34.063	2	2	2	0	0	0	0	431090	0	0	0	0	0	0	0	0	0	444540	0	0	0	0	0
>sp|O43819|SCO2_HUMAN Protein SCO2 homolog, mitochondrial OS=Homo sapiens GN=SCO2 PE=1 SV=3 XREF(PFAM)=SCO1/SenC;	Protein SCO2 homolog, mitochondrial	SCO2	3.8	29.81	1	1	1	0	0	0	0	0	0	0	0	0	10584000	0	0	10222000	3575900	0	3732100	4002800	5566300	6487800	12475000
>sp|O43852|CALU_HUMAN Calumenin OS=Homo sapiens GN=CALU PE=1 SV=2 XREF(PFAM)=EF-hand domain pair;;>sp|O43852-3|CALU_HUMAN Isoform 3 of Calumenin OS=Homo sapiens GN=CALU;>sp|O43852-2|CALU_HUMAN Isoform 2 of Calumenin OS=Homo sapiens GN=CALU;>sp|O43852-4|CAL	Calumenin	CALU	17.8	37.106	6	6	6	25131000	22403000	23864000	25063000	19963000	20441000	23488000	25664000	24856000	25551000	23839000	21378000	14211000	18804000	22990000	15804000	18682000	39789000	22845000	29563000
>sp|O43861-2|ATP9B_HUMAN Isoform 2 of Probable phospholipid-transporting ATPase IIB OS=Homo sapiens GN=ATP9B;>sp|O43861|ATP9B_HUMAN Probable phospholipid-transporting ATPase IIB OS=Homo sapiens GN=ATP9B PE=2 SV=4 XREF(PFAM)=E1-E2 ATPase;haloacid dehalogena	Probable phospholipid-transporting ATPase IIB	ATP9B	14.1	128.2	16	16	14	61512000	59754000	77247000	61446000	61039000	71561000	60233000	60972000	65006000	52648000	74107000	71385000	55004000	48799000	48936000	58996000	69858000	72556000	49448000	63616000
>sp|O43920|NDUS5_HUMAN NADH dehydrogenase [ubiquinone] iron-sulfur protein 5 OS=Homo sapiens GN=NDUFS5 PE=1 SV=3 XREF(PFAM)=NADH:ubiquinone oxidoreductase, NDUFS5-15kDa;	NADH dehydrogenase [ubiquinone] iron-sulfur protein 5	NDUFS5	16	12.517	2	2	2	0	0	0	0	0	0	0	0	0	1889400	0	0	0	0	376190	0	279340	775310	0	2227000
>sp|O43933|PEX1_HUMAN Peroxisome biogenesis factor 1 OS=Homo sapiens GN=PEX1 PE=1 SV=1 XREF(PFAM)=ATPase family associated with various cellular activities (AAA);Peroxisome biogenesis factor 1, N-terminal;Peroxisome biogenesis factor 1, N-terminal;;>tr|E	Peroxisome biogenesis factor 1	PEX1	35.4	142.87	46	46	46	213060000	237100000	228740000	255430000	216180000	248960000	268750000	259940000	287490000	155660000	214690000	266620000	187800000	189620000	247140000	230010000	245130000	321080000	203660000	162010000
>sp|O60218|AK1BA_HUMAN Aldo-keto reductase family 1 member B10 OS=Homo sapiens GN=AKR1B10 PE=1 SV=2 XREF(PFAM)=Aldo/keto reductase family;	Aldo-keto reductase family 1 member B10	AKR1B10	3.5	36.019	1	1	1	0	0	0	0	0	0	0	2425100	0	0	0	0	0	0	0	0	0	3169000	0	0
>sp|O60287|NPA1P_HUMAN Nucleolar pre-ribosomal-associated protein 1 OS=Homo sapiens GN=URB1 PE=1 SV=4 XREF(PFAM)=Ribosome 60S biogenesis N-terminal;	Nucleolar pre-ribosomal-associated protein 1	URB1	14.4	254.39	28	28	28	67226000	70873000	79689000	74735000	54587000	75296000	71489000	60027000	72205000	62066000	68386000	80133000	63924000	65625000	56718000	49596000	58896000	84856000	55352000	69158000
>sp|O60318|MCM3A_HUMAN 80 kDa MCM3-associated protein OS=Homo sapiens GN=MCM3AP PE=1 SV=2 XREF(PFAM)=SAC3/GANP/Nin1/mts3/eIF-3 p25 family;	80 kDa MCM3-associated protein	MCM3AP	0.6	218.4	1	1	1	794040	0	0	0	0	0	0	0	0	0	794040	635080	0	0	1040100	225940	278890	0	220140	0
>sp|O60337|MARH6_HUMAN E3 ubiquitin-protein ligase MARCH6 OS=Homo sapiens GN=MARCH6 PE=1 SV=2 XREF(PFAM)=RING-variant domain;;>sp|O60337-5|MARH6_HUMAN Isoform 2 of E3 ubiquitin-protein ligase MARCH6 OS=Homo sapiens GN=MARCH6;>sp|O60337-6|MARH6_HUMAN Isofor	E3 ubiquitin-protein ligase MARCH6	2006-03-01	8.2	102.54	6	6	6	21200000	22885000	18530000	21249000	19167000	17179000	21120000	21915000	20034000	23724000	24526000	24019000	10557000	13741000	27748000	13964000	18419000	39899000	13286000	26382000
>sp|O60427|FADS1_HUMAN Fatty acid desaturase 1 OS=Homo sapiens GN=FADS1 PE=1 SV=2 XREF(PFAM)=Cytochrome b5-like Heme/Steroid binding domain;Fatty acid desaturase;;>tr|H7C2V0|H7C2V0_HUMAN Fatty acid desaturase 1 (Fragment) OS=Homo sapiens GN=FADS1 PE=3 SV=1	Fatty acid desaturase 1	FADS1	18.8	57.885	8	8	8	32140000	33627000	36243000	27901000	31851000	40285000	31586000	39322000	32443000	25824000	18365000	50195000	22381000	30706000	23073000	33644000	35024000	48897000	31378000	42031000
>sp|O60518|RNBP6_HUMAN Ran-binding protein 6 OS=Homo sapiens GN=RANBP6 PE=1 SV=2 XREF(PFAM)=HEAT repeat;	Ran-binding protein 6	RANBP6	16.4	124.71	15	13	13	0	19663000	22214000	19850000	15695000	19596000	19403000	23748000	25479000	14716000	7956600	12960000	25564000	10927000	7095000	9417900	10239000	59756000	13382000	30741000
>sp|O60725|ICMT_HUMAN Protein-S-isoprenylcysteine O-methyltransferase OS=Homo sapiens GN=ICMT PE=1 SV=1 XREF(PFAM)=Isoprenylcysteine carboxyl methyltransferase (ICMT) family;	Protein-S-isoprenylcysteine O-methyltransferase	ICMT	27.8	31.938	7	7	7	104780000	94566000	88563000	108340000	88419000	115530000	115110000	130330000	91659000	57752000	83567000	80860000	64679000	82494000	74850000	123630000	108090000	215280000	56764000	63486000
>sp|O60830|TI17B_HUMAN Mitochondrial import inner membrane translocase subunit Tim17-B OS=Homo sapiens GN=TIMM17B PE=1 SV=1 XREF(PFAM)=Tim17/Tim22/Tim23/Pmp24 family;;>sp|O60830-2|TI17B_HUMAN Isoform 2 of Mitochondrial import inner membrane translocase sub	Mitochondrial import inner membrane translocase subunit Tim17-B	TIMM17B	50	18.273	6	6	5	20384000	19242000	20423000	15501000	16506000	14304000	16149000	19603000	20131000	15616000	17391000	15774000	13322000	12407000	20724000	19826000	16427000	25797000	15822000	14764000
>sp|O60884|DNJA2_HUMAN DnaJ homolog subfamily A member 2 OS=Homo sapiens GN=DNAJA2 PE=1 SV=1 XREF(PFAM)=DnaJ domain;DnaJ C terminal domain;DnaJ central domain;	DnaJ homolog subfamily A member 2	DNAJA2	27.2	45.745	7	7	7	21287000	16936000	15805000	18424000	17715000	21661000	22752000	21737000	26445000	24404000	19616000	24557000	18314000	14740000	24864000	16714000	14644000	24601000	10095000	33298000
>sp|O60906|NSMA_HUMAN Sphingomyelin phosphodiesterase 2 OS=Homo sapiens GN=SMPD2 PE=1 SV=2 XREF(PFAM)=Endonuclease/Exonuclease/phosphatase family;	Sphingomyelin phosphodiesterase 2	SMPD2	3.1	47.645	1	1	1	0	0	0	0	0	0	0	0	0	2495700	0	0	0	2721000	0	0	2464700	3975500	0	2941700
>sp|O75063|XYLK_HUMAN Glycosaminoglycan xylosylkinase OS=Homo sapiens GN=FAM20B PE=1 SV=1 XREF(PFAM)=Protein of unknown function (DUF1193);	Glycosaminoglycan xylosylkinase	FAM20B	2.4	46.432	1	1	1	0	0	0	0	0	0	0	0	0	663820	426490	535380	391400	198340	241270	238000	264040	555630	391840	782430
>sp|O75110|ATP9A_HUMAN Probable phospholipid-transporting ATPase IIA OS=Homo sapiens GN=ATP9A PE=1 SV=3 XREF(PFAM)=E1-E2 ATPase;haloacid dehalogenase-like hydrolase;;>sp|O75110-2|ATP9A_HUMAN Isoform Short of Probable phospholipid-transporting ATPase IIA OS	Probable phospholipid-transporting ATPase IIA	ATP9A	6.3	118.58	7	5	5	10609000	9084100	9604700	8773900	8685400	11627000	11096000	8883800	8956900	7437900	9959600	9346900	9881700	6250900	8648500	8448300	9029400	13135000	6412500	7478200
>sp|O75146|HIP1R_HUMAN Huntingtin-interacting protein 1-related protein OS=Homo sapiens GN=HIP1R PE=1 SV=2 XREF(PFAM)=ANTH domain;I/LWEQ domain;	Huntingtin-interacting protein 1-related protein	HIP1R	1.5	119.39	1	1	1	0	0	0	0	0	0	0	0	1258800	0	0	1788300	0	0	2121000	0	1403200	0	963260	0
>sp|O75165|DJC13_HUMAN DnaJ homolog subfamily C member 13 OS=Homo sapiens GN=DNAJC13 PE=1 SV=5 XREF(PFAM)=DnaJ domain;Domain of unknown function (DUF4339);	DnaJ homolog subfamily C member 13	DNAJC13	3.1	254.41	5	5	5	0	0	0	0	6835300	0	0	0	6158400	7891700	1158800	5780000	1085600	2286300	7915600	3127700	1227200	2460800	4803800	8170300
>sp|O75306-2|NDUS2_HUMAN Isoform 2 of NADH dehydrogenase [ubiquinone] iron-sulfur protein 2, mitochondrial OS=Homo sapiens GN=NDUFS2;>sp|O75306|NDUS2_HUMAN NADH dehydrogenase [ubiquinone] iron-sulfur protein 2, mitochondrial OS=Homo sapiens GN=NDUFS2 PE=1	NADH dehydrogenase [ubiquinone] iron-sulfur protein 2, mitochondrial	NDUFS2	15.8	51.851	7	7	7	29780000	32986000	41227000	35222000	26785000	34020000	31471000	38269000	33081000	41574000	28842000	35390000	28414000	25833000	33454000	30341000	25328000	55782000	26924000	48206000
>sp|O75326-2|SEM7A_HUMAN Isoform 2 of Semaphorin-7A OS=Homo sapiens GN=SEMA7A;>sp|O75326|SEM7A_HUMAN Semaphorin-7A OS=Homo sapiens GN=SEMA7A PE=1 SV=1 XREF(PFAM)=Plexin repeat;Sema domain;	Semaphorin-7A	SEMA7A	2	73.363	2	2	2	1214800	0	0	0	0	0	0	0	0	0	1214800	0	0	1441900	0	0	618320	0	837360	0
>sp|O75340-2|PDCD6_HUMAN Isoform 2 of Programmed cell death protein 6 OS=Homo sapiens GN=PDCD6;>sp|O75340|PDCD6_HUMAN Programmed cell death protein 6 OS=Homo sapiens GN=PDCD6 PE=1 SV=1 XREF(PFAM)=EF-hand domain pair;	Programmed cell death protein 6	PDCD6	23.8	21.664	4	4	4	12792000	13813000	15148000	0	17836000	14042000	14137000	16369000	12417000	12029000	13227000	14510000	7684500	4332700	26895000	13753000	14586000	23540000	7527300	10253000
>sp|O75380|NDUS6_HUMAN NADH dehydrogenase [ubiquinone] iron-sulfur protein 6, mitochondrial OS=Homo sapiens GN=NDUFS6 PE=1 SV=1 XREF(PFAM)=Zinc-finger domain;	NADH dehydrogenase [ubiquinone] iron-sulfur protein 6, mitochondrial	NDUFS6	29.8	13.711	3	3	3	13129000	11800000	14576000	14838000	13796000	16835000	14572000	13250000	14161000	16324000	14247000	13315000	11449000	6586400	11069000	15755000	13961000	19515000	9519300	21881000
>sp|O75396|SC22B_HUMAN Vesicle-trafficking protein SEC22b OS=Homo sapiens GN=SEC22B PE=1 SV=4 XREF(PFAM)=Regulated-SNARE-like domain;Synaptobrevin;	Vesicle-trafficking protein SEC22b	SEC22B	37.2	24.593	7	7	7	17886000	19171000	21136000	24247000	15247000	19231000	19697000	19970000	21551000	21561000	21257000	25989000	13067000	13219000	11056000	19289000	22073000	32784000	15384000	29237000
>sp|O75400-2|PR40A_HUMAN Isoform 2 of Pre-mRNA-processing factor 40 homolog A OS=Homo sapiens GN=PRPF40A;>sp|O75400-3|PR40A_HUMAN Isoform 3 of Pre-mRNA-processing factor 40 homolog A OS=Homo sapiens GN=PRPF40A;>sp|O75400|PR40A_HUMAN Pre-mRNA-processing fac	Pre-mRNA-processing factor 40 homolog A	PRPF40A	1.3	105.93	1	1	1	0	0	0	0	0	0	0	0	0	657420	0	0	0	0	0	0	0	0	0	774890
>tr|Q8IZ68|Q8IZ68_HUMAN Metaxin 2 OS=Homo sapiens GN=MTX2 PE=2 SV=1 XREF(PFAM)=Outer mitochondrial membrane transport complex protein;;>sp|O75431|MTX2_HUMAN Metaxin-2 OS=Homo sapiens GN=MTX2 PE=1 SV=1 XREF(PFAM)=Outer mitochondrial membrane transport compl	Metaxin-2	MTX2	40.3	28.823	11	11	11	289250000	246750000	246220000	283820000	237620000	267520000	304460000	337820000	308230000	193600000	283470000	252110000	181680000	218620000	228880000	219920000	321610000	446860000	238780000	177740000
>sp|O75477|ERLN1_HUMAN Erlin-1 OS=Homo sapiens GN=ERLIN1 PE=1 SV=1 XREF(PFAM)=SPFH domain / Band 7 family;;>tr|B0QZ43|B0QZ43_HUMAN Erlin-1 (Fragment) OS=Homo sapiens GN=ERLIN1 PE=2 SV=1 XREF(PFAM)=SPFH domain / Band 7 family;	Erlin-1	ERLIN1	50.9	38.925	20	14	14	106750000	99722000	91712000	96875000	88022000	98732000	114000000	97231000	113760000	73960000	112920000	109020000	79970000	72583000	85998000	76985000	93000000	139210000	82199000	86797000
>sp|O75489|NDUS3_HUMAN NADH dehydrogenase [ubiquinone] iron-sulfur protein 3, mitochondrial OS=Homo sapiens GN=NDUFS3 PE=1 SV=1 XREF(PFAM)=Respiratory-chain NADH dehydrogenase, 30 Kd subunit;	NADH dehydrogenase [ubiquinone] iron-sulfur protein 3, mitochondrial	NDUFS3	40.2	30.241	11	11	11	94472000	73288000	82563000	69019000	74982000	75274000	79514000	99137000	73494000	89346000	82601000	122420000	42774000	79553000	47792000	57658000	67471000	120740000	54170000	112830000
>tr|Q6IQ42|Q6IQ42_HUMAN FUSIP1 protein OS=Homo sapiens GN=FUSIP1 PE=4 SV=1 XREF(PFAM)=RNA recognition motif. (a.k.a. RRM, RBD, or RNP domain);;>sp|O75494-5|SRS10_HUMAN Isoform 5 of Serine/arginine-rich splicing factor 10 OS=Homo sapiens GN=SRSF10;>tr|Q5JRI	Serine/arginine-rich splicing factor 10	FUSIP1;SRSF10	40.6	8.3294	2	2	2	0	0	0	0	0	0	0	0	0	2352500	0	0	0	0	0	0	0	0	909050	2772900
>sp|O75607|NPM3_HUMAN Nucleoplasmin-3 OS=Homo sapiens GN=NPM3 PE=1 SV=3	Nucleoplasmin-3	NPM3	8.4	19.343	1	1	1	0	0	0	0	0	0	0	0	2941400	0	0	0	0	0	0	0	1596800	3055600	2250900	0
>sp|O75691|UTP20_HUMAN Small subunit processome component 20 homolog OS=Homo sapiens GN=UTP20 PE=1 SV=3 XREF(PFAM)=Down-regulated in metastasis;	Small subunit processome component 20 homolog	UTP20	15.6	318.38	38	38	38	72352000	81816000	88238000	82721000	78205000	84708000	80850000	65475000	82479000	87171000	52332000	92583000	55789000	79224000	69716000	62483000	71850000	88227000	80021000	109330000
>sp|O75746|CMC1_HUMAN Calcium-binding mitochondrial carrier protein Aralar1 OS=Homo sapiens GN=SLC25A12 PE=1 SV=2 XREF(PFAM)=EF-hand domain;Mitochondrial carrier protein;;>tr|B3KR64|B3KR64_HUMAN Calcium-binding mitochondrial carrier protein Aralar1 OS=Homo	Calcium-binding mitochondrial carrier protein Aralar1	SLC25A12	51.6	74.761	32	23	23	108030000	106080000	99617000	98110000	90048000	99925000	98943000	114790000	89481000	90568000	91215000	93147000	79665000	70237000	95513000	102090000	91223000	149770000	83711000	99301000
>sp|O75844|FACE1_HUMAN CAAX prenyl protease 1 homolog OS=Homo sapiens GN=ZMPSTE24 PE=1 SV=2 XREF(PFAM)=Peptidase family M48;	CAAX prenyl protease 1 homolog	ZMPSTE24	5.1	54.812	3	3	3	0	0	0	0	1957700	1018300	0	0	0	0	826720	1019200	405060	468150	2056600	832350	376440	1317100	700740	803140
>sp|O75907|DGAT1_HUMAN Diacylglycerol O-acyltransferase 1 OS=Homo sapiens GN=DGAT1 PE=1 SV=2 XREF(PFAM)=MBOAT, membrane-bound O-acyltransferase family;	Diacylglycerol O-acyltransferase 1	DGAT1	3.9	55.278	1	1	1	0	0	0	0	0	0	0	0	0	5682900	4500600	0	3882300	4052800	5925300	0	0	5819700	0	6698300
>sp|O75911|DHRS3_HUMAN Short-chain dehydrogenase/reductase 3 OS=Homo sapiens GN=DHRS3 PE=1 SV=2 XREF(PFAM)=short chain dehydrogenase;	Short-chain dehydrogenase/reductase 3	DHRS3	22.5	33.548	5	5	5	10087000	8041600	0	9111100	9062900	0	7173200	10388000	9104500	12769000	3052000	10375000	1569500	7339400	10309000	1527200	7015200	15667000	8175300	13801000
>sp|O75915|PRAF3_HUMAN PRA1 family protein 3 OS=Homo sapiens GN=ARL6IP5 PE=1 SV=1 XREF(PFAM)=PRA1 family protein;	PRA1 family protein 3	ARL6IP5	23.9	21.614	5	5	5	7876300	8603700	7158000	8397500	6897200	8938300	9580100	10609000	10275000	14390000	5830300	8017200	6199000	4818700	5356400	8030300	8096100	19035000	7226100	22266000
>sp|O75947|ATP5H_HUMAN ATP synthase subunit d, mitochondrial OS=Homo sapiens GN=ATP5H PE=1 SV=3 XREF(PFAM)=ATP synthase D chain, mitochondrial (ATP5H);;>sp|O75947-2|ATP5H_HUMAN Isoform 2 of ATP synthase subunit d, mitochondrial OS=Homo sapiens GN=ATP5H	ATP synthase subunit d, mitochondrial	ATP5H	53.4	18.491	9	9	9	100640000	92234000	96309000	101770000	109560000	113850000	108560000	118090000	119060000	99065000	103030000	113380000	67758000	68373000	116230000	90608000	89651000	160260000	101980000	118040000
>sp|O75955|FLOT1_HUMAN Flotillin-1 OS=Homo sapiens GN=FLOT1 PE=1 SV=3 XREF(PFAM)=SPFH domain / Band 7 family;;>tr|B4DVY7|B4DVY7_HUMAN Flotillin-1 OS=Homo sapiens GN=FLOT1 PE=2 SV=1 XREF(PFAM)=SPFH domain / Band 7 family;;>tr|B0V109|B0V109_HUMAN Flotillin-1	Flotillin-1	FLOT1	55	47.355	24	24	24	110270000	102770000	106340000	78187000	96567000	94890000	100970000	117890000	96388000	71736000	123930000	115000000	79275000	61487000	102420000	106730000	79219000	154490000	80287000	64564000
>sp|O76024|WFS1_HUMAN Wolframin OS=Homo sapiens GN=WFS1 PE=1 SV=2	Wolframin	WFS1	10	100.29	10	10	10	44470000	37069000	41776000	40035000	35483000	43150000	43442000	52110000	51042000	40995000	43823000	36809000	25497000	66146000	27304000	38360000	35974000	48007000	30556000	47071000
>sp|O94768|ST17B_HUMAN Serine/threonine-protein kinase 17B OS=Homo sapiens GN=STK17B PE=1 SV=1 XREF(PFAM)=Protein kinase domain (_KINASE_-PROTEIN);	Serine/threonine-protein kinase 17B	STK17B	5.9	42.344	2	2	2	3978100	3825800	0	0	4224700	0	0	0	4275300	0	4147400	3729000	1658000	811770	4184000	0	0	0	3479600	1842600	x
>sp|O94818-4|NOL4_HUMAN Isoform 4 of Nucleolar protein 4 OS=Homo sapiens GN=NOL4;>sp|O94818-3|NOL4_HUMAN Isoform 3 of Nucleolar protein 4 OS=Homo sapiens GN=NOL4;>sp|O94818|NOL4_HUMAN Nucleolar protein 4 OS=Homo sapiens GN=NOL4 PE=2 SV=2	Nucleolar protein 4	NOL4	2.8	39.293	1	1	1	0	0	0	0	0	0	0	0	0	5758900	5406300	4059700	4093400	3259000	6547200	3090100	3319500	10438000	4776300	6787900
>sp|O94822|LTN1_HUMAN E3 ubiquitin-protein ligase listerin OS=Homo sapiens GN=LTN1 PE=1 SV=6;>sp|O94822-3|LTN1_HUMAN Isoform 3 of E3 ubiquitin-protein ligase listerin OS=Homo sapiens GN=LTN1	E3 ubiquitin-protein ligase listerin	LTN1	23	200.55	38	38	38	114270000	115190000	111190000	131130000	110020000	134000000	139340000	128200000	135010000	118560000	123420000	151130000	87261000	89040000	123310000	101630000	124420000	171690000	105650000	117020000
>sp|O94826|TOM70_HUMAN Mitochondrial import receptor subunit TOM70 OS=Homo sapiens GN=TOMM70A PE=1 SV=1 XREF(PFAM)=Tetratricopeptide repeat;Tetratricopeptide repeat;	Mitochondrial import receptor subunit TOM70	TOMM70A	3.3	67.454	2	2	2	0	0	0	0	4228700	0	4174600	0	0	0	0	0	0	0	4448700	0	3532700	0	952120	2832100
>sp|O94829|IPO13_HUMAN Importin-13 OS=Homo sapiens GN=IPO13 PE=1 SV=3 XREF(PFAM)=Importin-beta N-terminal domain;Exportin 1-like protein;	Importin-13	IPO13	9.8	108.19	6	6	6	0	0	0	6000300	0	0	0	0	5713100	5621000	9245400	2226800	1281200	6119200	5400900	3059400	4181900	8999100	3284400	5247700
>sp|O94886|TM63A_HUMAN Transmembrane protein 63A OS=Homo sapiens GN=TMEM63A PE=2 SV=3 XREF(PFAM)=Domain of unknown function DUF221;	Transmembrane protein 63A	TMEM63A	6.1	92.125	5	5	5	12254000	8239200	7061200	8213800	8640400	12686000	9839000	11784000	11119000	9902600	8424500	10740000	4075100	7655200	10127000	10957000	11171000	17605000	9758400	7908300
>sp|O94905|ERLN2_HUMAN Erlin-2 OS=Homo sapiens GN=ERLIN2 PE=1 SV=1 XREF(PFAM)=SPFH domain / Band 7 family;;>tr|E5RHW4|E5RHW4_HUMAN Erlin-2 (Fragment) OS=Homo sapiens GN=ERLIN2 PE=2 SV=1 XREF(PFAM)=SPFH domain / Band 7 family;;>tr|E5RJ09|E5RJ09_HUMAN Erlin-	Erlin-2	ERLIN2	62.2	37.839	27	27	21	406000000	429490000	406300000	426900000	348700000	417680000	427180000	457940000	438790000	350970000	388940000	475030000	294370000	322580000	369380000	348960000	381760000	594760000	331040000	377930000
>sp|O94919|ENDD1_HUMAN Endonuclease domain-containing 1 protein OS=Homo sapiens GN=ENDOD1 PE=1 SV=2 XREF(PFAM)=DNA/RNA non-specific endonuclease;	Endonuclease domain-containing 1 protein	ENDOD1	16.2	55.016	8	8	8	67548000	62479000	45430000	55967000	49414000	54959000	49231000	65713000	74544000	56970000	66155000	62948000	40851000	40814000	46711000	52676000	47944000	81090000	53793000	56089000
>sp|O95140|MFN2_HUMAN Mitofusin-2 OS=Homo sapiens GN=MFN2 PE=1 SV=3 XREF(PFAM)=Dynamin family;fzo-like conserved region;;>sp|O95140-2|MFN2_HUMAN Isoform 2 of Mitofusin-2 OS=Homo sapiens GN=MFN2	Mitofusin-2	MFN2	3.7	86.401	3	3	3	0	0	0	0	0	1615600	0	0	0	0	0	2506900	1968300	448890	521950	1370000	447860	930150	522830	1372200
>sp|O95168-2|NDUB4_HUMAN Isoform 2 of NADH dehydrogenase [ubiquinone] 1 beta subcomplex subunit 4 OS=Homo sapiens GN=NDUFB4;>sp|O95168|NDUB4_HUMAN NADH dehydrogenase [ubiquinone] 1 beta subcomplex subunit 4 OS=Homo sapiens GN=NDUFB4 PE=1 SV=3 XREF(PFAM)=NA	NADH dehydrogenase [ubiquinone] 1 beta subcomplex subunit 4	NDUFB4	18.3	14.026	2	2	2	0	0	0	0	0	0	0	13412000	0	0	0	0	12883000	14689000	0	15569000	0	17526000	0	0
>tr|Q5W145|Q5W145_HUMAN NADH dehydrogenase (Ubiquinone) 1 beta subcomplex, 8, 19kDa, isoform CRA_a OS=Homo sapiens GN=NDUFB8 PE=4 SV=1 XREF(PFAM)=NADH-ubiquinone oxidoreductase ASHI subunit (CI-ASHI or NDUFB8);;>sp|O95169|NDUB8_HUMAN NADH dehydrogenase [ub	NADH dehydrogenase [ubiquinone] 1 beta subcomplex subunit 8, mitochondrial	NDUFB8	7.1	18.479	1	1	1	10439000	0	0	0	0	0	0	0	0	0	10439000	10422000	8746200	9751000	8242700	9899100	8082300	13313000	8736100	0
>sp|O95182|NDUA7_HUMAN NADH dehydrogenase [ubiquinone] 1 alpha subcomplex subunit 7 OS=Homo sapiens GN=NDUFA7 PE=1 SV=3 XREF(PFAM)=NADH:ubiquinone oxidoreductase subunit B14.5a (Complex I-B14.5a);	NADH dehydrogenase [ubiquinone] 1 alpha subcomplex subunit 7	NDUFA7	24.8	12.551	3	3	3	7546400	8631000	8768600	9294800	6547600	7790300	9082100	9369600	11367000	10876000	5137100	11443000	6716600	6406700	7248700	5378200	7725800	11337000	9159000	14235000
>sp|O95197-3|RTN3_HUMAN Isoform 3 of Reticulon-3 OS=Homo sapiens GN=RTN3;>sp|O95197-4|RTN3_HUMAN Isoform 4 of Reticulon-3 OS=Homo sapiens GN=RTN3;>sp|O95197-7|RTN3_HUMAN Isoform 7 of Reticulon-3 OS=Homo sapiens GN=RTN3;>sp|O95197-2|RTN3_HUMAN Isoform 2 of	Reticulon-3	RTN3	15.7	25.609	4	4	4	31428000	26956000	30322000	22714000	22430000	32157000	31548000	32499000	29564000	20927000	34818000	31983000	25554000	12234000	18051000	34438000	33300000	43930000	12575000	19269000
>sp|O95292|VAPB_HUMAN Vesicle-associated membrane protein-associated protein B/C OS=Homo sapiens GN=VAPB PE=1 SV=3 XREF(PFAM)=MSP (Major sperm protein) domain;;>tr|E5RK64|E5RK64_HUMAN Vesicle-associated membrane protein-associated protein B/C OS=Homo sapie	Vesicle-associated membrane protein-associated protein B/C	VAPB	21	27.228	5	5	4	8933400	8049600	9149400	8415000	9288500	10207000	7050000	8238400	8725900	10315000	11463000	7912500	7854000	7138500	10319000	5956400	10229000	6237800	7350900	6287700
>sp|O95347|SMC2_HUMAN Structural maintenance of chromosomes protein 2 OS=Homo sapiens GN=SMC2 PE=1 SV=2 XREF(PFAM)=SMC proteins Flexible Hinge Domain;RecF/RecN/SMC N terminal domain;;>sp|O95347-2|SMC2_HUMAN Isoform 2 of Structural maintenance of chromosome	Structural maintenance of chromosomes protein 2	SMC2	6.9	135.65	6	6	6	0	0	8355300	8695000	0	7030200	0	0	0	0	7248400	3022000	5838800	5612100	1027000	6952500	4312400	6984400	3581100	2265900
>sp|O95373|IPO7_HUMAN Importin-7 OS=Homo sapiens GN=IPO7 PE=1 SV=1 XREF(PFAM)=Cse1;Importin-beta N-terminal domain;	Importin-7	IPO7	37	119.52	36	36	35	542260000	605360000	622310000	628170000	554040000	566050000	648490000	684430000	726250000	643720000	613740000	650020000	485710000	434020000	600030000	468990000	623560000	1003100000	628280000	867120000
>sp|O95470|SGPL1_HUMAN Sphingosine-1-phosphate lyase 1 OS=Homo sapiens GN=SGPL1 PE=1 SV=3 XREF(PFAM)=Pyridoxal-dependent decarboxylase conserved domain;	Sphingosine-1-phosphate lyase 1	SGPL1	6	63.523	3	3	3	3114500	2060900	0	0	0	3005800	3111100	3046200	0	4993600	1464900	2918100	348430	442060	530600	1081800	3638300	5304100	399390	7409100
>tr|Q5R3B4|Q5R3B4_HUMAN Mitochondrial pyruvate carrier 2 (Fragment) OS=Homo sapiens GN=MPC2 PE=2 SV=1 XREF(PFAM)=Uncharacterised protein family (UPF0041);;>sp|O95563|MPC2_HUMAN Mitochondrial pyruvate carrier 2 OS=Homo sapiens GN=MPC2 PE=1 SV=1 XREF(PFAM)=U	Mitochondrial pyruvate carrier 2	MPC2	22.9	11.681	2	2	2	4018700	3728500	0	0	0	0	3052700	0	0	0	4038000	3908300	2265800	497550	1235600	952610	2625400	1869500	905140	6046500
>sp|O95573|ACSL3_HUMAN Long-chain-fatty-acid--CoA ligase 3 OS=Homo sapiens GN=ACSL3 PE=1 SV=3 XREF(PFAM)=AMP-binding enzyme;	Long-chain-fatty-acid--CoA ligase 3	ACSL3	5.4	80.419	3	3	3	3327000	3138200	0	2177900	2592600	0	0	0	2718500	4428900	3178400	4204800	2013800	1030800	3228500	605060	1867600	4555800	1756800	5098700
>sp|O95674|CDS2_HUMAN Phosphatidate cytidylyltransferase 2 OS=Homo sapiens GN=CDS2 PE=1 SV=1 XREF(PFAM)=Cytidylyltransferase family;;>tr|E7EQ83|E7EQ83_HUMAN Phosphatidate cytidylyltransferase OS=Homo sapiens GN=CDS2 PE=2 SV=2 XREF(PFAM)=Cytidylyltransferas	Phosphatidate cytidylyltransferase 2;Phosphatidate cytidylyltransferase	CDS2	20.9	51.417	6	6	6	118110000	106040000	130240000	108080000	76548000	106590000	125090000	124150000	121360000	92524000	120190000	120470000	92700000	78381000	91764000	95811000	109460000	177780000	96229000	137400000
>sp|O95772-2|MENTO_HUMAN Isoform 2 of MLN64 N-terminal domain homolog OS=Homo sapiens GN=STARD3NL			30.4	25.817	7	7	1	20726000	25916000	24590000	22714000	21455000	20075000	22607000	23438000	27724000	20580000	26317000	28256000	21614000	19857000	3978500	19862000	17571000	47349000	21631000	8218700
>sp|O95807|TM50A_HUMAN Transmembrane protein 50A OS=Homo sapiens GN=TMEM50A PE=2 SV=1 XREF(PFAM)=Uncharacterised protein family (UPF0220);	Transmembrane protein 50A	TMEM50A	9.6	17.4	1	1	1	0	0	0	0	0	0	0	0	0	2160300	2001300	2025900	935690	1464200	0	1291100	1146800	0	1731700	2546300
>sp|O95831-3|AIFM1_HUMAN Isoform 3 of Apoptosis-inducing factor 1, mitochondrial OS=Homo sapiens GN=AIFM1;>sp|O95831|AIFM1_HUMAN Apoptosis-inducing factor 1, mitochondrial OS=Homo sapiens GN=AIFM1 PE=1 SV=1 XREF(PFAM)=Pyridine nucleotide-disulphide oxidore	Apoptosis-inducing factor 1, mitochondrial	AIFM1	30.9	66.294	14	14	14	66910000	71709000	56808000	68061000	67056000	67853000	71209000	87077000	68079000	85078000	63546000	65543000	39708000	52720000	72225000	69741000	63458000	102060000	62445000	88410000
>sp|O95832|CLD1_HUMAN Claudin-1 OS=Homo sapiens GN=CLDN1 PE=1 SV=1 XREF(PFAM)=PMP-22/EMP/MP20/Claudin family;	Claudin-1	CLDN1	7.1	22.744	1	1	1	0	0	0	0	0	0	0	0	0	4429500	4763400	4716500	3919700	0	3368600	3401600	3737200	6057500	3792800	5221000
>tr|Q5SQ17|Q5SQ17_HUMAN Chloride intracellular channel protein 3 (Fragment) OS=Homo sapiens GN=CLIC3 PE=2 SV=1;>sp|O95833|CLIC3_HUMAN Chloride intracellular channel protein 3 OS=Homo sapiens GN=CLIC3 PE=1 SV=2	Chloride intracellular channel protein 3	CLIC3	6.6	18.811	1	1	1	0	0	0	0	0	0	0	0	4245000	0	0	3812700	1392600	2024300	2085900	0	0	4122900	3248400	0
>sp|O96008|TOM40_HUMAN Mitochondrial import receptor subunit TOM40 homolog OS=Homo sapiens GN=TOMM40 PE=1 SV=1 XREF(PFAM)=Eukaryotic porin;;>sp|O96008-2|TOM40_HUMAN Isoform 2 of Mitochondrial import receptor subunit TOM40 homolog OS=Homo sapiens GN=TOMM40	Mitochondrial import receptor subunit TOM40 homolog	TOMM40	34.9	37.893	9	9	9	30283000	26506000	29628000	31073000	25146000	31564000	32451000	40295000	34162000	42173000	26970000	21291000	14824000	12370000	15251000	19918000	11863000	60868000	43165000	98246000
>sp|O96011|PX11B_HUMAN Peroxisomal membrane protein 11B OS=Homo sapiens GN=PEX11B PE=1 SV=1 XREF(PFAM)=Peroxisomal biogenesis factor 11 (PEX11);;>sp|O96011-2|PX11B_HUMAN Isoform 2 of Peroxisomal membrane protein 11B OS=Homo sapiens GN=PEX11B	Peroxisomal membrane protein 11B	PEX11B	25.9	28.431	6	6	6	14612000	14040000	16522000	14608000	10833000	17408000	16949000	17799000	20162000	19856000	13808000	16671000	11518000	10968000	11553000	16141000	16615000	21754000	13384000	25796000
>sp|P00338|LDHA_HUMAN L-lactate dehydrogenase A chain OS=Homo sapiens GN=LDHA PE=1 SV=2 XREF(PFAM)=lactate/malate dehydrogenase, alpha/beta C-terminal domain;lactate/malate dehydrogenase, NAD binding domain;;>sp|P00338-3|LDHA_HUMAN Isoform 3 of L-lactate d	L-lactate dehydrogenase A chain	LDHA	35.8	36.688	11	11	10	3568400	16206000	12867000	6869000	107340000	15844000	6752300	20367000	0	22652000	3854700	7825800	17792000	3505800	109730000	19960000	3815700	27523000	2285400	19357000
>sp|P00387-2|NB5R3_HUMAN Isoform 2 of NADH-cytochrome b5 reductase 3 OS=Homo sapiens GN=CYB5R3;>sp|P00387|NB5R3_HUMAN NADH-cytochrome b5 reductase 3 OS=Homo sapiens GN=CYB5R3 PE=1 SV=3 XREF(PFAM)=Oxidoreductase FAD-binding domain;Oxidoreductase NAD-binding	NADH-cytochrome b5 reductase 3;NADH-cytochrome b5 reductase 3 membrane-bound form;NADH-cytochrome b5 reductase 3 soluble form	CYB5R3	24.5	31.628	4	4	4	16234000	9114800	0	12452000	0	10214000	10794000	16461000	0	12809000	10118000	15606000	3526700	6907900	4594400	7691700	8556000	18350000	5103400	28819000
>sp|P00395|COX1_HUMAN Cytochrome c oxidase subunit 1 OS=Homo sapiens GN=MT-CO1 PE=1 SV=1 XREF(PFAM)=Cytochrome C and Quinol oxidase polypeptide I;	Cytochrome c oxidase subunit 1	MT-CO1	4.9	57.041	2	2	2	28560000	0	0	0	22328000	0	24305000	50255000	28258000	31519000	36904000	27146000	3612200	2661800	29123000	13330000	20506000	69520000	23976000	32931000
>sp|P00403|COX2_HUMAN Cytochrome c oxidase subunit 2 OS=Homo sapiens GN=MT-CO2 PE=1 SV=1 XREF(PFAM)=Cytochrome C oxidase subunit II, periplasmic domain;Cytochrome C oxidase subunit II, transmembrane domain;	Cytochrome c oxidase subunit 2	MT-CO2	4.4	25.565	1	1	1	0	0	0	0	0	0	0	0	0	0	0	0	0	0	0	0	0	0	0	0
>sp|P00441|SODC_HUMAN Superoxide dismutase [Cu-Zn] OS=Homo sapiens GN=SOD1 PE=1 SV=2 XREF(PFAM)=Copper/zinc superoxide dismutase (SODC);;>tr|H7BYH4|H7BYH4_HUMAN Superoxide dismutase [Cu-Zn] OS=Homo sapiens GN=SOD1 PE=2 SV=1 XREF(PFAM)=Copper/zinc superoxid	Superoxide dismutase [Cu-Zn]	SOD1	42.9	15.936	3	3	3	0	0	0	0	18791000	0	0	0	0	0	0	0	0	0	19377000	0	0	0	0	0
>sp|P00519-2|ABL1_HUMAN Isoform IB of Tyrosine-protein kinase ABL1 OS=Homo sapiens GN=ABL1;>sp|P00519|ABL1_HUMAN Tyrosine-protein kinase ABL1 OS=Homo sapiens GN=ABL1 PE=1 SV=4 XREF(PFAM)=F-actin binding;Protein tyrosine kinase (_KINASE_-PROTEIN);SH2 domain	Tyrosine-protein kinase ABL1	ABL1	2.6	124.95	3	2	2	0	5270900	0	0	0	0	0	0	0	0	2357800	5533500	0	0	0	0	0	0	0	0	x
>sp|P00533|EGFR_HUMAN Epidermal growth factor receptor OS=Homo sapiens GN=EGFR PE=1 SV=2 XREF(PFAM)=Furin-like cysteine rich region;Protein tyrosine kinase (_KINASE_-PROTEIN);Receptor L domain;;>tr|E9PFD7|E9PFD7_HUMAN Epidermal growth factor receptor OS=Ho	Epidermal growth factor receptor	EGFR	22.1	134.28	24	24	24	103850000	104970000	111130000	111340000	88567000	107120000	90825000	82481000	42022000	91796000	100390000	125990000	83277000	78437000	98168000	87159000	85452000	121360000	26750000	106730000	x	6749.43	1	6749.43
>sp|P00558|PGK1_HUMAN Phosphoglycerate kinase 1 OS=Homo sapiens GN=PGK1 PE=1 SV=3 XREF(PFAM)=Phosphoglycerate kinase (_KINASE_-METABOLIC);;>tr|B7Z7A9|B7Z7A9_HUMAN Phosphoglycerate kinase OS=Homo sapiens GN=PGK1 PE=2 SV=1 XREF(PFAM)=Phosphoglycerate kinase	Phosphoglycerate kinase 1;Phosphoglycerate kinase	PGK1	49.9	44.614	18	18	18	4041000	8493100	0	0	172080000	1347000	0	5480100	0	4982100	5346000	9572500	0	0	171800000	1494200	687810	8969000	0	7935800
>tr|Q5T6L5|Q5T6L5_HUMAN Argininosuccinate synthase (Fragment) OS=Homo sapiens GN=ASS1 PE=2 SV=1 XREF(PFAM)=Arginosuccinate synthase;;>tr|Q5T6L6|Q5T6L6_HUMAN Argininosuccinate synthase (Fragment) OS=Homo sapiens GN=ASS1 PE=2 SV=1 XREF(PFAM)=Arginosuccinate	Argininosuccinate synthase	ASS1	3.9	20.261	1	1	1	0	0	0	0	0	0	0	0	0	0	0	0	0	0	0	0	0	0	0	0
>sp|P02008|HBAZ_HUMAN Hemoglobin subunit zeta OS=Homo sapiens GN=HBZ PE=1 SV=2 XREF(PFAM)=Globin;	Hemoglobin subunit zeta	HBZ	10.6	15.637	1	1	1	0	0	0	0	0	0	0	0	0	0	0	0	0	0	0	0	0	0	0	0
>sp|P02545|LMNA_HUMAN Prelamin-A/C OS=Homo sapiens GN=LMNA PE=1 SV=1 XREF(PFAM)=Intermediate filament protein;Lamin Tail Domain;;>tr|Q6UYC3|Q6UYC3_HUMAN Prelamin-A/C OS=Homo sapiens GN=LMNA PE=2 SV=1 XREF(PFAM)=Intermediate filament protein;Lamin Tail Doma	Prelamin-A/C;Lamin-A/C	LMNA	38.4	74.139	29	29	28	98078000	99379000	99462000	87763000	140210000	94539000	91629000	111930000	91481000	106680000	71567000	102240000	79701000	75070000	167400000	81326000	90099000	141230000	66413000	111240000
>sp|P02786|TFR1_HUMAN Transferrin receptor protein 1 OS=Homo sapiens GN=TFRC PE=1 SV=2 XREF(PFAM)=PA domain;Peptidase family M28;Transferrin receptor-like dimerisation domain;;>tr|G3V0E5|G3V0E5_HUMAN Transferrin receptor (P90, CD71), isoform CRA_c OS=Homo	Transferrin receptor protein 1;Transferrin receptor protein 1, serum form	TFRC	15.1	84.87	9	9	9	35004000	28521000	32784000	30842000	44316000	27715000	26100000	29843000	33507000	26868000	18568000	28585000	27674000	23913000	43790000	29153000	26053000	34190000	24737000	38557000
>sp|P03886|NU1M_HUMAN NADH-ubiquinone oxidoreductase chain 1 OS=Homo sapiens GN=MT-ND1 PE=1 SV=1 XREF(PFAM)=NADH dehydrogenase;	NADH-ubiquinone oxidoreductase chain 1	MT-ND1	2.5	35.66	1	1	1	0	0	0	0	0	0	0	0	0	4712400	7857100	5062500	3760600	1867200	0	0	3984500	7952400	0	5554400
>sp|P03905|NU4M_HUMAN NADH-ubiquinone oxidoreductase chain 4 OS=Homo sapiens GN=MT-ND4 PE=1 SV=1 XREF(PFAM)=NADH-Ubiquinone/plastoquinone (complex I), various chains;NADH-ubiquinone oxidoreductase chain 4, amino terminus;	NADH-ubiquinone oxidoreductase chain 4	MT-ND4	5.9	51.58	2	2	2	0	0	0	0	0	0	0	0	0	4297900	0	0	2709800	0	4414100	0	3570700	7490400	3025000	5065800
>sp|P04083|ANXA1_HUMAN Annexin A1 OS=Homo sapiens GN=ANXA1 PE=1 SV=2 XREF(PFAM)=Annexin;;>tr|Q5T3N1|Q5T3N1_HUMAN Annexin A1 (Fragment) OS=Homo sapiens GN=ANXA1 PE=2 SV=1 XREF(PFAM)=Annexin;	Annexin A1	ANXA1	30.6	38.714	8	8	8	7160600	7970700	13317000	0	24914000	0	6383400	10127000	0	12638000	5775800	5755200	9177100	447050	34861000	823920	4371900	10726000	890710	15299000
>sp|P04259|K2C6B_HUMAN Keratin, type II cytoskeletal 6B OS=Homo sapiens GN=KRT6B PE=1 SV=5 XREF(PFAM)=Intermediate filament protein;	Keratin, type II cytoskeletal 6B	KRT6B	32.4	60.066	19	7	0	96839000	84482000	114550000	59469000	41633000	112500000	16360000	59065000	114870000	144890000	117130000	83381000	81417000	52143000	32279000	127170000	7995600	73486000	66811000	169790000
>sp|P04279-2|SEMG1_HUMAN Isoform 2 of Semenogelin-1 OS=Homo sapiens GN=SEMG1;>sp|P04279|SEMG1_HUMAN Semenogelin-1 OS=Homo sapiens GN=SEMG1 PE=1 SV=2 XREF(PFAM)=Semenogelin;	Semenogelin-1;Alpha-inhibin-92;Alpha-inhibin-31;Seminal basic protein	SEMG1	4	45.321	1	1	1	0	0	0	0	570580	0	0	0	0	0	0	0	0	0	588380	0	0	0	0	0
>sp|P04350|TBB4A_HUMAN Tubulin beta-4A chain OS=Homo sapiens GN=TUBB4A PE=1 SV=2 XREF(PFAM)=Tubulin/FtsZ family, GTPase domain;Tubulin C-terminal domain;	Tubulin beta-4A chain	TUBB4A	65.3	49.585	30	5	2	102180000	83773000	83953000	92453000	75015000	74386000	78006000	105610000	66806000	67976000	103980000	96047000	60355000	72751000	76766000	58304000	67818000	153230000	49464000	63704000
>sp|P04406|G3P_HUMAN Glyceraldehyde-3-phosphate dehydrogenase OS=Homo sapiens GN=GAPDH PE=1 SV=3 XREF(PFAM)=Glyceraldehyde 3-phosphate dehydrogenase, C-terminal domain;Glyceraldehyde 3-phosphate dehydrogenase, NAD binding domain;;>sp|P04406-2|G3P_HUMAN Iso	Glyceraldehyde-3-phosphate dehydrogenase	GAPDH	45.7	36.053	15	15	15	28823000	38253000	37700000	25313000	346630000	30487000	17717000	40938000	29618000	61642000	25005000	40038000	24198000	13870000	406060000	20635000	12242000	50925000	18376000	59493000
>sp|P04792|HSPB1_HUMAN Heat shock protein beta-1 OS=Homo sapiens GN=HSPB1 PE=1 SV=2 XREF(PFAM)=Hsp20/alpha crystallin family;;>tr|F8WE04|F8WE04_HUMAN Heat shock protein beta-1 OS=Homo sapiens GN=HSPB1 PE=2 SV=1 XREF(PFAM)=Hsp20/alpha crystallin family;	Heat shock protein beta-1	HSPB1	66.8	22.782	12	12	12	165430000	127940000	137930000	155370000	173760000	149910000	180810000	174960000	158680000	210570000	162600000	135350000	102330000	103780000	190490000	141910000	161380000	231930000	119700000	240050000
>sp|P04843|RPN1_HUMAN Dolichyl-diphosphooligosaccharide--protein glycosyltransferase subunit 1 OS=Homo sapiens GN=RPN1 PE=1 SV=1 XREF(PFAM)=Ribophorin I;;>tr|B7Z4L4|B7Z4L4_HUMAN Dolichyl-diphosphooligosaccharide--protein glycosyltransferase subunit 1 OS=Ho	Dolichyl-diphosphooligosaccharide--protein glycosyltransferase subunit 1	RPN1	74.1	68.569	54	54	54	1873700000	1792600000	1771900000	1762300000	1421400000	1624600000	1750100000	1895500000	1806400000	1546700000	1700100000	1819100000	1327900000	1397100000	1470100000	1493700000	1475300000	2470800000	1426500000	1775900000
>sp|P04844-2|RPN2_HUMAN Isoform 2 of Dolichyl-diphosphooligosaccharide--protein glycosyltransferase subunit 2 OS=Homo sapiens GN=RPN2;>sp|P04844|RPN2_HUMAN Dolichyl-diphosphooligosaccharide--protein glycosyltransferase subunit 2 OS=Homo sapiens GN=RPN2 PE=	Dolichyl-diphosphooligosaccharide--protein glycosyltransferase subunit 2	RPN2	43.3	67.723	23	23	23	543820000	540240000	518050000	510620000	417900000	460420000	491690000	639540000	491420000	578410000	601680000	537920000	363670000	347910000	477580000	372010000	467940000	834620000	403650000	636290000
>sp|P04899|GNAI2_HUMAN Guanine nucleotide-binding protein G(i) subunit alpha-2 OS=Homo sapiens GN=GNAI2 PE=1 SV=3 XREF(PFAM)=G-protein alpha subunit;;>sp|P04899-4|GNAI2_HUMAN Isoform sGi2 of Guanine nucleotide-binding protein G(i) subunit alpha-2 OS=Homo s	Guanine nucleotide-binding protein G(i) subunit alpha-2;Guanine nucleotide-binding protein G(t) subunit alpha-1;Guanine nucleotide-binding protein G(i) subunit alpha-1;Guanine nucleotide-binding protein G(t) subunit alpha-2;Guanine nucleotide-binding protein G(o) subunit alpha;Guanine nucleotide-binding protein G(k) subunit alpha;Guanine nucleotide-binding protein G(t) subunit alpha-3;Guanine nuc…	GNAI2;GNAS;GNAT1;GNAI1;GNAT2;GNAO1;GNAI3;GNAT3;GNAL	7.3	40.45	2	2	2	0	0	0	0	0	0	0	0	0	3191700	2776800	2785700	0	1928700	5388000	2207900	2691800	3065400	1858800	3762000
>sp|P05023-4|AT1A1_HUMAN Isoform 4 of Sodium/potassium-transporting ATPase subunit alpha-1 OS=Homo sapiens GN=ATP1A1;>sp|P05023|AT1A1_HUMAN Sodium/potassium-transporting ATPase subunit alpha-1 OS=Homo sapiens GN=ATP1A1 PE=1 SV=1 XREF(PFAM)=Cation transport	Sodium/potassium-transporting ATPase subunit alpha-1	ATP1A1	40.5	113	43	43	39	548510000	522890000	579320000	548250000	463140000	546730000	499610000	521950000	524860000	499540000	560240000	563300000	447690000	361650000	518310000	472320000	429770000	687130000	398730000	583190000
>sp|P05106|ITB3_HUMAN Integrin beta-3 OS=Homo sapiens GN=ITGB3 PE=1 SV=2 XREF(PFAM)=Integrin beta cytoplasmic domain;Integrin beta tail domain;Integrin, beta chain;;>tr|B4DTY9|B4DTY9_HUMAN Integrin beta OS=Homo sapiens GN=ITGB3 PE=2 SV=1 XREF(PFAM)=Integri	Integrin beta-3;Integrin beta	ITGB3	22.5	87.057	14	14	14	41584000	38268000	46199000	40542000	35478000	41289000	39939000	47302000	44445000	38457000	41499000	44075000	27099000	25918000	39842000	36611000	35168000	72429000	39047000	46203000
>sp|P05121|PAI1_HUMAN Plasminogen activator inhibitor 1 OS=Homo sapiens GN=SERPINE1 PE=1 SV=1 XREF(PFAM)=Serpin (serine protease inhibitor);;>sp|P05121-2|PAI1_HUMAN Isoform 2 of Plasminogen activator inhibitor 1 OS=Homo sapiens GN=SERPINE1	Plasminogen activator inhibitor 1	SERPINE1	5	45.059	2	2	2	496640	0	0	0	0	0	0	0	0	0	496640	517760	500900	386500	1289000	866670	1070100	732870	0	0
>sp|P05141|ADT2_HUMAN ADP/ATP translocase 2 OS=Homo sapiens GN=SLC25A5 PE=1 SV=7 XREF(PFAM)=Mitochondrial carrier protein;	ADP/ATP translocase 2	SLC25A5	63.4	32.852	32	32	12	2487200000	2636400000	2405200000	2350000000	2439700000	2763400000	2956500000	2535100000	2272800000	2276300000	2097200000	2792100000	2248400000	2116500000	2598300000	2300700000	1952600000	3343200000	1826200000	2563600000
>sp|P05386|RLA1_HUMAN 60S acidic ribosomal protein P1 OS=Homo sapiens GN=RPLP1 PE=1 SV=1 XREF(PFAM)=60s Acidic ribosomal protein;	60S acidic ribosomal protein P1	RPLP1	14	11.514	1	1	1	0	0	0	0	0	0	0	0	0	4470100	1252200	0	3141400	0	7599800	5175300	6258100	11682000	6586700	6344400
>sp|P05387|RLA2_HUMAN 60S acidic ribosomal protein P2 OS=Homo sapiens GN=RPLP2 PE=1 SV=1 XREF(PFAM)=60s Acidic ribosomal protein;	60S acidic ribosomal protein P2	RPLP2	37.4	11.665	3	3	3	0	5163500	10581000	7696800	11898000	0	5518700	10543000	14684000	21924000	2766300	3634000	9825700	9332500	20569000	8745600	3500800	18645000	6121200	13804000
>sp|P05388|RLA0_HUMAN 60S acidic ribosomal protein P0 OS=Homo sapiens GN=RPLP0 PE=1 SV=1 XREF(PFAM)=60s Acidic ribosomal protein;Ribosomal protein L10;;>tr|Q3B7A4|Q3B7A4_HUMAN 60S acidic ribosomal protein P0 OS=Homo sapiens GN=RPLP0 PE=2 SV=1 XREF(PFAM)=60	60S acidic ribosomal protein P0;60S acidic ribosomal protein P0-like	RPLP0;RPLP0P6	36.3	34.273	10	10	10	25399000	31641000	31577000	32051000	44063000	36797000	41647000	44555000	43935000	87748000	16935000	27593000	18451000	16012000	46838000	27587000	35207000	57680000	38285000	140540000
>sp|P05556|ITB1_HUMAN Integrin beta-1 OS=Homo sapiens GN=ITGB1 PE=1 SV=2 XREF(PFAM)=EGF-like domain;Integrin beta cytoplasmic domain;Integrin beta tail domain;Integrin, beta chain;;>sp|P05556-2|ITB1_HUMAN Isoform Beta-1B of Integrin beta-1 OS=Homo sapiens	Integrin beta-1	ITGB1	24.2	88.414	14	14	14	60631000	61427000	64204000	61130000	57616000	60199000	55634000	60752000	63599000	57121000	59126000	69483000	51974000	42728000	61249000	45085000	41330000	87351000	48831000	71298000
>sp|P06493|CDK1_HUMAN Cyclin-dependent kinase 1 OS=Homo sapiens GN=CDK1 PE=1 SV=3 XREF(PFAM)=Protein kinase domain (_KINASE_-PROTEIN);;>tr|E5RIU6|E5RIU6_HUMAN Cyclin-dependent kinase 1 (Fragment) OS=Homo sapiens GN=CDK1 PE=2 SV=2 XREF(PFAM)=Protein kinase	Cyclin-dependent kinase 1	CDK1	13.1	34.095	3	3	2	0	0	0	0	10908000	9336000	0	0	0	8824600	38633000	33051000	21925000	7405800	12924000	7152700	0	4227700	1950700	9548600	x
>sp|P06576|ATPB_HUMAN ATP synthase subunit beta, mitochondrial OS=Homo sapiens GN=ATP5B PE=1 SV=3 XREF(PFAM)=ATP synthase alpha/beta family, nucleotide-binding domain;ATP synthase alpha/beta chain, C terminal domain;ATP synthase alpha/beta family, beta-bar	ATP synthase subunit beta, mitochondrial;ATP synthase subunit beta	ATP5B	63.9	56.559	29	29	29	4398400000	4146700000	4581900000	4556800000	3518300000	4114100000	4211000000	4290200000	4229800000	3976300000	4033100000	4550900000	3340900000	3792800000	4462400000	3773200000	3746100000	6006800000	3452900000	4888200000
>sp|P06702|S10A9_HUMAN Protein S100-A9 OS=Homo sapiens GN=S100A9 PE=1 SV=1 XREF(PFAM)=S-100/ICaBP type calcium binding domain;	Protein S100-A9	S100A9	13.2	13.242	1	1	1	0	0	0	0	0	0	0	0	0	0	0	0	0	0	0	0	0	0	0	0
>tr|R4GN98|R4GN98_HUMAN Protein S100-A6 (Fragment) OS=Homo sapiens GN=S100A6 PE=4 SV=1;>sp|P06703|S10A6_HUMAN Protein S100-A6 OS=Homo sapiens GN=S100A6 PE=1 SV=1 XREF(PFAM)=S-100/ICaBP type calcium binding domain;	Protein S100-A6	S100A6	62.4	9.681	7	7	7	90880000	78597000	143600000	113380000	123200000	113550000	82336000	125440000	135070000	102030000	87313000	26061000	109570000	39218000	208340000	146710000	39394000	272160000	49874000	114150000
>sp|P06733|ENOA_HUMAN Alpha-enolase OS=Homo sapiens GN=ENO1 PE=1 SV=2 XREF(PFAM)=Enolase, C-terminal TIM barrel domain;Enolase, N-terminal domain;;>sp|P06733-2|ENOA_HUMAN Isoform MBP-1 of Alpha-enolase OS=Homo sapiens GN=ENO1	Alpha-enolase	ENO1	53.9	47.168	19	19	19	22715000	41007000	33272000	2729500	394470000	9393200	4164000	50141000	8277000	50116000	17361000	41449000	18691000	2164600	431520000	7975700	3991300	68685000	8923600	63165000
>sp|P06744|G6PI_HUMAN Glucose-6-phosphate isomerase OS=Homo sapiens GN=GPI PE=1 SV=4 XREF(PFAM)=Phosphoglucose isomerase;;>sp|P06744-2|G6PI_HUMAN Isoform 2 of Glucose-6-phosphate isomerase OS=Homo sapiens GN=GPI	Glucose-6-phosphate isomerase	GPI	16.3	63.146	8	8	8	0	0	0	0	49374000	0	0	0	0	14539000	0	495110	0	0	52474000	0	0	922390	0	15355000
>sp|P06748-2|NPM_HUMAN Isoform 2 of Nucleophosmin OS=Homo sapiens GN=NPM1;>sp|P06748|NPM_HUMAN Nucleophosmin OS=Homo sapiens GN=NPM1 PE=1 SV=2;>sp|P06748-3|NPM_HUMAN Isoform 3 of Nucleophosmin OS=Homo sapiens GN=NPM1	Nucleophosmin	NPM1	46	29.464	15	15	15	27097000	37231000	74107000	74395000	163850000	154460000	193720000	186320000	222950000	393930000	16530000	43875000	50607000	52705000	163140000	128810000	187100000	249620000	182030000	456760000
>tr|Q5VU59|Q5VU59_HUMAN Tropomyosin alpha-3 chain OS=Homo sapiens GN=TPM3 PE=3 SV=1 XREF(PFAM)=Tropomyosin;;>sp|P06753-2|TPM3_HUMAN Isoform 2 of Tropomyosin alpha-3 chain OS=Homo sapiens GN=TPM3;>sp|P06753-5|TPM3_HUMAN Isoform 5 of Tropomyosin alpha-3 chai		TPM3	43.1	27.174	9	9	9	0	0	6643100	8985300	55655000	10563000	0	10235000	9251800	11485000	0	3963100	5410800	6324000	63270000	8491500	4772100	4941000	6813200	14699000
>sp|P07108|ACBP_HUMAN Acyl-CoA-binding protein OS=Homo sapiens GN=DBI PE=1 SV=2 XREF(PFAM)=Acyl CoA binding protein;;>sp|P07108-6|ACBP_HUMAN Isoform 6 of Acyl-CoA-binding protein OS=Homo sapiens GN=DBI	Acyl-CoA-binding protein	DBI	14.9	10.044	1	1	1	0	0	0	0	0	4728000	0	0	0	0	0	0	0	0	10810000	4009300	0	0	0	0
>sp|P07195|LDHB_HUMAN L-lactate dehydrogenase B chain OS=Homo sapiens GN=LDHB PE=1 SV=2 XREF(PFAM)=lactate/malate dehydrogenase, alpha/beta C-terminal domain;lactate/malate dehydrogenase, NAD binding domain;	L-lactate dehydrogenase B chain	LDHB	23.4	36.638	8	7	7	1697000	2548000	1964500	2359100	59351000	2097800	1988100	2554900	0	8338000	1913900	4941100	1874200	2446800	52325000	2542600	2349800	4731500	1232700	12014000
>sp|P07305|H10_HUMAN Histone H1.0 OS=Homo sapiens GN=H1F0 PE=1 SV=3 XREF(PFAM)=linker histone H1 and H5 family;	Histone H1.0	H1F0	6.7	20.863	1	1	1	0	0	0	0	0	0	0	0	0	2568600	2000000	1320000	815740	478830	1758200	1160700	1106500	2080900	2107400	3027500
>sp|P07355|ANXA2_HUMAN Annexin A2 OS=Homo sapiens GN=ANXA2 PE=1 SV=2 XREF(PFAM)=Annexin;;>sp|P07355-2|ANXA2_HUMAN Isoform 2 of Annexin A2 OS=Homo sapiens GN=ANXA2;>tr|H0YMD0|H0YMD0_HUMAN Annexin (Fragment) OS=Homo sapiens GN=ANXA2 PE=2 SV=1 XREF(PFAM)=Anne	Annexin A2;Annexin;Putative annexin A2-like protein	ANXA2;ANXA2P2	58.1	38.604	17	17	17	31981000	56233000	58215000	32427000	112460000	43172000	32702000	63984000	42470000	71165000	23977000	61376000	42284000	17364000	145680000	25052000	19771000	106610000	24608000	85566000
>sp|P07384|CAN1_HUMAN Calpain-1 catalytic subunit OS=Homo sapiens GN=CAPN1 PE=1 SV=1 XREF(PFAM)=Calpain large subunit, domain III;EF-hand domain;Calpain family cysteine protease;	Calpain-1 catalytic subunit	CAPN1	8.8	81.889	5	5	5	9587900	10434000	13120000	8802200	14667000	9650000	0	9547600	0	12052000	8690800	10131000	8911000	4313700	22464000	8048000	2077600	12632000	662150	12152000
>tr|Q5JP53|Q5JP53_HUMAN Tubulin beta chain OS=Homo sapiens GN=TUBB PE=3 SV=1 XREF(PFAM)=Tubulin/FtsZ family, GTPase domain;Tubulin C-terminal domain;;>sp|P07437|TBB5_HUMAN Tubulin beta chain OS=Homo sapiens GN=TUBB PE=1 SV=2 XREF(PFAM)=Tubulin/FtsZ family,	Tubulin beta chain	TUBB	68.5	47.766	34	7	6	2126800000	2126500000	2129900000	2049100000	1777800000	1735200000	2083900000	2403200000	2193700000	2405000000	2167600000	2151000000	1722500000	1711600000	1945100000	1735700000	1981400000	3105700000	1983300000	2675600000
>sp|P07711|CATL1_HUMAN Cathepsin L1 OS=Homo sapiens GN=CTSL1 PE=1 SV=2 XREF(PFAM)=Cathepsin propeptide inhibitor domain (I29);Papain family cysteine protease;;>sp|Q5NE16|CATL3_HUMAN Putative inactive cathepsin L-like protein CTSL3P OS=Homo sapiens GN=CTSL3	Cathepsin L1;Cathepsin L1 heavy chain;Cathepsin L1 light chain;Putative inactive cathepsin L-like protein CTSL3P	CTSL1;CTSL3P	6.9	37.564	3	3	3	14465000	18646000	16435000	19218000	16787000	24067000	21609000	22351000	24496000	22901000	15698000	19653000	11602000	14178000	16897000	19956000	18932000	28646000	18782000	26462000
>sp|P07737|PROF1_HUMAN Profilin-1 OS=Homo sapiens GN=PFN1 PE=1 SV=2 XREF(PFAM)=Profilin;;>tr|K7EJ44|K7EJ44_HUMAN Profilin 1, isoform CRA_b OS=Homo sapiens GN=PFN1 PE=4 SV=1 XREF(PFAM)=Profilin;	Profilin-1	PFN1	48.6	15.054	6	6	6	0	0	0	0	48819000	0	0	4823700	0	6000000	0	2641100	1709800	0	49875000	935620	0	5776200	0	8080900
>sp|P07814|SYEP_HUMAN Bifunctional glutamate/proline--tRNA ligase OS=Homo sapiens GN=EPRS PE=1 SV=5 XREF(PFAM)=Anticodon binding domain;Prolyl-tRNA synthetase, C-terminal;tRNA synthetases class I (E and Q), catalytic domain;tRNA synthetases class I (E and	Bifunctional glutamate/proline--tRNA ligase;Glutamate--tRNA ligase;Proline--tRNA ligase	EPRS	22.9	170.59	27	27	27	52175000	53397000	61101000	59871000	75001000	59893000	58369000	54921000	56758000	71579000	45805000	51215000	34760000	47969000	78103000	55245000	48247000	66373000	52477000	100410000
>sp|P07858|CATB_HUMAN Cathepsin B OS=Homo sapiens GN=CTSB PE=1 SV=3 XREF(PFAM)=Papain family cysteine protease;Peptidase family C1 propeptide;	Cathepsin B;Cathepsin B light chain;Cathepsin B heavy chain	CTSB	23	37.821	5	5	5	20911000	18573000	21294000	19309000	20169000	20454000	19187000	24029000	15789000	20991000	19021000	24238000	14764000	13665000	16820000	15716000	18731000	30518000	12737000	26700000
>sp|P07900|HS90A_HUMAN Heat shock protein HSP 90-alpha OS=Homo sapiens GN=HSP90AA1 PE=1 SV=5 XREF(PFAM)=Histidine kinase-, DNA gyrase B-, and HSP90-like ATPase (NOT KINASE);Hsp90 protein;;>sp|P07900-2|HS90A_HUMAN Isoform 2 of Heat shock protein HSP 90-alph	Heat shock protein HSP 90-alpha	HSP90AA1	33.7	84.659	25	15	15	2338900	5477800	1289600	2901800	130130000	2907300	1411800	5789500	2702100	11870000	6452000	16164000	1719200	1834000	115460000	2211200	2439900	8721800	1685900	16229000
>sp|P07919|QCR6_HUMAN Cytochrome b-c1 complex subunit 6, mitochondrial OS=Homo sapiens GN=UQCRH PE=1 SV=2 XREF(PFAM)=Ubiquinol-cytochrome C reductase hinge protein;	Cytochrome b-c1 complex subunit 6, mitochondrial	UQCRH	23.1	10.739	5	5	5	0	0	3366900	0	0	6028300	0	0	8717700	5394300	9689300	5713100	3397200	3873700	6330000	4857700	4422800	5512800	6315000	5740000
>sp|P07948|LYN_HUMAN Tyrosine-protein kinase Lyn OS=Homo sapiens GN=LYN PE=1 SV=3 XREF(PFAM)=Protein tyrosine kinase (_KINASE_-PROTEIN);SH2 domain;SH3 domain;	Tyrosine-protein kinase Lyn	LYN	41.2	58.573	19	18	3	268780000	157050000	103230000	34470000	14273000	2227400	3673700	0	3562000	0	205160000	171960000	97844000	42634000	21708000	5734400	2888800	1528800	1457300	3127700	x	4.88653	0.0152452	0.074496
>sp|P07948-2|LYN_HUMAN Isoform 2 of Tyrosine-protein kinase Lyn OS=Homo sapiens GN=LYN			40.5	56.033	17	1	1	3494400	0	0	0	0	0	0	0	0	0	3494400	3978100	2505500	0	0	0	0	0	0	0	x
>sp|P08107|HSP71_HUMAN Heat shock 70 kDa protein 1A/1B OS=Homo sapiens GN=HSPA1A PE=1 SV=5 XREF(PFAM)=Hsp70 protein;;>sp|P08107-2|HSP71_HUMAN Isoform 2 of Heat shock 70 kDa protein 1A/1B OS=Homo sapiens GN=HSPA1A;>tr|E7EP94|E7EP94_HUMAN Heat shock 70 kDa p	Heat shock 70 kDa protein 1A/1B	HSPA1A	19.5	70.051	14	9	6	43386000	43483000	42668000	42365000	59255000	36303000	42183000	35694000	37090000	36125000	37095000	48532000	37519000	23902000	61302000	34194000	42630000	46966000	24731000	44414000
>sp|P08183|MDR1_HUMAN Multidrug resistance protein 1 OS=Homo sapiens GN=ABCB1 PE=1 SV=3 XREF(PFAM)=ABC transporter transmembrane region;ABC transporter;;>tr|B5AK60|B5AK60_HUMAN Multidrug resistance protein 1 OS=Homo sapiens GN=ABCB1 PE=2 SV=1 XREF(PFAM)=AB	Multidrug resistance protein 1	ABCB1	21.5	141.48	26	26	25	88611000	86322000	77191000	82504000	68473000	86191000	82974000	99049000	111460000	88018000	98997000	96402000	69771000	56804000	75786000	82538000	58505000	127030000	85572000	97109000
>sp|P08238|HS90B_HUMAN Heat shock protein HSP 90-beta OS=Homo sapiens GN=HSP90AB1 PE=1 SV=4 XREF(PFAM)=Histidine kinase-, DNA gyrase B-, and HSP90-like ATPase (NOT KINASE);Hsp90 protein;	Heat shock protein HSP 90-beta	HSP90AB1	38.5	83.263	30	30	16	79395000	99132000	116750000	80080000	434260000	79516000	68567000	107040000	67055000	125910000	71704000	106900000	75941000	50762000	571630000	43616000	46093000	117960000	37300000	147350000
>sp|P08574|CY1_HUMAN Cytochrome c1, heme protein, mitochondrial OS=Homo sapiens GN=CYC1 PE=1 SV=3 XREF(PFAM)=Cytochrome C1 family;	Cytochrome c1, heme protein, mitochondrial	CYC1	16.3	35.422	5	5	5	27812000	27738000	24489000	23580000	22926000	22496000	28851000	38439000	30463000	34759000	27331000	28729000	19386000	18030000	25078000	21182000	22820000	47099000	23133000	38882000
>sp|P08670|VIME_HUMAN Vimentin OS=Homo sapiens GN=VIM PE=1 SV=4 XREF(PFAM)=Intermediate filament protein;Intermediate filament head (DNA binding) region;;>tr|B0YJC4|B0YJC4_HUMAN Vimentin OS=Homo sapiens GN=VIM PE=3 SV=1 XREF(PFAM)=Intermediate filament pro	Vimentin	VIM	72.7	53.651	37	37	37	171950000	241550000	184740000	262310000	203460000	349090000	324350000	309700000	364650000	321360000	156280000	272770000	125900000	189230000	224720000	308120000	256280000	405410000	321830000	393460000
>sp|P0CW22|RS17L_HUMAN 40S ribosomal protein S17-like OS=Homo sapiens GN=RPS17L PE=2 SV=1 XREF(PFAM)=Ribosomal S17;;>sp|P08708|RS17_HUMAN 40S ribosomal protein S17 OS=Homo sapiens GN=RPS17 PE=1 SV=2 XREF(PFAM)=Ribosomal S17;;>tr|H0YN88|H0YN88_HUMAN 40S rib	40S ribosomal protein S17-like;40S ribosomal protein S17	RPS17L;RPS17	40	15.55	4	4	4	9820100	7348800	6611000	8607800	15340000	10270000	9974300	11388000	11627000	20348000	10520000	9269500	2599600	5230400	14406000	7097800	8650000	18422000	8271900	28311000
>sp|P08949|NMB_HUMAN Neuromedin-B OS=Homo sapiens GN=NMB PE=1 SV=4 XREF(PFAM)=Bombesin-like peptide;;>sp|P08949-2|NMB_HUMAN Isoform 2 of Neuromedin-B OS=Homo sapiens GN=NMB	Neuromedin-B;Neuromedin-B-32;Neuromedin-B	NMB	11.6	13.251	1	1	1	0	0	0	0	0	0	0	0	0	896360	0	0	0	0	0	0	2836800	4850600	708910	1056500
>sp|P09211|GSTP1_HUMAN Glutathione S-transferase P OS=Homo sapiens GN=GSTP1 PE=1 SV=2 XREF(PFAM)=Glutathione S-transferase, C-terminal domain;Glutathione S-transferase, N-terminal domain;;>tr|A8MX94|A8MX94_HUMAN Glutathione S-transferase P OS=Homo sapiens	Glutathione S-transferase P	GSTP1	44.8	23.356	7	7	7	0	0	10922000	0	92063000	0	0	0	0	15548000	0	2473400	4260400	5046500	91532000	7240200	0	10691000	0	28208000
>sp|P09382|LEG1_HUMAN Galectin-1 OS=Homo sapiens GN=LGALS1 PE=1 SV=2 XREF(PFAM)=Galactoside-binding lectin;	Galectin-1	LGALS1	54.1	14.716	7	7	7	18572000	34706000	27130000	22683000	65485000	27635000	20578000	37187000	28377000	31419000	17366000	36781000	19700000	13659000	78850000	22239000	14140000	52011000	20461000	34885000
>sp|P09429|HMGB1_HUMAN High mobility group protein B1 OS=Homo sapiens GN=HMGB1 PE=1 SV=3 XREF(PFAM)=HMG-box domain;HMG (high mobility group) box;;>tr|Q5T7C4|Q5T7C4_HUMAN High mobility group protein B1 OS=Homo sapiens GN=HMGB1 PE=4 SV=1 XREF(PFAM)=HMG-box d	High mobility group protein B1	HMGB1	48.4	24.893	12	12	10	5207900	8553000	16898000	9230200	93191000	12916000	19027000	11573000	16965000	29038000	4415600	9756300	3788200	6730800	98847000	12425000	14247000	14545000	20360000	37372000
>tr|Q6P452|Q6P452_HUMAN Annexin OS=Homo sapiens GN=ANXA4 PE=2 SV=1 XREF(PFAM)=Annexin;;>sp|P09525|ANXA4_HUMAN Annexin A4 OS=Homo sapiens GN=ANXA4 PE=1 SV=4 XREF(PFAM)=Annexin;;>tr|B4DDF9|B4DDF9_HUMAN Annexin OS=Homo sapiens GN=ANXA4 PE=2 SV=1 XREF(PFAM)=An	Annexin;Annexin A4	ANXA4	17.4	33.552	4	4	4	0	3622100	0	0	10176000	0	0	5580600	0	4787000	505890	3028600	815820	0	10985000	573700	412880	9851700	508110	3642000
>sp|P09669|COX6C_HUMAN Cytochrome c oxidase subunit 6C OS=Homo sapiens GN=COX6C PE=1 SV=2 XREF(PFAM)=Cytochrome c oxidase subunit VIc;	Cytochrome c oxidase subunit 6C	COX6C	21.3	8.7813	3	3	3	78291000	109580000	92867000	99750000	71201000	93963000	73324000	84681000	85482000	63446000	98859000	73475000	89648000	53780000	104380000	24905000	42308000	141500000	82642000	105520000
>sp|P09874|PARP1_HUMAN Poly [ADP-ribose] polymerase 1 OS=Homo sapiens GN=PARP1 PE=1 SV=4 XREF(PFAM)=BRCA1 C Terminus (BRCT) domain;PADR1 (NUC008) domain;Poly(ADP-ribose) polymerase catalytic domain;Poly(ADP-ribose) polymerase, regulatory domain;WGR domain;	Poly [ADP-ribose] polymerase 1	PARP1	4.9	113.08	4	4	4	0	0	0	0	12157000	0	0	0	0	0	0	0	0	0	12536000	0	0	0	0	0
>sp|Q99878|H2A1J_HUMAN Histone H2A type 1-J OS=Homo sapiens GN=HIST1H2AJ PE=1 SV=3 XREF(PFAM)=Core histone H2A/H2B/H3/H4;;>sp|Q96KK5|H2A1H_HUMAN Histone H2A type 1-H OS=Homo sapiens GN=HIST1H2AH PE=1 SV=3 XREF(PFAM)=Core histone H2A/H2B/H3/H4;;>sp|Q9BTM1|H	Histone H2A type 1-J;Histone H2A type 1-H;Histone H2A.J;Histone H2A type 2-C;Histone H2A type 2-A;Histone H2A type 1-D;Histone H2A type 1;Histone H2A;Histone H2A type 1-C;Histone H2A type 3;Histone H2A type 1-B/E	HIST1H2AJ;HIST1H2AH;H2AFJ;HIST2H2AC;HIST2H2AA3;HIST1H2AD;HIST1H2AG;HIST1H2AC;HIST3H2A;HIST1H2AB	35.9	13.936	4	4	2	39359000	32789000	42513000	42734000	64190000	43233000	49559000	39869000	53276000	60093000	41604000	43471000	31400000	24597000	63108000	36748000	36220000	54737000	43339000	73142000
>sp|P0C7P0|CISD3_HUMAN CDGSH iron-sulfur domain-containing protein 3, mitochondrial OS=Homo sapiens GN=CISD3 PE=1 SV=1 XREF(PFAM)=Iron-binding zinc finger CDGSH type;	CDGSH iron-sulfur domain-containing protein 3, mitochondrial	CISD3	10.2	14.215	1	1	1	0	0	0	0	0	0	0	0	0	481940	825270	632010	360820	271040	719940	529630	504380	1310400	396180	568060
>sp|P30685|1B35_HUMAN HLA class I histocompatibility antigen, B-35 alpha chain OS=Homo sapiens GN=HLA-B PE=1 SV=1 XREF(PFAM)=Immunoglobulin C1-set domain;Class I Histocompatibility antigen, domains alpha 1 and 2;MHC_I C-terminus;;>sp|P30491|1B53_HUMAN HLA	HLA class I histocompatibility antigen, B-35 alpha chain;HLA class I histocompatibility antigen, B-53 alpha chain;HLA class I histocompatibility antigen, B-58 alpha chain;HLA class I histocompatibility antigen, B-50 alpha chain;HLA class I histocompatibility antigen, B-49 alpha chain;HLA class I histocompatibility antigen, B-45 alpha chain	HLA-B	18.2	40.455	7	1	0	0	0	0	0	0	0	0	0	0	3370000	0	2140900	739250	1427700	1308300	2662200	2361700	0	0	3972200
>sp|P10398|ARAF_HUMAN Serine/threonine-protein kinase A-Raf OS=Homo sapiens GN=ARAF PE=1 SV=2 XREF(PFAM)=Phorbol esters/diacylglycerol binding domain (C1 domain);Protein tyrosine kinase (_KINASE_-PROTEIN);Raf-like Ras-binding domain;	Serine/threonine-protein kinase A-Raf	ARAF	13	67.585	7	7	4	5864200	7675400	6399500	6095100	7949600	0	8982600	8970600	4287300	5965500	5831900	15000000	6099400	5261900	8138900	2752700	4409800	7049000	1671400	7831000	x
>sp|P10412|H14_HUMAN Histone H1.4 OS=Homo sapiens GN=HIST1H1E PE=1 SV=2 XREF(PFAM)=linker histone H1 and H5 family;;>sp|P16403|H12_HUMAN Histone H1.2 OS=Homo sapiens GN=HIST1H1C PE=1 SV=2 XREF(PFAM)=linker histone H1 and H5 family;;>sp|P16402|H13_HUMAN His	Histone H1.4;Histone H1.2;Histone H1.3	HIST1H1E;HIST1H1C;HIST1H1D	26.5	21.865	6	6	6	13312000	12697000	14394000	12796000	20025000	18292000	14461000	16651000	17314000	22997000	11853000	12924000	6578500	7302700	23007000	13428000	9051500	27683000	14759000	35846000
>sp|P10599|THIO_HUMAN Thioredoxin OS=Homo sapiens GN=TXN PE=1 SV=3 XREF(PFAM)=Thioredoxin;;>sp|P10599-2|THIO_HUMAN Isoform 2 of Thioredoxin OS=Homo sapiens GN=TXN	Thioredoxin	TXN	39	11.737	6	6	6	43044000	36751000	33310000	31213000	73355000	29895000	43993000	55886000	63879000	44826000	41075000	47212000	34274000	32516000	75531000	28274000	32735000	57065000	52603000	37574000
>sp|P10606|COX5B_HUMAN Cytochrome c oxidase subunit 5B, mitochondrial OS=Homo sapiens GN=COX5B PE=1 SV=2 XREF(PFAM)=Cytochrome c oxidase subunit Vb;	Cytochrome c oxidase subunit 5B, mitochondrial	COX5B	10.1	13.696	2	2	2	13773000	14523000	20742000	10006000	7753900	11553000	10109000	14351000	15121000	10267000	14105000	14739000	14433000	7635500	7813700	9785800	8704300	18753000	12200000	11865000
>sp|P10619|PPGB_HUMAN Lysosomal protective protein OS=Homo sapiens GN=CTSA PE=1 SV=2 XREF(PFAM)=Serine carboxypeptidase;	Lysosomal protective protein;Lysosomal protective protein 32 kDa chain;Lysosomal protective protein 20 kDa chain	CTSA	4.4	54.465	2	2	2	0	0	0	0	0	0	0	4694600	0	0	0	0	0	0	0	0	0	6134800	0	0
>sp|P10809|CH60_HUMAN 60 kDa heat shock protein, mitochondrial OS=Homo sapiens GN=HSPD1 PE=1 SV=2 XREF(PFAM)=TCP-1/cpn60 chaperonin family;	60 kDa heat shock protein, mitochondrial	HSPD1	55	61.054	29	29	29	86757000	100500000	95538000	76832000	322860000	85073000	80582000	106140000	85364000	122630000	80031000	103030000	53509000	56820000	426910000	60566000	75667000	137890000	65325000	130120000
>sp|P11021|GRP78_HUMAN 78 kDa glucose-regulated protein OS=Homo sapiens GN=HSPA5 PE=1 SV=2 XREF(PFAM)=Hsp70 protein;	78 kDa glucose-regulated protein	HSPA5	52.4	72.332	33	32	32	320770000	352710000	337890000	343200000	468970000	322670000	321880000	335440000	305390000	322790000	322900000	401040000	278540000	269060000	564640000	266250000	300850000	417880000	212030000	351660000
>sp|P11142|HSP7C_HUMAN Heat shock cognate 71 kDa protein OS=Homo sapiens GN=HSPA8 PE=1 SV=1 XREF(PFAM)=Hsp70 protein;;>tr|E9PKE3|E9PKE3_HUMAN Heat shock cognate 71 kDa protein OS=Homo sapiens GN=HSPA8 PE=2 SV=1 XREF(PFAM)=Hsp70 protein;;>sp|P11142-2|HSP7C_	Heat shock cognate 71 kDa protein	HSPA8	50.9	70.897	33	33	25	643840000	667440000	609880000	618730000	778300000	610920000	595380000	643840000	494720000	605680000	627300000	692400000	436360000	461990000	947050000	533210000	527100000	791420000	389650000	728460000
>sp|P11166|GTR1_HUMAN Solute carrier family 2, facilitated glucose transporter member 1 OS=Homo sapiens GN=SLC2A1 PE=1 SV=2 XREF(PFAM)=Sugar (and other) transporter;;>tr|C9JIM8|C9JIM8_HUMAN Solute carrier family 2, facilitated glucose transporter member 1	Solute carrier family 2, facilitated glucose transporter member 1	SLC2A1	12.6	54.083	10	10	10	193870000	194210000	193470000	201620000	168730000	194660000	198200000	204900000	184100000	164370000	208000000	210240000	150800000	149790000	124880000	175710000	176960000	260430000	150350000	183260000
>sp|P11177-3|ODPB_HUMAN Isoform 3 of Pyruvate dehydrogenase E1 component subunit beta, mitochondrial OS=Homo sapiens GN=PDHB;>sp|P11177-2|ODPB_HUMAN Isoform 2 of Pyruvate dehydrogenase E1 component subunit beta, mitochondrial OS=Homo sapiens GN=PDHB;>sp|P1	Pyruvate dehydrogenase E1 component subunit beta, mitochondrial	PDHB	7.9	37.514	2	2	2	0	0	0	0	0	0	4342100	0	0	6091800	0	4326300	3818800	0	4503000	2680300	3878700	0	0	7006300
>sp|P11387|TOP1_HUMAN DNA topoisomerase 1 OS=Homo sapiens GN=TOP1 PE=1 SV=2 XREF(PFAM)=C-terminal topoisomerase domain;Eukaryotic DNA topoisomerase I, catalytic core;Eukaryotic DNA topoisomerase I, DNA binding fragment;	DNA topoisomerase 1	TOP1	0.9	90.725	1	1	1	0	0	0	0	0	0	0	0	0	412400	0	0	0	0	0	0	0	0	0	486090
>sp|P11413|G6PD_HUMAN Glucose-6-phosphate 1-dehydrogenase OS=Homo sapiens GN=G6PD PE=1 SV=4 XREF(PFAM)=Glucose-6-phosphate dehydrogenase, C-terminal domain;Glucose-6-phosphate dehydrogenase, NAD binding domain;;>sp|P11413-3|G6PD_HUMAN Isoform 3 of Glucose-	Glucose-6-phosphate 1-dehydrogenase	G6PD	4.9	59.256	2	2	2	0	0	0	0	4543500	0	0	0	0	4828200	0	0	0	0	4656700	539790	973460	1690100	0	5723500
>sp|P11717|MPRI_HUMAN Cation-independent mannose-6-phosphate receptor OS=Homo sapiens GN=IGF2R PE=1 SV=3 XREF(PFAM)=Cation-independent mannose-6-phosphate receptor repeat;Fibronectin type II domain;	Cation-independent mannose-6-phosphate receptor	IGF2R	4.4	274.37	10	10	10	14077000	15340000	16246000	18396000	15626000	16905000	15421000	12109000	12710000	15628000	9796400	20017000	9351000	10697000	16343000	17239000	16400000	13257000	9831700	20752000
>sp|P11940-2|PABP1_HUMAN Isoform 2 of Polyadenylate-binding protein 1 OS=Homo sapiens GN=PABPC1;>sp|P11940|PABP1_HUMAN Polyadenylate-binding protein 1 OS=Homo sapiens GN=PABPC1 PE=1 SV=2 XREF(PFAM)=Poly-adenylate binding protein, unique domain;RNA recognit	Polyadenylate-binding protein 1	PABPC1	21.4	61.18	9	9	9	5527000	4365300	0	6202700	20430000	11534000	9412300	8915400	15033000	30492000	2906300	4284200	347740	3162300	19377000	6776400	9245200	10092000	12253000	47209000
>sp|P12004|PCNA_HUMAN Proliferating cell nuclear antigen OS=Homo sapiens GN=PCNA PE=1 SV=1 XREF(PFAM)=Proliferating cell nuclear antigen, C-terminal domain;Proliferating cell nuclear antigen, N-terminal domain;	Proliferating cell nuclear antigen	PCNA	13.8	28.768	4	4	4	0	4367000	3902100	0	11950000	0	3147800	3603400	0	5627100	0	5559000	2693200	1116100	14289000	0	1960900	3777500	1140100	5414200
>tr|Q5T8I0|Q5T8I0_HUMAN Protein COX6A1P2 OS=Homo sapiens GN=COX6A1P2 PE=2 SV=1 XREF(PFAM)=Cytochrome c oxidase subunit VIa;;>sp|P12074|CX6A1_HUMAN Cytochrome c oxidase subunit 6A1, mitochondrial OS=Homo sapiens GN=COX6A1 PE=1 SV=4 XREF(PFAM)=Cytochrome c o	Cytochrome c oxidase subunit 6A1, mitochondrial	COX6A1P2;COX6A1	43.1	12.187	2	2	2	39420000	37416000	0	37560000	37128000	29379000	0	0	0	0	37971000	36980000	10316000	35691000	44431000	25618000	8625700	15369000	6086500	0
>sp|P12109|CO6A1_HUMAN Collagen alpha-1(VI) chain OS=Homo sapiens GN=COL6A1 PE=1 SV=3 XREF(PFAM)=Collagen triple helix repeat (20 copies);von Willebrand factor type A domain;	Collagen alpha-1(VI) chain	COL6A1	1.6	108.53	1	1	1	0	0	0	0	0	0	0	0	0	1223600	1233200	1297200	0	969670	0	0	1341800	1864200	874870	1442300
>sp|P12235|ADT1_HUMAN ADP/ATP translocase 1 OS=Homo sapiens GN=SLC25A4 PE=1 SV=4 XREF(PFAM)=Mitochondrial carrier protein;	ADP/ATP translocase 1	SLC25A4	49.7	33.064	22	4	4	46575000	55242000	48178000	50006000	52000000	62790000	73345000	55473000	43820000	49311000	49445000	58781000	37786000	36092000	50846000	53686000	60324000	75947000	31153000	56072000
>sp|P12236|ADT3_HUMAN ADP/ATP translocase 3 OS=Homo sapiens GN=SLC25A6 PE=1 SV=4 XREF(PFAM)=Mitochondrial carrier protein;;>tr|I7HJJ0|I7HJJ0_HUMAN ADP/ATP translocase 3 (Fragment) OS=Homo sapiens GN=SLC25A6 PE=4 SV=1 XREF(PFAM)=Mitochondrial carrier protei	ADP/ATP translocase 3	SLC25A6	62.8	32.866	31	12	7	614290000	606990000	482420000	499670000	675470000	679250000	746190000	724270000	571040000	519340000	163400000	774220000	700060000	401990000	774320000	710550000	718580000	534420000	468200000	315740000
>sp|P12270|TPR_HUMAN Nucleoprotein TPR OS=Homo sapiens GN=TPR PE=1 SV=3 XREF(PFAM)=TPR/MLP1/MLP2-like protein;	Nucleoprotein TPR	TPR	2.7	267.29	6	6	6	3599900	4391200	4072800	0	4198800	3446200	3953000	4752100	4602300	5491000	1497700	7493500	4480500	285990	5893400	1068700	1813300	3628800	2850300	9611400
>sp|P12931|SRC_HUMAN Proto-oncogene tyrosine-protein kinase Src OS=Homo sapiens GN=SRC PE=1 SV=3 XREF(PFAM)=Protein tyrosine kinase (_KINASE_-PROTEIN);SH2 domain;SH3 domain;;>sp|P12931-2|SRC_HUMAN Isoform 2 of Proto-oncogene tyrosine-protein kinase Src OS=	Proto-oncogene tyrosine-protein kinase Src	SRC	34.1	59.834	18	10	9	133900000	108420000	50839000	35791000	23132000	15669000	0	8084100	0	8742200	143220000	120980000	38256000	19253000	28089000	8989700	2669500	7591200	1545400	6901900	x	7.64247	0.0481909	0.368298
>sp|P13010|XRCC5_HUMAN X-ray repair cross-complementing protein 5 OS=Homo sapiens GN=XRCC5 PE=1 SV=3 XREF(PFAM)=Ku70/Ku80 beta-barrel domain;Ku70/Ku80 C-terminal arm;Ku70/Ku80 N-terminal alpha/beta domain;Ku C terminal domain like;	X-ray repair cross-complementing protein 5	XRCC5	14.5	82.704	9	9	9	7092700	8785400	8831900	10290000	31476000	8340900	9039300	9024200	8384200	9682500	4918000	8659400	10283000	5701400	31502000	9099900	6208700	12263000	4629200	13888000
>sp|P13073|COX41_HUMAN Cytochrome c oxidase subunit 4 isoform 1, mitochondrial OS=Homo sapiens GN=COX4I1 PE=1 SV=1 XREF(PFAM)=Cytochrome c oxidase subunit IV;;>tr|H3BPG0|H3BPG0_HUMAN Cytochrome c oxidase subunit 4 isoform 1, mitochondrial (Fragment) OS=Hom	Cytochrome c oxidase subunit 4 isoform 1, mitochondrial	COX4I1	26.6	19.576	7	7	7	81285000	89022000	77454000	71079000	75254000	73943000	76514000	110700000	90983000	79427000	86493000	98186000	56557000	48750000	72157000	83154000	68579000	136980000	70238000	86644000
>sp|P13284|GILT_HUMAN Gamma-interferon-inducible lysosomal thiol reductase OS=Homo sapiens GN=IFI30 PE=1 SV=3 XREF(PFAM)=Gamma interferon inducible lysosomal thiol reductase (GILT);	Gamma-interferon-inducible lysosomal thiol reductase	IFI30	4.4	27.963	1	1	1	0	0	0	0	0	0	0	0	0	1301600	0	0	0	331090	0	181310	759030	0	0	1534100
>sp|P13498|CY24A_HUMAN Cytochrome b-245 light chain OS=Homo sapiens GN=CYBA PE=1 SV=3 XREF(PFAM)=Cytochrome Cytochrome b558 alpha-subunit;	Cytochrome b-245 light chain	CYBA	5.1	21.012	1	1	1	0	0	0	0	0	0	0	0	0	14306000	15766000	13830000	15693000	11576000	12415000	12458000	14178000	19441000	11678000	16862000
>sp|P13639|EF2_HUMAN Elongation factor 2 OS=Homo sapiens GN=EEF2 PE=1 SV=4 XREF(PFAM)=Elongation factor G C-terminus;Elongation factor G, domain IV;Elongation factor Tu GTP binding domain;Elongation factor Tu domain 2;	Elongation factor 2	EEF2	29.6	95.337	22	22	22	5040200	9573900	9321500	4612400	191500000	3720000	2354500	4203500	933580	9297600	3260100	13603000	5116100	3950300	181090000	7938000	4004800	11134000	557750	15239000
>sp|P13667|PDIA4_HUMAN Protein disulfide-isomerase A4 OS=Homo sapiens GN=PDIA4 PE=1 SV=2 XREF(PFAM)=Thioredoxin;	Protein disulfide-isomerase A4	PDIA4	10.1	72.932	7	7	7	0	3429400	3480600	0	7710100	3004400	0	3907300	0	4073700	0	1253100	1694800	0	18617000	750840	0	1947600	971070	1955200
>sp|P13674-2|P4HA1_HUMAN Isoform 2 of Prolyl 4-hydroxylase subunit alpha-1 OS=Homo sapiens GN=P4HA1;>sp|P13674|P4HA1_HUMAN Prolyl 4-hydroxylase subunit alpha-1 OS=Homo sapiens GN=P4HA1 PE=1 SV=2 XREF(PFAM)=2OG-Fe(II) oxygenase superfamily;Prolyl 4-Hydroxyl	Prolyl 4-hydroxylase subunit alpha-1	P4HA1	30	60.966	15	15	15	27586000	31095000	28890000	27544000	28148000	26415000	27449000	27889000	27068000	32710000	34914000	36651000	17683000	21823000	28065000	17123000	22807000	37611000	15910000	46287000
>sp|P13796|PLSL_HUMAN Plastin-2 OS=Homo sapiens GN=LCP1 PE=1 SV=6 XREF(PFAM)=Calponin homology (CH) domain;EF hand;;>tr|B4DUA0|B4DUA0_HUMAN Plastin-2 OS=Homo sapiens GN=LCP1 PE=2 SV=1 XREF(PFAM)=Calponin homology (CH) domain;	Plastin-2	LCP1	11.6	70.288	6	6	6	0	0	0	0	23777000	0	0	0	0	0	0	0	0	0	24519000	0	0	0	0	0
>sp|P14174|MIF_HUMAN Macrophage migration inhibitory factor OS=Homo sapiens GN=MIF PE=1 SV=4 XREF(PFAM)=Macrophage migration inhibitory factor (MIF);	Macrophage migration inhibitory factor	MIF	17.4	12.476	2	2	2	14682000	16305000	21159000	18491000	45692000	22388000	14943000	14215000	17050000	14837000	21055000	17049000	18515000	13437000	85894000	28336000	17623000	18446000	20400000	26649000
>sp|P14324-2|FPPS_HUMAN Isoform 2 of Farnesyl pyrophosphate synthase OS=Homo sapiens GN=FDPS;>sp|P14324|FPPS_HUMAN Farnesyl pyrophosphate synthase OS=Homo sapiens GN=FDPS PE=1 SV=4 XREF(PFAM)=Polyprenyl synthetase;	Farnesyl pyrophosphate synthase	FDPS	5.1	40.532	1	1	1	0	0	0	0	4826600	0	0	0	0	0	0	0	0	0	4977200	0	0	0	0	0
>sp|P14618|KPYM_HUMAN Pyruvate kinase isozymes M1/M2 OS=Homo sapiens GN=PKM PE=1 SV=4 XREF(PFAM)=Pyruvate kinase, barrel domain (_KINASE_-METABOLIC);Pyruvate kinase, alpha/beta domain (_KINASE_-METABOLIC);;>sp|P14618-2|KPYM_HUMAN Isoform M1 of Pyruvate kin	Pyruvate kinase isozymes M1/M2;Pyruvate kinase	PKM	32.2	57.936	14	14	14	14216000	20086000	20442000	9183000	161580000	0	8204600	31577000	12656000	38813000	11169000	21470000	11908000	4619300	171260000	2543000	5983500	44854000	10635000	60012000
>sp|P14625|ENPL_HUMAN Endoplasmin OS=Homo sapiens GN=HSP90B1 PE=1 SV=1 XREF(PFAM)=Hsp90 protein;	Endoplasmin	HSP90B1	29.8	92.468	24	22	22	6901000	22723000	26420000	15785000	121240000	16384000	13779000	22792000	17438000	38469000	7980000	33387000	15545000	9355400	140600000	10722000	6415800	27322000	16979000	33232000
>sp|P14854|CX6B1_HUMAN Cytochrome c oxidase subunit 6B1 OS=Homo sapiens GN=COX6B1 PE=1 SV=2 XREF(PFAM)=Cytochrome oxidase c subunit VIb;;>tr|K7EQD3|K7EQD3_HUMAN Cytochrome c oxidase subunit 6B1 OS=Homo sapiens GN=COX6B1 PE=4 SV=1	Cytochrome c oxidase subunit 6B1	COX6B1	40.7	10.192	4	4	4	18714000	22033000	29899000	22406000	21089000	22899000	25134000	24293000	35495000	14261000	23608000	22497000	20306000	16038000	24780000	21855000	20164000	32094000	24041000	13811000
>sp|P14866|HNRPL_HUMAN Heterogeneous nuclear ribonucleoprotein L OS=Homo sapiens GN=HNRNPL PE=1 SV=2;>sp|P14866-2|HNRPL_HUMAN Isoform 2 of Heterogeneous nuclear ribonucleoprotein L OS=Homo sapiens GN=HNRNPL;>tr|M0QXS5|M0QXS5_HUMAN Heterogeneous nuclear rib	Heterogeneous nuclear ribonucleoprotein L	HNRNPL	5.8	64.132	4	4	4	1978500	0	2124600	0	5511200	0	1790500	0	0	2715500	1632700	824190	1391100	351180	5626200	834130	1014300	1192900	932280	4656600
>tr|Q68CR9|Q68CR9_HUMAN Aspartate--tRNA ligase, cytoplasmic OS=Homo sapiens GN=DKFZp781B11202 PE=2 SV=1 XREF(PFAM)=tRNA synthetases class II (D, K and N);;>sp|P14868|SYDC_HUMAN Aspartate--tRNA ligase, cytoplasmic OS=Homo sapiens GN=DARS PE=1 SV=2 XREF(PFA	Aspartate--tRNA ligase, cytoplasmic	DKFZp781B11202;DARS	7.5	45.771	3	3	3	0	0	0	0	2250400	0	0	1748700	0	0	0	0	0	0	2290500	0	0	2323300	0	1042600
>sp|P14923|PLAK_HUMAN Junction plakoglobin OS=Homo sapiens GN=JUP PE=1 SV=3 XREF(PFAM)=Armadillo/beta-catenin-like repeat;	Junction plakoglobin	JUP	8.2	81.744	5	4	4	0	0	0	0	0	0	0	0	3430200	1978700	3482700	4325700	7350600	351610	514200	865160	347110	0	2627700	2328000
>sp|P14927|QCR7_HUMAN Cytochrome b-c1 complex subunit 7 OS=Homo sapiens GN=UQCRB PE=1 SV=2 XREF(PFAM)=Ubiquinol-cytochrome C reductase complex 14kD subunit;;>tr|E5RHG9|E5RHG9_HUMAN Cytochrome b-c1 complex subunit 7 OS=Homo sapiens GN=UQCRB PE=2 SV=1 XREF(P	Cytochrome b-c1 complex subunit 7	UQCRB	21.6	13.53	2	2	2	0	0	0	0	0	6171500	5905700	0	0	0	2717400	3508900	2461000	2225200	2917200	5204700	5131100	3789500	2334900	3512800
>sp|P15104|GLNA_HUMAN Glutamine synthetase OS=Homo sapiens GN=GLUL PE=1 SV=4 XREF(PFAM)=Glutamine synthetase, catalytic domain;Glutamine synthetase, beta-Grasp domain;	Glutamine synthetase	GLUL	2.7	42.064	1	1	1	0	0	0	0	0	0	0	0	0	1585800	0	0	934710	707020	2058100	1440600	0	2779900	0	1869200
>sp|P15121|ALDR_HUMAN Aldose reductase OS=Homo sapiens GN=AKR1B1 PE=1 SV=3 XREF(PFAM)=Aldo/keto reductase family;;>tr|E9PCX2|E9PCX2_HUMAN Aldose reductase OS=Homo sapiens GN=AKR1B1 PE=2 SV=1 XREF(PFAM)=Aldo/keto reductase family;;>tr|E9PEF9|E9PEF9_HUMAN Al	Aldose reductase	AKR1B1	14.2	35.853	4	4	4	0	7837200	5769100	5725300	5923700	7906600	0	7844600	0	7645800	3512400	9118100	5212600	2972800	4241100	7357100	3024700	10833000	2761700	8922900
>sp|P15924|DESP_HUMAN Desmoplakin OS=Homo sapiens GN=DSP PE=1 SV=3 XREF(PFAM)=Plectin repeat;;>sp|P15924-2|DESP_HUMAN Isoform DPII of Desmoplakin OS=Homo sapiens GN=DSP	Desmoplakin	DSP	4.2	331.77	12	12	12	10966000	5581100	11761000	6842200	5890100	0	0	0	21695000	14094000	9030700	9714000	9864200	3950700	9101000	7115400	6204700	4460800	16984000	13664000
>sp|P16144-4|ITB4_HUMAN Isoform Beta-4D of Integrin beta-4 OS=Homo sapiens GN=ITGB4;>sp|P16144-2|ITB4_HUMAN Isoform Beta-4A of Integrin beta-4 OS=Homo sapiens GN=ITGB4;>sp|P16144-3|ITB4_HUMAN Isoform Beta-4B of Integrin beta-4 OS=Homo sapiens GN=ITGB4;>sp|	Integrin beta-4	ITGB4	4.4	194.46	7	7	7	9671300	5685000	0	8210700	9414500	7271300	6651600	5357600	7294700	7069900	7519900	7299000	2042300	5739000	9814700	4920400	6184900	7620100	4759000	11277000
>sp|P16615|AT2A2_HUMAN Sarcoplasmic/endoplasmic reticulum calcium ATPase 2 OS=Homo sapiens GN=ATP2A2 PE=1 SV=1 XREF(PFAM)=Cation transporting ATPase, C-terminus;Cation transporter/ATPase, N-terminus;E1-E2 ATPase;haloacid dehalogenase-like hydrolase;;>sp|P1	Sarcoplasmic/endoplasmic reticulum calcium ATPase 2	ATP2A2	50.2	114.76	61	61	61	1934300000	1992300000	1851500000	2092900000	1801200000	1990600000	1977600000	1980200000	1892200000	1396200000	2168700000	2068900000	1404000000	1613000000	1931100000	1866200000	1801200000	2688600000	1457400000	1706700000
>sp|P16949|STMN1_HUMAN Stathmin OS=Homo sapiens GN=STMN1 PE=1 SV=3 XREF(PFAM)=Stathmin family;	Stathmin	STMN1	18.1	17.302	3	3	3	0	0	0	0	12924000	0	0	0	0	0	0	0	0	0	13327000	0	0	0	0	0
>sp|P17066|HSP76_HUMAN Heat shock 70 kDa protein 6 OS=Homo sapiens GN=HSPA6 PE=1 SV=2 XREF(PFAM)=Hsp70 protein;	Heat shock 70 kDa protein 6	HSPA6	9.6	71.027	7	1	1	0	0	0	0	0	0	0	0	0	17558000	19522000	17853000	12074000	8169500	20315000	12621000	10734000	20777000	9464800	20695000
>sp|P17152|TMM11_HUMAN Transmembrane protein 11, mitochondrial OS=Homo sapiens GN=TMEM11 PE=1 SV=1	Transmembrane protein 11, mitochondrial	TMEM11	8.3	21.541	1	1	1	0	0	0	0	0	0	0	0	0	4468800	7637600	7808900	5440200	0	7985000	5654600	7631600	7810100	3930600	5267300
>sp|P17655|CAN2_HUMAN Calpain-2 catalytic subunit OS=Homo sapiens GN=CAPN2 PE=1 SV=6 XREF(PFAM)=Calpain large subunit, domain III;Calpain family cysteine protease;;>sp|P17655-2|CAN2_HUMAN Isoform 2 of Calpain-2 catalytic subunit OS=Homo sapiens GN=CAPN2	Calpain-2 catalytic subunit	CAPN2	9	79.994	5	5	5	11193000	12232000	16667000	0	10937000	14138000	11940000	14113000	13188000	22548000	17975000	14548000	13113000	2537800	15142000	14861000	12852000	22296000	6339800	26689000
>sp|P17858|K6PL_HUMAN 6-phosphofructokinase, liver type OS=Homo sapiens GN=PFKL PE=1 SV=6 XREF(PFAM)=Phosphofructokinase (_KINASE_-METABOLIC);;>sp|P17858-2|K6PL_HUMAN Isoform 2 of 6-phosphofructokinase, liver type OS=Homo sapiens GN=PFKL	6-phosphofructokinase, liver type	PFKL	8.8	85.018	5	3	3	7546600	7297600	8204000	8090700	7692500	0	7551000	6667100	0	7556000	10560000	7259400	5844000	5614400	7690000	3366000	6334700	7752100	1917800	7681200
>sp|P17987|TCPA_HUMAN T-complex protein 1 subunit alpha OS=Homo sapiens GN=TCP1 PE=1 SV=1 XREF(PFAM)=TCP-1/cpn60 chaperonin family;;>tr|E7EQR6|E7EQR6_HUMAN T-complex protein 1 subunit alpha OS=Homo sapiens GN=TCP1 PE=2 SV=1 XREF(PFAM)=TCP-1/cpn60 chaperoni	T-complex protein 1 subunit alpha	TCP1	21.9	60.343	8	8	8	0	0	0	0	26279000	0	0	8424000	0	0	0	0	571400	0	30370000	0	0	6863200	806370	2627000
>tr|Q5JQ13|Q5JQ13_HUMAN Vinculin (Fragment) OS=Homo sapiens GN=VCL PE=2 SV=1 XREF(PFAM)=Vinculin family;;>sp|P18206-2|VINC_HUMAN Isoform 1 of Vinculin OS=Homo sapiens GN=VCL;>sp|P18206|VINC_HUMAN Vinculin OS=Homo sapiens GN=VCL PE=1 SV=4 XREF(PFAM)=Vinculi	Vinculin	VCL	1.6	87.443	1	1	1	0	0	0	0	1875800	0	0	0	0	0	0	0	0	0	1934300	0	0	0	0	0
>sp|P18463|1B37_HUMAN HLA class I histocompatibility antigen, B-37 alpha chain OS=Homo sapiens GN=HLA-B PE=2 SV=1 XREF(PFAM)=Immunoglobulin C1-set domain;Class I Histocompatibility antigen, domains alpha 1 and 2;MHC_I C-terminus;;>sp|P03989|1B27_HUMAN HLA	HLA class I histocompatibility antigen, B-37 alpha chain;HLA class I histocompatibility antigen, B-27 alpha chain;HLA class I histocompatibility antigen, B-40 alpha chain;HLA class I histocompatibility antigen, alpha chain E	HLA-B;HLA-E	16.3	40.456	7	2	0	1934100	0	0	0	0	0	0	0	0	0	1934100	1468700	0	642540	1444000	0	1037400	1336400	0	0
>sp|P18669|PGAM1_HUMAN Phosphoglycerate mutase 1 OS=Homo sapiens GN=PGAM1 PE=1 SV=2 XREF(PFAM)=Histidine phosphatase superfamily (branch 1);;>sp|P15259|PGAM2_HUMAN Phosphoglycerate mutase 2 OS=Homo sapiens GN=PGAM2 PE=1 SV=3 XREF(PFAM)=Histidine phosphatas	Phosphoglycerate mutase 1;Phosphoglycerate mutase 2	PGAM1;PGAM2	18.1	28.804	3	3	3	0	0	0	0	33998000	0	0	0	0	0	0	0	888190	0	35058000	0	0	1097800	0	0
>sp|P18859|ATP5J_HUMAN ATP synthase-coupling factor 6, mitochondrial OS=Homo sapiens GN=ATP5J PE=1 SV=1 XREF(PFAM)=Mitochondrial ATP synthase coupling factor 6;;>sp|P18859-2|ATP5J_HUMAN Isoform 2 of ATP synthase-coupling factor 6, mitochondrial OS=Homo sap	ATP synthase-coupling factor 6, mitochondrial	ATP5J	26.9	12.587	2	2	2	0	0	0	0	0	14018000	0	0	21262000	12653000	10961000	11729000	8306700	7766300	11586000	12161000	4135500	14402000	15336000	15972000
>sp|P19338|NUCL_HUMAN Nucleolin OS=Homo sapiens GN=NCL PE=1 SV=3 XREF(PFAM)=RNA recognition motif. (a.k.a. RRM, RBD, or RNP domain);	Nucleolin	NCL	37.9	76.613	33	33	33	71814000	87589000	161050000	173380000	232780000	283710000	340610000	306550000	320730000	696680000	35614000	63066000	79981000	75761000	266130000	279610000	371400000	408380000	222240000	938320000
>sp|P20020-6|AT2B1_HUMAN Isoform K of Plasma membrane calcium-transporting ATPase 1 OS=Homo sapiens GN=ATP2B1;>sp|P20020-3|AT2B1_HUMAN Isoform B of Plasma membrane calcium-transporting ATPase 1 OS=Homo sapiens GN=ATP2B1;>sp|P20020-4|AT2B1_HUMAN Isoform C o	Plasma membrane calcium-transporting ATPase 1	ATP2B1	34.6	130.62	37	37	20	162560000	154290000	157210000	159280000	140520000	157500000	156260000	171120000	163930000	148430000	168470000	153170000	108630000	112800000	162040000	144550000	135940000	218560000	143950000	147050000
>sp|P20618|PSB1_HUMAN Proteasome subunit beta type-1 OS=Homo sapiens GN=PSMB1 PE=1 SV=2 XREF(PFAM)=Proteasome subunit;	Proteasome subunit beta type-1	PSMB1	14.1	26.489	2	2	2	0	0	0	0	10443000	0	0	0	0	0	2063900	0	0	0	10769000	0	1995100	0	1819000	0
>sp|P20700|LMNB1_HUMAN Lamin-B1 OS=Homo sapiens GN=LMNB1 PE=1 SV=2 XREF(PFAM)=Intermediate filament protein;Lamin Tail Domain;;>tr|E9PBF6|E9PBF6_HUMAN Lamin-B1 OS=Homo sapiens GN=LMNB1 PE=2 SV=1 XREF(PFAM)=Intermediate filament protein;	Lamin-B1	LMNB1	28.3	66.408	22	21	18	56719000	64251000	61159000	56774000	61961000	67643000	58875000	64897000	58173000	65803000	60467000	71426000	45991000	44613000	74358000	57084000	59916000	102770000	46474000	93183000
>sp|P20962|PTMS_HUMAN Parathymosin OS=Homo sapiens GN=PTMS PE=1 SV=2 XREF(PFAM)=Prothymosin/parathymosin family;	Parathymosin	PTMS	11.8	11.53	1	1	1	0	0	0	0	0	0	0	966780	0	0	0	0	0	0	2344900	0	0	1263400	0	0
>sp|P21333-2|FLNA_HUMAN Isoform 2 of Filamin-A OS=Homo sapiens GN=FLNA;>sp|P21333|FLNA_HUMAN Filamin-A OS=Homo sapiens GN=FLNA PE=1 SV=4 XREF(PFAM)=Calponin homology (CH) domain;Filamin/ABP280 repeat;;>tr|Q5HY54|Q5HY54_HUMAN Filamin-A OS=Homo sapiens GN=FL	Filamin-A	FLNA	17.9	280.01	34	28	28	48971000	60075000	60270000	51687000	58785000	55195000	43935000	50626000	54003000	65061000	39380000	72316000	45769000	31933000	78556000	55288000	42885000	64066000	34397000	78249000
>sp|P21359-2|NF1_HUMAN Isoform 1 of Neurofibromin OS=Homo sapiens GN=NF1;>sp|P21359|NF1_HUMAN Neurofibromin OS=Homo sapiens GN=NF1 PE=1 SV=2 XREF(PFAM)=GTPase-activator protein for Ras-like GTPase;;>tr|H0Y465|H0Y465_HUMAN Neurofibromin truncated (Fragment)	Neurofibromin;Neurofibromin truncated	NF1	12.5	317.03	30	30	30	36989000	40613000	42900000	44178000	35710000	39960000	45104000	34663000	49472000	44421000	24822000	48239000	30147000	24302000	33211000	53574000	57511000	50382000	30004000	42635000
>sp|P21796|VDAC1_HUMAN Voltage-dependent anion-selective channel protein 1 OS=Homo sapiens GN=VDAC1 PE=1 SV=2 XREF(PFAM)=Eukaryotic porin;;>tr|C9JI87|C9JI87_HUMAN Voltage-dependent anion-selective channel protein 1 (Fragment) OS=Homo sapiens GN=VDAC1 PE=2	Voltage-dependent anion-selective channel protein 1	VDAC1	89.8	30.772	38	38	38	3089600000	3661400000	2864300000	3346500000	2948900000	3210000000	3462000000	3728300000	3372500000	3256900000	3261500000	3863300000	2335500000	2456700000	3397600000	2965200000	2350200000	4919400000	2841500000	4137200000
>sp|P21912|DHSB_HUMAN Succinate dehydrogenase [ubiquinone] iron-sulfur subunit, mitochondrial OS=Homo sapiens GN=SDHB PE=1 SV=3 XREF(PFAM)=2Fe-2S iron-sulfur cluster binding domain;	Succinate dehydrogenase [ubiquinone] iron-sulfur subunit, mitochondrial	SDHB	18.6	31.629	5	5	5	0	8387800	0	0	9369900	0	0	0	11065000	0	4602000	8771900	5116300	5390700	9616100	4163600	1620800	7648400	8526200	7419700
>sp|P21964-2|COMT_HUMAN Isoform Soluble of Catechol O-methyltransferase OS=Homo sapiens GN=COMT;>sp|P21964|COMT_HUMAN Catechol O-methyltransferase OS=Homo sapiens GN=COMT PE=1 SV=2 XREF(PFAM)=O-methyltransferase;;>tr|E7EMS6|E7EMS6_HUMAN Catechol O-methyltr	Catechol O-methyltransferase	COMT	17.2	24.449	2	2	2	0	0	0	0	0	0	0	0	0	2363700	0	0	0	0	3713400	0	0	0	0	2786000
>sp|P22102|PUR2_HUMAN Trifunctional purine biosynthetic protein adenosine-3 OS=Homo sapiens GN=GART PE=1 SV=1 XREF(PFAM)=AIR synthase related protein, N-terminal domain;AIR synthase related protein, C-terminal domain;Formyl transferase;Phosphoribosylglycin	Trifunctional purine biosynthetic protein adenosine-3;Phosphoribosylamine--glycine ligase;Phosphoribosylformylglycinamidine cyclo-ligase;Phosphoribosylglycinamide formyltransferase	GART	5.1	107.77	4	4	4	0	0	0	0	13262000	0	0	0	0	0	1161600	891220	698900	0	13676000	0	0	0	0	944580
>sp|P22314|UBA1_HUMAN Ubiquitin-like modifier-activating enzyme 1 OS=Homo sapiens GN=UBA1 PE=1 SV=3 XREF(PFAM)=ThiF family;Ubiquitin-activating enzyme e1 C-terminal domain;Ubiquitin-activating enzyme active site;Repeat in ubiquitin-activating (UBA) protei	Ubiquitin-like modifier-activating enzyme 1	UBA1	4.6	117.85	4	4	4	0	0	0	0	19968000	0	0	0	0	0	0	0	0	0	20591000	0	0	0	0	0
>sp|P22392-2|NDKB_HUMAN Isoform 3 of Nucleoside diphosphate kinase B OS=Homo sapiens GN=NME2;>tr|Q32Q12|Q32Q12_HUMAN Nucleoside diphosphate kinase OS=Homo sapiens GN=NME1-NME2 PE=2 SV=1 XREF(PFAM)=Nucleoside diphosphate kinase (_KINASE_-METABOLIC);;>sp|P22	Nucleoside diphosphate kinase;Nucleoside diphosphate kinase B;Nucleoside diphosphate kinase A;Putative nucleoside diphosphate kinase	NME1-NME2;NME2;NME1;NME2P1	57.3	30.137	9	9	9	68877000	68592000	79740000	61128000	168500000	71966000	67559000	77877000	62306000	71123000	69994000	77891000	60377000	43945000	180600000	59838000	35264000	129940000	50786000	87743000
>sp|P22626|ROA2_HUMAN Heterogeneous nuclear ribonucleoproteins A2/B1 OS=Homo sapiens GN=HNRNPA2B1 PE=1 SV=2 XREF(PFAM)=RNA recognition motif. (a.k.a. RRM, RBD, or RNP domain);;>sp|P22626-2|ROA2_HUMAN Isoform A2 of Heterogeneous nuclear ribonucleoproteins A	Heterogeneous nuclear ribonucleoproteins A2/B1	HNRNPA2B1	33.7	37.429	11	11	11	0	7636800	4743400	9050600	24214000	15554000	20576000	18540000	27107000	44432000	0	1073600	1804400	3715700	21754000	11944000	18368000	27352000	21752000	74508000
>sp|P22695|QCR2_HUMAN Cytochrome b-c1 complex subunit 2, mitochondrial OS=Homo sapiens GN=UQCRC2 PE=1 SV=3 XREF(PFAM)=Insulinase (Peptidase family M16);Peptidase M16 inactive domain;;>tr|H3BRG4|H3BRG4_HUMAN Cytochrome b-c1 complex subunit 2, mitochondrial	Cytochrome b-c1 complex subunit 2, mitochondrial	UQCRC2	28.7	48.442	9	9	9	64613000	61750000	71968000	58956000	50556000	65662000	63229000	72114000	63005000	72150000	58770000	72575000	49651000	46205000	42912000	50921000	44491000	96897000	57922000	94508000
>sp|P22830|HEMH_HUMAN Ferrochelatase, mitochondrial OS=Homo sapiens GN=FECH PE=1 SV=2 XREF(PFAM)=Ferrochelatase;;>sp|P22830-2|HEMH_HUMAN Isoform 2 of Ferrochelatase, mitochondrial OS=Homo sapiens GN=FECH;>tr|K7ELX4|K7ELX4_HUMAN Ferrochelatase, mitochondria	Ferrochelatase, mitochondrial	FECH	62.4	47.862	28	28	28	3262500000	3118700000	3100000000	3191300000	3090500000	3316100000	3457800000	3230600000	3146000000	2054300000	3273500000	3396700000	2350600000	2309200000	3664500000	2933800000	3041500000	4891200000	2608700000	2034900000
>sp|P23246|SFPQ_HUMAN Splicing factor, proline- and glutamine-rich OS=Homo sapiens GN=SFPQ PE=1 SV=2 XREF(PFAM)=NOPS (NUC059) domain;RNA recognition motif. (a.k.a. RRM, RBD, or RNP domain);;>sp|P23246-2|SFPQ_HUMAN Isoform Short of Splicing factor, proline-	Splicing factor, proline- and glutamine-rich	SFPQ	13	76.149	7	7	7	0	0	0	0	20029000	0	0	3168300	2624800	7269000	1217900	1967900	0	0	23867000	1112800	775770	3875200	1322300	6191500
>sp|Q9NRH3|TBG2_HUMAN Tubulin gamma-2 chain OS=Homo sapiens GN=TUBG2 PE=1 SV=1 XREF(PFAM)=Tubulin/FtsZ family, GTPase domain;Tubulin C-terminal domain;;>sp|P23258|TBG1_HUMAN Tubulin gamma-1 chain OS=Homo sapiens GN=TUBG1 PE=1 SV=2 XREF(PFAM)=Tubulin/FtsZ f	Tubulin gamma-2 chain;Tubulin gamma-1 chain;Tubulin gamma chain	TUBG2;TUBG1	6.9	51.091	3	3	3	0	0	0	0	0	3133900	2499100	0	0	2879500	538220	2413900	3729500	2221100	1919700	2702100	2119100	3251600	2126300	3386500
>sp|P23284|PPIB_HUMAN Peptidyl-prolyl cis-trans isomerase B OS=Homo sapiens GN=PPIB PE=1 SV=2 XREF(PFAM)=Cyclophilin type peptidyl-prolyl cis-trans isomerase/CLD;	Peptidyl-prolyl cis-trans isomerase B	PPIB	17.6	23.742	4	4	4	0	5794400	0	6704400	27307000	0	0	10239000	0	7809300	781780	5319000	4429900	1930400	35219000	2666500	303350	13902000	0	6230300
>sp|P23381-2|SYWC_HUMAN Isoform 2 of Tryptophan--tRNA ligase, cytoplasmic OS=Homo sapiens GN=WARS;>sp|P23381|SYWC_HUMAN Tryptophan--tRNA ligase, cytoplasmic OS=Homo sapiens GN=WARS PE=1 SV=2 XREF(PFAM)=tRNA synthetases class I (W and Y);WHEP-TRS domain;	Tryptophan--tRNA ligase, cytoplasmic;T1-TrpRS;T2-TrpRS	WARS	17.7	48.179	5	5	5	0	0	0	0	21823000	0	0	0	0	0	0	0	0	0	22504000	0	0	0	0	0
>sp|P23396|RS3_HUMAN 40S ribosomal protein S3 OS=Homo sapiens GN=RPS3 PE=1 SV=2 XREF(PFAM)=KH domain;Ribosomal protein S3, C-terminal domain;;>sp|P23396-2|RS3_HUMAN Isoform 2 of 40S ribosomal protein S3 OS=Homo sapiens GN=RPS3;>tr|E9PL09|E9PL09_HUMAN 40S r	40S ribosomal protein S3	RPS3	67.1	26.688	14	14	14	26660000	19643000	14419000	19912000	41966000	24292000	31355000	30813000	31959000	60801000	19454000	25808000	11648000	20058000	56575000	20722000	17010000	51129000	25447000	90073000
>sp|P23458|JAK1_HUMAN Tyrosine-protein kinase JAK1 OS=Homo sapiens GN=JAK1 PE=1 SV=2 XREF(PFAM)=Protein tyrosine kinase (_KINASE_-PROTEIN);	Tyrosine-protein kinase JAK1	JAK1	8.1	133.28	10	8	8	10403000	14831000	14834000	13323000	11664000	13681000	10153000	9829200	6140100	10091000	10397000	18975000	11221000	14115000	11722000	12227000	9773400	7647000	981410	9126300	x	3138.63	0.877782	2755.03
>sp|P23526|SAHH_HUMAN Adenosylhomocysteinase OS=Homo sapiens GN=AHCY PE=1 SV=4 XREF(PFAM)=S-adenosyl-L-homocysteine hydrolase;S-adenosyl-L-homocysteine hydrolase, NAD binding domain;;>sp|P23526-2|SAHH_HUMAN Isoform 2 of Adenosylhomocysteinase OS=Homo sapie	Adenosylhomocysteinase	AHCY	11.6	47.716	5	5	5	0	0	0	0	10665000	0	0	0	0	0	2043900	1794800	1710100	1133300	10997000	1376900	1732200	693730	1788400	2618500
>sp|P23528|COF1_HUMAN Cofilin-1 OS=Homo sapiens GN=CFL1 PE=1 SV=3 XREF(PFAM)=Cofilin/tropomyosin-type actin-binding protein;;>tr|G3V1A4|G3V1A4_HUMAN Cofilin 1 (Non-muscle), isoform CRA_a OS=Homo sapiens GN=CFL1 PE=4 SV=1 XREF(PFAM)=Cofilin/tropomyosin-type	Cofilin-1	CFL1	37.3	18.502	5	5	5	0	10849000	11554000	0	92009000	6487900	8318000	10423000	0	18114000	0	14485000	9484500	2289500	89251000	4969200	9248100	17001000	1786700	17483000
>sp|P23634-5|AT2B4_HUMAN Isoform ZK of Plasma membrane calcium-transporting ATPase 4 OS=Homo sapiens GN=ATP2B4;>sp|P23634-4|AT2B4_HUMAN Isoform XK of Plasma membrane calcium-transporting ATPase 4 OS=Homo sapiens GN=ATP2B4;>sp|P23634-3|AT2B4_HUMAN Isoform Z	Plasma membrane calcium-transporting ATPase 4	ATP2B4	16	124.01	16	2	2	2141200	0	0	0	0	0	0	0	0	0	2141200	2396500	1561400	1740900	1671600	1400500	0	2159000	0	0
>sp|P24390|ERD21_HUMAN ER lumen protein retaining receptor 1 OS=Homo sapiens GN=KDELR1 PE=1 SV=1 XREF(PFAM)=ER lumen protein retaining receptor;;>tr|Q8NBW7|Q8NBW7_HUMAN ER lumen protein retaining receptor OS=Homo sapiens GN=KDELR1 PE=2 SV=1 XREF(PFAM)=ER l	ER lumen protein retaining receptor 1;ER lumen protein retaining receptor	KDELR1	20.8	24.542	4	2	2	141570000	151720000	168840000	140450000	99461000	114330000	123860000	174140000	143560000	104340000	153780000	156860000	126100000	111260000	68789000	107420000	63554000	248800000	123550000	137300000
[truncated: 779 more rows]

## Sheet: Kinobeads
Selectivity profiling of Dasatinib, using Kinobeads gamma
Protein information					Peptide information			label free quantified (LFQ) intensities										Raw intensities										Analysis
								Kinobeads										Kinobeads											Kinobeads _ Dasatinib target
[truncated: 1,411 more rows]
