# Supplementary material for: Identification of molecular targets for the targeted treatment of gastric cancer using dasatinib
Source: Oncotarget. 2020 Feb 4;11(5):535–49. doi: 10.18632/oncotarget.27462 (PMC7007292; doi:10.18632/oncotarget.27462)
Supplement: Supplementary file 5 [file oncotarget-11-535-s005.xlsx]

## Sheet: Legend
Supplementary Table 2: Expression of different kinases in patient tumor samples
"Sample Classification"
	Column	Description
	Localization	Region of the biopsy
	Subtype	Histological subtype according to Lauren classification
	TNM	Classification of Malignat Tumors
	M	Presence (1) or absence (0) of metastasis
	H.pylori urease	Test for infection with H.Pylori
	H. Pylori CagA	Test for virulence factor CagA of H. Pylori
	EBV	Test for Epstein-Barr virus infection
"Protein Expression"
	Column	Description
	RQ mRNA	quantitative levels of messenger RNA
	WB	Protein expression valued derived from Western Blot analysis

## Sheet: Sample Classification
Classification of GC patient tumor samples used in this study
N	Sex	Age	Localization	Subtype	TNM	M	H.pylori urease	H. Pylori CagA	EBV
1	male	88	Cardia	Diffuse	T1N1M0	0	positive	positive	negative
2	male	41	body	Diffuse	T1N0M0	0	negative	negative	positive
3	male	30	cardia	Intestinal	T1N1M0	0	positive	positive	negative
4	male	63	body	Diffuse	T1N1M0	0	positive	positive	negative
5	female	53	body	Intestinal	T1N0M0	0	positive	positive	positive
6	female	51	antrum	Intestinal	T1N0M0	0	positive	positive	negative
7	male	46	Cardia	Diffuse	T1N0M0	0	positive	positive	negative
8	male	48	antrum	Diffuse	T1N0M0	0	positive	positive	negative
9	male	33	fundus	Diffuse	T1N1M0	0	negative	negative	negative
10	male	46	Antrum	Diffuse	T1N1M0	0	positive	positive	negative
11	female	32	Cardia	Intestinal	T1N1M0	0	positive	positive	negative
12	female	51	fundus	Diffuse	T1N1M0	0	positive	negative	negative
13	male	56	antrum	Diffuse	T1N1M0	0	negative	negative	negative
14	female	40	Cardia	Intestinal	T1N1M1	1	positive	positive	positive
15	male	31	body	Diffuse	T1N1M1	1	positive	positive	negative
16	female	37	body	Intestinal	T1N1M1	1	positive	negative	negative
17	female	34	Cardia	Diffuse	T1N1M1	1	positive	negative	negative
18	female	57	Cardia	Diffuse	T1N1M1	1	positive	negative	negative
19	male	60	antrum	Diffuse	T1N1M1	1	positive	positive	negative
20	female	61	body	Diffuse	T1N1M1	1	positive	negative	negative
21	male	85	antrum	Intestinal	T2N0M0	0	positive	positive	negative
22	male	29	cardia	Intestinal	T2N0M0	0	positive	positive	negative
23	female	35	Cardia	Diffuse	T2N0M0	0	positive	negative	negative
24	female	60	body	Diffuse	T2N0M0	0	positive	positive	negative
25	male	28	Antrum	Diffuse	T2N0M0	0	positive	positive	negative
26	female	39	cardia	Intestinal	T2N0M0	0	positive	positive	negative
27	male	64	antrum	Diffuse	T2N0M0	0	positive	positive	positive
28	female	65	Cardia	Diffuse	T2N0M0	0	positive	positive	negative
29	female	81	fundus	Intestinal	T2N1M0	0	positive	negative	negative
30	female	52	antrum	Diffuse	T2N1M0	0	positive	positive	negative
31	male	67	fundus	Diffuse	T2N1M0	0	positive	negative	negative
32	male	35	Cardia	Intestinal	T2N1M0	0	positive	negative	negative
33	male	46	Cardia	Diffuse	T2N1M0	0	positive	positive	negative
34	female	65	cardia	Intestinal	T2N1M0	0	positive	positive	negative
35	male	57	Cardia	Intestinal	T2N1M0	0	positive	negative	negative
36	male	66	Cardia	Diffuse	T2N1M0	0	negative	negative	negative
37	male	68	Cardia	Diffuse	T2N1M0	0	positive	negative	negative
38	male	69	antrum	Diffuse	T2N1M0	0	positive	positive	negative
39	male	74	antrum	Diffuse	T2N1M1	1	negative	negative	negative
40	female	49	antrum	Intestinal	T2N1M1	1	positive	positive	negative
41	male	59	body	Diffuse	T2N1M1	1	positive	negative	negative
42	male	36	Cardia	Intestinal	T2N1M1	1	positive	positive	negative
43	male	65	Cardia	Intestinal	T2N1M1	1	positive	negative	negative
44	male	70	antrum	Diffuse	T2N1M1	1	positive	positive	positive
45	female	71	antrum	Diffuse	T2N1M1	1	positive	positive	negative
46	male	72	fundus	Diffuse	T2N1M1	1	negative	negative	negative
47	female	38	Cardia	Intestinal	T2N2M0	0	positive	positive	negative
48	female	50	antrum	Intestinal	T2N2M0	0	positive	negative	negative
49	male	76	Cardia	Intestinal	T2N2M0	0	positive	positive	positive
50	male	73	body	Diffuse	T2N2M0	0	negative	negative	positive
51	female	75	Cardia	Diffuse	T2N2M0	0	positive	positive	positive
52	female	62	Cardia	Intestinal	T2N2M1	1	positive	negative	negative
53	male	44	antrum	Diffuse	T2N2M1	1	positive	positive	negative
54	male	38	Cardia	Diffuse	T2N2M1	1	positive	positive	negative
55	female	56	Cardia	Diffuse	T2N2M1	1	negative	negative	negative
56	male	45	Antrum	Diffuse	T2N2M1	1	positive	negative	negative
57	female	76	Cardia	Diffuse	T2N2M1	1	positive	positive	negative
58	female	77	fundus	Diffuse	T2N2M1	1	positive	positive	negative
59	male	78	Cardia	Diffuse	T2N2M1	1	positive	negative	positive
60	female	37	fundus	Diffuse	T2N3M0	0	positive	positive	negative
61	male	47	antrum	Intestinal	T2N3M0	0	positive	positive	positive
62	male	75	Cardia	Intestinal	T2N3M0	0	positive	positive	negative
63	male	79	Cardia	Diffuse	T2N3M0	0	positive	negative	negative
64	male	80	body	Diffuse	T2N3M0	0	positive	positive	negative
65	male	36	Cardia	Intestinal	T2N3M1	1	positive	negative	positive
66	male	76	Antrum	Diffuse	T2N3M1	1	positive	positive	negative
67	female	82	antrum	Diffuse	T2N3M1	1	positive	positive	negative
68	male	58	antrum	Intestinal	T3N0M0	0	positive	positive	negative
69	male	43	antrum	Diffuse	T3N0M0	0	positive	positive	negative
70	male	87	Cardia	Diffuse	T3N0M0	0	positive	positive	negative
71	male	39	antrum	Diffuse	T3N0M0	0	positive	positive	positive
72	male	78	Cardia	Diffuse	T3N0M0	0	negative	negative	negative
73	male	75	Cardia	Diffuse	T3N0M0	0	positive	negative	negative
74	male	51	Antrum	Intestinal	T3N0M0	0	positive	negative	negative
75	male	83	body	Diffuse	T3N0M0	0	positive	positive	negative
76	male	84	cardia	Diffuse	T3N0M0	0	positive	positive	negative
77	male	49	cardia	Diffuse	T3N0M0	0	positive	positive	negative
78	female	55	body	Diffuse	T3N1M0	0	positive	negative	negative
79	female	41	Cardia	Intestinal	T3N1M0	0	positive	positive	negative
80	female	86	Cardia	Intestinal	T3N1M0	0	positive	positive	positive
81	female	36	Cardia	Intestinal	T3N1M0	0	negative	negative	negative
82	male	68	cardia	Diffuse	T3N1M0	0	positive	positive	positive
83	female	70	cardia	Intestinal	T3N1M0	0	positive	positive	negative
84	female	61	Antrum	Diffuse	T3N1M0	0	positive	negative	negative
85	male	72	Cardia	Diffuse	T3N1M0	0	positive	negative	negative
86	male	82	Cardia	Intestinal	T3N1M0	0	positive	positive	negative
87	male	89	Antrum/body/fundus	Intestinal	T3N1M0	0	positive	positive	negative
88	male	72	Antrum	Intestinal	T3N1M0	0	positive	negative	negative
89	male	71	Antrum	Intestinal	T3N1M0	0	positive	negative	negative
90	male	79	Cardia	Intestinal	T3N1M0	0	positive	negative	negative
91	female	50	body	Intestinal	T3N1M0	0	positive	negative	negative
92	female	50	antrum	Intestinal	T3N1M0	0	positive	negative	negative
93	male	52	antrum	Intestinal	T3N1M0	0	positive	positive	negative
94	female	58	Cardia	Diffuse	T3N1M0	0	positive	negative	negative
95	male	59	antrum	Intestinal	T3N1M0	0	positive	positive	negative
96	male	54	body	Diffuse	T3N1M1	1	positive	positive	negative
97	male	85	body	Diffuse	T3N1M1	1	positive	positive	negative
98	female	45	body	Intestinal	T3N1M1	1	positive	positive	positive
99	male	48	body	Intestinal	T3N1M1	1	positive	positive	negative
100	male	70	cardia	Intestinal	T3N1M1	1	positive	positive	negative
101	female	71	fundus	Intestinal	T3N1M1	1	positive	negative	negative
102	male	75	fundus	Diffuse	T3N1M1	1	positive	positive	negative
103	female	77	Antrum	Diffuse	T3N1M1	1	positive	positive	negative
104	female	61	antrum	Intestinal	T3N1M1	1	positive	positive	negative
105	male	76	Antrum	Intestinal	T3N1M1	1	positive	positive	negative
106	male	79	Antrum	Intestinal	T3N1M1	1	positive	positive	negative
107	male	52	antrum	Intestinal	T3N1M1	1	positive	positive	positive
108	female	53	antrum	Intestinal	T3N1M1	1	positive	negative	negative
109	female	53	body	Intestinal	T3N1M1	1	positive	positive	positive
110	male	60	antrum	Intestinal	T3N1M1	1	positive	positive	positive
111	female	61	antrum	Diffuse	T3N1M1	1	positive	negative	negative
112	female	62	body	Intestinal	T3N1M1	1	positive	positive	positive
113	male	53	antrum	Intestinal	T3N2M0	0	positive	positive	positive
114	male	74	antrum	Intestinal	T3N2M0	0	positive	positive	negative
115	male	48	body	Diffuse	T3N2M0	0	positive	positive	negative
116	female	45	body	Diffuse	T3N2M0	0	negative	negative	negative
117	male	67	Antrum	Intestinal	T3N2M0	0	positive	positive	negative
118	female	54	fundus	Intestinal	T3N2M0	0	positive	negative	negative
119	male	55	fundus	Intestinal	T3N2M0	0	negative	negative	negative
120	female	63	fundus	Intestinal	T3N2M0	0	positive	negative	negative
121	male	64	body	Diffuse	T3N2M0	0	negative	negative	negative
122	female	52	Cardia	Intestinal	T3N2M1	1	positive	positive	negative
123	male	58	body	Diffuse	T3N2M1	1	positive	positive	negative
124	female	39	body	Intestinal	T3N2M1	1	positive	positive	negative
125	male	48	antrum	Diffuse	T3N2M1	1	positive	negative	positive
126	male	54	fundus	Diffuse	T3N2M1	1	positive	negative	negative
127	female	68	cardia	Intestinal	T3N2M1	1	positive	negative	negative
128	female	48	Antrum	Diffuse	T3N2M1	1	negative	negative	negative
129	male	60	Antrum	Diffuse	T3N2M1	1	positive	negative	negative
130	male	66	Antrum	Diffuse	T3N2M1	1	positive	positive	negative
131	male	68	Cardia	Diffuse	T3N2M1	1	positive	positive	negative
132	male	73	Antrum	Intestinal	T3N2M1	1	negative	negative	negative
133	male	64	body	Intestinal	T3N2M1	1	positive	positive	negative
134	male	63	Cardia	Intestinal	T3N2M1	1	positive	positive	negative
135	female	55	fundus	Intestinal	T3N2M1	1	negative	negative	negative
136	male	55	Cardia	Intestinal	T3N2M1	1	positive	positive	negative
137	female	65	fundus	Intestinal	T3N2M1	1	negative	negative	negative
138	male	66	Cardia	Intestinal	T3N2M1	1	positive	positive	positive
139	male	35	Cardia	Intestinal	T3N3M0	0	positive	negative	negative
140	male	42	antrum	Diffuse	T3N3M0	0	positive	positive	negative
141	female	51	antrum	Diffuse	T3N3M0	0	positive	positive	negative
142	male	58	body	Intestinal	T3N3M0	0	positive	positive	negative
143	male	58	antrum	Intestinal	T3N3M0	0	positive	positive	negative
144	male	67	body	Diffuse	T3N3M0	0	positive	positive	negative
145	male	68	antrum	Intestinal	T3N3M0	0	positive	positive	negative
146	male	50	Cardia	Diffuse	T3N3M1	1	negative	negative	negative
147	male	55	fundus	Intestinal	T3N3M1	1	positive	positive	negative
148	male	54	fundus	Intestinal	T3N3M1	1	positive	positive	negative
149	female	56	fundus	Intestinal	T3N3M1	1	positive	negative	negative
150	female	56	Cardia	Diffuse	T3N3M1	1	positive	positive	negative
151	female	71	antrum	intestinal	T3N3M1	1	positive	positive	positive
152	male	86	Antrum	Intestinal	T3N3M1	1	positive	positive	negative
153	male	73	body	Intestinal	T3N3M1	1	positive	positive	positive
154	male	59	body	Intestinal	T3N3M1	1	positive	positive	negative
155	male	62	fundus	Intestinal	T3N3M1	1	positive	positive	negative
156	male	69	body	Diffuse	T3N3M1	1	positive	positive	negative
157	male	70	fundus	Intestinal	T3N3M1	1	positive	positive	negative
158	male	34	body	Diffuse	T4N1M0	0	positive	positive	negative
159	female	83	fundus	Intestinal	T4N1M0	0	positive	positive	negative
160	female	62	antrum	Intestinal	T4N1M0	0	positive	positive	negative
161	female	71	Cardia	Diffuse	T4N1M0	0	positive	positive	negative
162	male	49	Cardia	Diffuse	T4N1M1	1	positive	negative	negative
163	female	33	antrum	Diffuse	T4N1M1	1	positive	positive	negative
164	female	40	antrum	Diffuse	T4N1M1	1	positive	negative	negative
165	male	62	fundus	Diffuse	T4N1M1	1	negative	negative	negative
166	male	57	antrum	Diffuse	T4N1M1	1	positive	positive	positive
167	male	57	antrum	Diffuse	T4N1M1	1	positive	positive	negative
168	female	59	Cardia	Diffuse	T4N1M1	1	positive	positive	positive
169	female	64	Cardia	Intestinal	T4N1M1	1	positive	positive	negative
170	male	61	Antrum	Intestinal	T4N1M1	1	positive	positive	negative
171	female	67	antrum	intestinal	T4N1M1	1	positive	positive	negative
172	male	74	antrum	Intestinal	T4N1M1	1	positive	positive	negative
173	male	74	antrum	Intestinal	T4N1M1	1	positive	positive	negative
174	female	81	Cardia	Intestinal	T4N1M1	1	positive	positive	negative
175	female	72	antrum	intestinal	T4N1M1	1	positive	positive	negative
176	male	73	antrum	Diffuse	T4N1M1	1	positive	positive	negative
177	male	47	antrum	Intestinal	T4N2M0	0	positive	positive	negative
178	female	81	fundus	Diffuse	T4N2M0	0	negative	negative	negative
179	male	63	fundus	Intestinal	T4N2M0	0	positive	negative	negative
180	male	63	fundus	Intestinal	T4N2M0	0	positive	positive	negative
181	male	80	fundus	Intestinal	T4N2M0	0	positive	positive	negative
182	male	83	Cardia	Intestinal	T4N2M0	0	positive	positive	negative
183	female	77	Cardia	Diffuse	T4N2M0	0	negative	negative	negative
184	male	78	Cardia	Diffuse	T4N2M0	0	positive	positive	negative
185	male	73	Cardia	Intestinal	T4N2M0	0	positive	positive	negative
186	male	81	Cardia	Intestinal	T4N2M0	0	positive	positive	negative
187	male	85	Cardia	Intestinal	T4N2M0	0	positive	positive	negative
188	male	44	antrum	Diffuse	T4N2M1	1	positive	positive	positive
189	male	88	Cardia	Diffuse	T4N2M1	1	positive	positive	negative
190	female	69	Cardia	Diffuse	T4N2M1	1	positive	negative	negative
191	male	70	Cardia	Diffuse	T4N2M1	1	positive	negative	negative
192	male	69	cardia	Intestinal	T4N2M1	1	positive	positive	positive
193	female	64	Antrum	Intestinal	T4N2M1	1	positive	positive	negative
194	female	85	Cardia	Intestinal	T4N2M1	1	positive	positive	positive
195	female	86	body	Intestinal	T4N2M1	1	positive	positive	positive
196	female	43	antrum	Intestinal	T4N3M0	0	positive	positive	negative
197	female	55	fundus	Intestinal	T4N3M0	0	positive	negative	negative
198	female	78	fundus	Diffuse	T4N3M0	0	positive	positive	negative
199	male	65	body	Intestinal	T4N3M0	0	positive	positive	positive
200	male	87	fundus	Intestinal	T4N3M0	0	positive	negative	negative
201	male	88	body	Intestinal	T4N3M0	0	positive	negative	negative
202	male	42	fundus	Intestinal	T4N3M1	1	negative	negative	negative
203	male	80	Cardia	Diffuse	T4N3M1	1	positive	positive	positive
204	male	66	body	Diffuse	T4N3M1	1	positive	positive	negative
205	male	84	Antrum	Intestinal	T4N3M1	1	positive	positive	positive
206	female	73	Antrum	Intestinal	T4N3M1	1	positive	negative	negative
207	male	88	fundus	Intestinal	T4N3M1	1	negative	negative	negative

## Sheet:  Expression Data
Expression level of mRNA and protein of FRK, DDR1, SIK2, SCR and LYN for GC patients
N	FRK		DDR1		SIK2		SRC		LYN
	RQ mRNA	WB	RQ mRNA	WB	RQ mRNA	WB	RQ mRNA	WB	RQ mRNA	WB
1	1.16341	1.1208	1.20128	1.16225	1.39609	1.1669	1.07	0.88	0.89	0.89
2	1.15555	1.1252	1.24032	1.1544	1.38666	1.15902	0.98	0.68	1.01	1.18
3	1.27252	1.18451	1.27031	1.2	1.52702	1.27634	1.24	1	0.89	0.9
4	1.2506	1.17856	1.26713	1.24935	1.50072	1.25435
5	1.1477	1.12628	1.12782	1.09903	1.37724	1.15114	0.89	1.08	0.99	0.89
6	1.13897	1.11674	1.46341	1.03463	1.36676	1.14238	0.79	0.89	0.87	1.05
7	1.147	1.1147	1.12747	1	1.3764	1.15044
8	1.39927	1.2541	1.15475	1.11802	1.56273	1.40347
9	1.44697	1.16228	1.24824	1.15613	1.60987	1.45131	0.89	1.15	0.89	0.75
10	1.49062	1.29108	1.19761	1.19101	1.67587	1.49509	0.94	1	0.94	1.08
11	1.55173	1.14969	1.20646	1.01	1.34012	1.19	1.01	0.87	1.03	1.08
12	1.24086	1.16129	1.2475	1.02	1.58064	1.24458
13	1.46356	1.16382	1.25021	1.043	1.38663	1.32159
14	1.73329	1.6085	1.56586	1.03824	1.73156	1.56516	2.41	1.77	1.17	1.08
15	1.79838	1.21932	1.41441	1.07723	1.79658	1.62394	2.06	1.88	1.21	1.15
16	1.53648	1.42585	1.65399	1.03515	1.53494	1.38744	1.76	1.66	1.13	1
17	1.958	1.82251	1.42282	1.17284	1.54682	1.37647	1.46	1.22	1.19	0.82
18	1.746	1.62029	1.57953	1.04585	1.37934	1.22744
19	1.9206	1.78232	1.67487	1.15044	1.51727	1.35018
20	1.2079	1.05448	1.83202	1.32253	1.76632	1.55215
21	1.13014	1.1	1.50225	1.05061	1.47031	1.02052	1.18	0.97	1.11	0.79
22	1.252	1.17219	1.55975	1.28824	1.55538	1.4031	0.76	1.11	1.23	0.8
23	1.22922	1.19062	1.45115	1.19587	1.50099	1.12155	0.86	1.33	1.02	0.64
24	1.39711	1.19012	1.44535	1.19037	1.65083	1.16821	0.89	1.33	1.06	1.04
25	1.17854	1.10089	1.53022	1.20988	1.16676	1.1	0.91	1.02	0.97	1.06
26	1.39711	1.19012	1.44534	1.19037	1.26143	1.1682	0.88	1.29	1.09	1.14
27	1.17779	1.10019	1.57622	1.20911	1.52995	1.41688
28	1.18446	1.10638	1.58332	1.21591	1.53861	1.42491
29	1.2617	1.14509	1.62825	1.25845	1.51404	1.5	1.29	1.12	1.29	0.86
30	1.34	1.1982	1.69906	1.31682	1.608	1	1.04	1.22	1.22	0.78
31	1.27583	1.16048	1.66156	1.27537	1.53099	1.02	1.18	1.23	1.07	0.67
32	1.47883	1.10116	1.77343	1.21017	1.4146	1.18237	0.94	1.08	1.23	0.91
33	1.44868	1.19732	1.78886	1.06952	1.37842	1.15213	1.18	1.24	1.15	1.09
34	1.47864	1.10098	1.71344	1.20997	1.41437	1.18218	1.3	1.44	1.05	1.12
35	1.20871	1.12888	1.6095	1.24064	1.45045	1.21234	1.27	1.3	1.11	0.98
36	1.24014	1.15085	1.63498	1.26478	1.48816	1.24386
37	1.47214	1.19949	1.78344	1.09345	1.40657	1.17566
38	1.46978	1.19928	1.70973	1.09104	1.63758	1.17329
39	2.58886	2.3817	1.87711	1.51849	1.42982	1.27585	1.82	1.79	1.17	0.99
40	2.746	2.62029	1.87953	1.7807	1.57123	1.40204	2	1.41	1.35	1.21
41	2.99044	2.84713	1.86885	1.02999	1.59235	1.58323	2.28	2.01	1.37	0.75
42	2.617	2.50058	1.94067	1.64913	1.2936	1.29	1.03	1	0.94	1.08
43	2.02536	2.01	1.8988	1.79895	1.62029	1.6	2.32	1.79	1.41	1.21
44	2.04282	2.036	1.99116	1.69697	1.63426	1.64038
45	2.13885	2.002	1.82925	1.18135	1.28331	1.2
46	2.42694	2.2522	1.81252	1.47517	1.45616	1
47	1.26585	1.17471	1.62208	1.291	1.51902	1.14306	1.45	1.02	1.14	1
48	1.32028	1.22522	1.75039	1.34652	1.58433	1.06018	1.32	1.44	1.26	0.97
49	1.4379	1.10328	1.79806	1.21251	1.40925	1.04303	1.23	1.31	1.12	1.25
50	1.41748	1.10819	1.8	1.21791	1.43301	1.05892
51	1.47767	1.1992	1.65222	1.31792	1.41881	1.16256
52	2.4444	2.3329	2.06163	1.56386	1.41775	1.532	2.8	2.45	1.77	1.24
53	2.78965	2.6608	2.92652	2.82521	1.57489	1.43709	2.05	1.33	1.66	1.24
54	2.71981	2.59598	2.98	2.75399	1.51343	1.38101	1.97	1.54	1.42	1.05
55	2.99917	2.85523	2.15207	2.0389	1.75927	1.60533	2.29	0.98	1.56	1.43
56	2.1825	2.02536	2.06	2.064	1.26585	1.111	2.5	2.33	1.61	1.36
57	2.89829	2.76161	2.04347	2.13601	1.6705	1.52433
58	2.79925	2.66971	2.93686	2.83501	1.58334	1.4448
59	2.96425	2.82282	2.11448	2.00328	1.72854	1.57729
60	1.5315	1.25572	1.85664	1.38004	1.33962	1.08658	1.55	1.22	1.3	1.13
61	1.4841	1.4281	1.85659	1.56948	1.75124	1.19173	1.7	1.68	1.45	1.04
62	1.696	1.23142	1.82845	1.35333	1.56581	1.06555	1.52	1.24	1.23	0.95
63	1.54338	1.43226	1.86142	1.57405	1.82119	1.23933
64	1.5864	1.13369	1.81508	1.24592	1.43203	1.31104
65	2.20869	2.04966	2.37761	2.25258	1.50191	1.33184	2.53	1.88	1.74	1.23
66	2.69362	2.49968	2.28058	1.74715	1.83166	1.62425	1.94	1.73	1.78	1.71
67	2.23052	2.05449	2.38321	2.25788	1.51675	1.345
68	1.13887	1.10714	1.71832	1.05951	1.79941	1.23032	1.19	1.08	1	1.09
69	1.39865	1.1	1.76194	1.00609	1.55865	1.06571	1.13	1.18	1.02	0.89
70	1.16506	1.1009	1.74652	1.08622	1.84079	1.25861	1.22	1.36	0.99	0.9
71	1.19418	1.1082	1.78551	1.21791	1.88681	1.29008	1.01	1.3	0.88	0.98
72	1.30089	1.20723	1.40038	1.32674	1.40496	1.4	0.85	1.12	0.8	0.37
73	1.1906	1.10487	1.78165	1.21425	1.4049	1.2862	0.95	1.13	0.89	1.17
74	1.30089	1.20723	1.81324	1.32674	1.53505	1.40535	0.99	1.2	0.87	1.03
75	1.16681	1.15968	1.0288	1.08801	1.37683	1.2605
76	1.39709	1.18016	1.76899	1.297	1.64857	1.50928
77	1.26096	1.17017	1.7574	1.28602	1.48793	1.36222
78	1.6416	1.1522	1.93366	1.26627	1.46509	1.3413	1.09	1.21	0.9	0.98
79	1.661	1.17021	1.93574	1.28606	1.48798	1.36226	1.17	1.09	0.94	0.78
80	1.32997	1.23422	1.94317	1.3564	1.56937	1.43677	1.23	0.95	1.15	0.87
81	1.60388	1.1172	1.92959	1.2278	1.42057	1.30055	1.29	0.88	1.26	1.11
82	1.67179	1.18022	1.93691	1.29706	1.50071	1.37391	1.21	1.34	1.01	1.1
83	1.67184	1.18027	1.93691	1.29712	1.50078	1.37397	1.32	1.11	0.94	1.16
84	1.67476	1.19017	1.93806	1.308	1.50421	1.37712	1.26	1.27	1.05	0.86
85	1.68148	1.18922	1.93795	1.30695	1.51215	1.38439	1.07	1.05	0.77	0.66
86	1.76691	1.10649	1.92835	1.21604	1.40696	1.28809	1.22	1.44	0.77	1.15
87	1.37	1.18919	1.93795	1.30692	1.6166	1.48001	1.69	1.68	1.23	0.85
88	1.67458	1.18281	1.93721	1.29991	1.504	1.37693	1.46	1.23	1	1.09
89	1.67855	1.19369	1.93847	1.31187	1.50869	1.38122	1.35	1.22	1.18	1.15
90	1.38807	1.28813	1.94942	1.41565	1.63792	1.49953	1.59	1.45	1.19	0.91
91	1.6287	1.14023	1.93227	1.25312	1.44986	1.32736
92	1.65986	1.16915	1.93562	1.28489	1.48663	1.36102
93	1.32783	1.23223	1.94294	1.35422	1.56684	1.43446
94	1.47122	1.16453	1.93509	1.27982	1.73604	1.58936
95	1.44786	1.1992	1.93911	1.31792	1.70848	1.56413
96	3.82457	3.6932	2.96411	2.86083	2.15299	1.97108	2.09	1.68	1.69	1.27
97	3.14478	2.99035	2.30881	2.1874	1.95979	1.317	3.01	2.55	1.98	1.52
98	3.95552	3.81472	2.10508	2.00934	1.69862	1.11255	2.24	1.89	1.82	1.12
99	3.01663	2.87143	2.17086	2.0567	1.78295	1.17857	2.31	1.89	1.86	1.14
100	3.73727	3.61219	2.87014	2.77179	2.39743	1.87677	1.99	1.76	1.58	1.33
101	3.05155	2.90384	2.20845	2.09232	1.83114	1.21629	2.35	2.13	2.02	1.75
102	3.22238	3.06237	3.39234	2.26654	2.06688	1.40083	2	1.67	1.58	1.14
103	3.03409	2.88764	3.18966	2.07451	1.80704	1.19743	2.33	0.98	1.61	1.33
104	3.6508	2.9108	3.61622	2.53123	2.2781	1.78336	2.02	0.19	1.74	1.21
105	3.9788	2.52089	3.76423	3.67145	1.73074	1.1377	2.6	2.15	1.92	1.12
106	3.19026	3.03256	3.35777	3.23378	2.02256	1.36614	3.62	3.22	1.83	1.44
107	3.0404	2.89349	3.19644	3.08094	1.81575	1.20424
108	3.09714	2.94615	3.25753	3.13881	1.89405	1.26554
109	3.83068	2.968	3.97069	3.86706	2.52634	1.97768
110	3.29028	3.12538	3.46544	3.33579	2.16058	1.47419
111	3.04282	2.89574	3.19905	3.08341	1.81909	1.20686
112	3.23208	3.07137	3.40279	3.27643	2.08027	1.41131
113	1.41814	1.31603	1.5266	1.44632	2.24066	1.53202	1.18	0.99	0.88	1.17
114	1.1767	1.01998	1.36903	1.29704	2.00939	1.37389	1.11	1.19	0.89	1.02
115	1.33	1.25032	1.45037	1.3741	2.12878	1.45552	1.21	1.23	0.89	0.78
116	1.42222	1.1342	1.31567	1.24649	2.24711	1.53642	1.4	1.61	1.12	1.08
117	1.23757	1.1622	1.34816	1.27726	2.97875	1.35294	1.31	1.43	1.02	1.07
118	1.78777	1.29723	1.50479	1.42566	2.20865	1.51013
119	1.62084	1.17121	1.35861	1.28716	1.99409	1.36343
120	1.50748	1.18119	1.37018	1.29813	1.99882	1.36666
121	1.379	1.29723	1.50478	1.42565	2.20864	2.01231
122	3.98171	3.83903	3.13327	3.02109	2.73476	2.14084	2.27	2	1.67	1.28
123	3.62773	3.43853	3.8287	3.67995	3.62627	2.83874	3.01	2.13	1.62	1.12
124	3.42791	3.2531	3.6136	3.47616	3.35052	2.62287	1.67	1.19	1.55	1.24
125	3.61997	3.43133	3.82035	3.67203	3.61556	2.83035	1.89	1.76	1.51	1.34
126	3.61124	3.42323	3.81095	3.66313	3.60351	2.82092	1.88	1.77	1.58	1.13
127	3.52394	3.34222	3.71697	3.5741	3.48304	2.72661	1.78	1.78	1.6	1.13
128	3.10393	3.95245	3.26484	3.14574	2.90342	2.27288	2.41	1.87	1.64	1.56
129	3.19123	3.03346	3.85882	3.23477	3.0239	2.36719	2.51	2.24	1.79	1.51
130	3.19996	3.04156	3.86821	3.24368	3.03594	2.37662	2.52	2.21	1.98	1.89
131	3.23488	3.07397	3.8058	3.27929	3.08413	2.41434	2.56	2.29	1.91	1.92
132	3.38329	3.21169	3.86556	3.43065	3.28894	2.57467	2.73	2.24	2	1.76
133	3.39105	3.21889	3.87392	3.43856	3.29965	2.58305	3.85	3.45	2.11	1.98
134	3.77614	3.57626	3.98846	3.83131	3.83107	2.99906	3.18	2.89	1.94	1.69
135	3.65392	3.46284	3.85689	3.70666	3.66241	2.86703
136	3.72696	3.53062	3.93552	3.78115	3.76321	2.94594
137	3.02495	3.80715	3.25629	3.08506	4.17442	3.26785
138	3.49853	3.31863	3.68961	3.54818	3.44797	2.99158
139	1.36188	1.26382	1.46604	1.38894	3.42415	2.47124	1.56	1.19	1.38	0.97
140	1.56267	1.45016	1.68218	1.59372	3.15648	2.68815	1.79	1.66	1.27	0.99
141	1.24839	1.15851	1.34387	1.25003	3.34697	2.34864	1.43	1.25	1.24	1.17
142	1.22569	1.13744	1.31943	1.2273	3.3043	2.32412
143	1.4064	1.30514	1.51396	1.40825	3.64404	2.51934	1.19	1.08	1	1.09
144	1.23551	1.14266	1.32548	1.23293	3.32276	2.33472
145	1.26479	1.18092	1.36987	1.27421	3.3778	2.36635
146	3.84203	3.7094	3.98291	3.84445	3.542	3.50538	2.11	2.08	1.9	1.47
147	3.49678	3.31701	3.68773	3.50006	3.44556	2.72224	2.86	1.97	2.1	1.68
148	3.29994	3.06234	3.55232	3.30427	4.55392	3.59792	3.78	3.11	2.28	0.12
149	3.65392	3.46284	3.85689	3.6574	3.66241	2.89357	3.04	3	2.36	1.69
150	3.73249	3.53575	3.94147	3.73608	3.77084	2.97923	3.13	2.89	2.4	1.95
151	3.49678	3.31701	3.68773	3.50006	3.44556	2.72224	2.86	2.46	1.8	1.42
152	3.43567	3.2603	3.62195	3.43887	3.36122	2.65561	2.79	2.77	1.46	1.28
153	3.47932	3.30081	3.66894	3.48257	3.42146	2.7032	2.84	2.36	1.53	1.46
154	3.45924	3.28218	3.64732	3.46247	3.39375	2.68131
155	3.4411	3.26534	3.6278	3.4443	3.36872	2.66153
156	3.52103	3.33952	3.71384	3.52434	3.47902	2.74868
157	3.23139	3.07073	3.40204	3.23432	3.07932	2.43288
158	1.11141	1.1	2.09953	2.02275	4.33253	3.57334	1.17	0.96	1.79	1.53
159	1.1964	1.191	2.36902	2.27343	4.69651	3.81885	0.98	1.22	1.9	1.44
160	1.16371	1.008	2.36871	2.27314	4.62851	3.77298
161	1.18	1.09	2.36119	2.26614	4.61399	3.76319
162	3.96425	3.82282	3.11448	3.16683	4.08564	3.34512	2.25	1.88	1.98	1.56
163	3.2698	3.10637	3.44339	3.27278	3.99485	3.86547	2.6	2	1.88	1.35
164	3.43567	3.2603	3.62195	3.43887	3.89707	3.17368	2.79	1.99	1.72	1.44
165	3.52297	3.34132	3.71593	3.52628	3.68354	3.28743	2.89	2.45	1.9	1.09
166	3.21742	3.05777	3.38701	3.22033	3.23743	1.8893	2.54	2.19	2.1	1.74
167	3.81203	3.60956	3.02709	2.81572	3.90872	3.66408	2.11	1.98	1.72	1.54
168	3.619	3.43043	3.8193	3.62244	3.64041	3.41256	3	2.85	1.92	1.77
169	3.68011	3.48714	3.88508	3.68363	3.72535	3.49218	3.07	2.88	2.35	1.82
170	3.65392	3.46284	3.85689	3.6574	3.68895	3.45806	3.04	2.34	2.89	2.43
171	3.7742	3.57446	3.98637	3.77784	3.85614	3.61478
172	3.522	3.34042	3.71488	3.52531	3.50558	3.28617
173	3.88	3.11264	3.34557	3.11196	4.31995	4.04957
174	3.50551	3.32511	3.69713	3.5088	3.48266	3.26468
175	3.58408	3.39803	3.78171	3.58747	3.59187	3.36706
176	3.60154	3.41423	3.80051	3.60495	3.61614	3.38981
177	1.74442	1.24762	2.44724	2.34618	3.82328	3.75178	1.54	1.05	1.82	1.66
178	1.78807	1.28813	2.49423	2.38989	3.91495	3.80866	1.59	1.32	1.74	1.22
179	1.71823	1.22332	2.41905	2.31996	3.29557	3.67601	1.51	1.23	1.8	1.32
180	1.23966	1.1504	2.33447	2.24129	3.09915	3.51651	1.42	0.88	1.75	1.23
181	1.9601	1.1099	2.28748	2.19758	3.99003	3.4279	1.37	1.4	2.23	1.98
182	1.6	1.16939	2.35649	2.26177	3.1309	3.54229	1.32	1.44	2.1	1.77
183	1.63	1.16129	2.34709	2.25303	3.10907	2.52457	1.31	1.2	1.84	1.65
184	1.79778	1.19074	2.05254	2	3.4444	1.98485	1.12	1.31	1.71	1.31
185	1.67	1.19009	2.38051	2.28411	3.18668	2.58758	1.79	1.88	1.68	1.59
186	1.64	1.18019	2.36902	2.27343	3.16	3.56592
187	1.7064	1.30514	2.51396	2.40825	3.51601	2.855
188	3.87217	3.66537	3.09183	3.04	4.30825	3.45522	3.29	2.44	2.21	1.72
189	3.61027	3.42233	3.8099	3.61369	3.91541	3.14015	2.99	1.79	1.86	1.49
190	3.425	3.2504	3.61046	3.42818	3.6375	2.91728	2.45	2.25	2	1.88
191	3.62773	3.43853	3.8287	3.63118	3.9416	3.16116	3.01	2.96	2.34	2.08
192	3.49678	3.31701	3.68773	3.50006	3.74517	3.00363	2.86	2.3	1.88	0.14
193	3.71503	3.51955	3.92268	3.71859	4.07254	3.26618	3.11	3	2.24	2.01
194	3.63646	3.44663	3.8381	3.63992	3.95469	3.69895
195	3.58408	3.39803	3.78171	3.58747	3.87612	3.62546
196	1.64124	1.52307	2.76676	2.64339	4.1031	3.12328	1.88	1.57	1.92	1.49
197	1.58013	1.46636	2.70098	2.5822	3.95033	3.00699	1.81	1.55	2.21	1.68
198	1.934	1.28003	2.48483	2.38115	3.44835	2.62488	1.58	1.32	2.57	1.92
199	1.7273	1.18829	2.37842	2.28217	3.18182	2.42201	1.01	1.08	2.34	1.02
200	1.85	1.17471	2.36266	2.26751	3.16463	2.40891
201	1.791	1.35294	2.56941	2.45982	3.64477	2.7744
202	3.78009	3.50792	4.06919	3.78505	4.0825	3.41342	4.33	3.58	2.85	1.79
203	3.36105	3.11905	3.6181	3.36546	3.62993	3.03503	3.85	3.24	3.21	1.49
204	3.69757	3.50334	3.90388	3.75118	4.53192	4.3242	3.09	2.98	2.9	2.33
205	3.3174	3.07855	3.57111	3.38332	3.58279	3.32735	3.8	3.55	2.81	2.34
206	3.492	3.24058	3.75907	3.56139	3.77136	3.50248	4	3.78	2.67	2.37
207	3.59805	3.41099	3.79675	3.64968	4.10492	3.90487
